# Supplementary material for: Genome-wide characterization reveals complex interplay between TP53 and TP63 in response to genotoxic stress
Source: Nucleic Acids Res. 2014 May 13;42(10):6270–85. doi: 10.1093/nar/gku299 (PMC4041465; doi:10.1093/nar/gku299)
Supplement: SUPPLEMENTARY DATA [file supp_gku299_nar-03118-x-2013-File008.zip]

Archive with 8 entries (8 files):
- NAR-03118-2013 Suppl files/MCDADE_NAR__v6_Supplemental_with_legends_file_1-3.pdf
- NAR-03118-2013 Suppl files/Supplementary_3.xls
- NAR-03118-2013 Suppl files/Supplementary_file_2.xls
- NAR-03118-2013 Suppl files/Supplementary_file_4.xls
- NAR-03118-2013 Suppl files/Supplementary_file_5.xls
- NAR-03118-2013 Suppl files/Supplementary_file_6.xls
- NAR-03118-2013 Suppl files/Supplementary_file_7.xls
- NAR-03118-2013 Suppl files/Supplementary_file_8.xls
