# Supplementary material for: Genome-wide characterization reveals complex interplay between TP53 and TP63 in response to genotoxic stress
Source: Nucleic Acids Res. 2014 May 13;42(10):6270–85. doi: 10.1093/nar/gku299 (PMC4041465; doi:10.1093/nar/gku299)
Supplement: SUPPLEMENTARY DATA [file supp_gku299_nar-03118-x-2013-File008.zip › NAR-03118-2013 Suppl files/Supplementary_3.xls]

## Sheet: TP63 all TSS
ChIP-seq Peak				Refseq transcript
Chromosome	Start	Stop	midpoint	Strand	TSS	Gene	Refseq transcript	Distance
chr20	278797	279634	279216	-	271419	C20orf96	NM_080571	-7797
chr20	278797	279634	279216	-	271419	C20orf96	NM_153269	-7797
chr20	282203	283255	282729	-	271419	C20orf96	NM_080571	-11310
chr20	282203	283255	282729	-	271419	C20orf96	NM_153269	-11310
chr20	288623	289792	289208	-	271419	C20orf96	NM_080571	-17789
chr20	288623	289792	289208	-	271419	C20orf96	NM_153269	-17789
chr20	642208	642997	642603	-	633890	SRXN1	NM_080725	-8713
chr20	642208	642997	642603	-	656823	SCRT2	NM_033129	14221
chr20	1315463	1316279	1315871	-	1294317	SDCBP2	NM_015685	-21554
chr20	1315463	1316279	1315871	-	1306513	SDCBP2	NM_001199784	-9358
chr20	1315463	1316279	1315871	-	1309879	SDCBP2	NM_080489	-5992
chr20	1396489	1397313	1396901	-	1373816	FKBP1A-SDCBP2	NR_037661	-23085
chr20	1396489	1397313	1396901	-	1373816	FKBP1A	NM_000801	-23085
chr20	1396489	1397313	1396901	-	1373816	FKBP1A	NM_001199786	-23085
chr20	1396489	1397313	1396901	-	1373816	FKBP1A	NM_054014	-23085
chr20	1397855	1398716	1398286	-	1373816	FKBP1A-SDCBP2	NR_037661	-24470
chr20	1397855	1398716	1398286	-	1373816	FKBP1A	NM_000801	-24470
chr20	1397855	1398716	1398286	-	1373816	FKBP1A	NM_001199786	-24470
chr20	1397855	1398716	1398286	-	1373816	FKBP1A	NM_054014	-24470
chr20	1455221	1455843	1455532	-	1472233	SIRPB2	NM_001122962	16701
chr20	1455221	1455843	1455532	-	1448337	NSFL1C	NM_001206736	-7195
chr20	1455221	1455843	1455532	-	1448337	NSFL1C	NR_038164	-7195
chr20	1455221	1455843	1455532	-	1448337	NSFL1C	NM_016143	-7195
chr20	1455221	1455843	1455532	-	1448337	NSFL1C	NM_018839	-7195
chr20	1455221	1455843	1455532	-	1472233	SIRPB2	NM_001134836	16701
chr20	1458382	1459768	1459075	-	1472233	SIRPB2	NM_001122962	13158
chr20	1458382	1459768	1459075	-	1448337	NSFL1C	NM_001206736	-10738
chr20	1458382	1459768	1459075	-	1448337	NSFL1C	NR_038164	-10738
chr20	1458382	1459768	1459075	-	1448337	NSFL1C	NM_016143	-10738
chr20	1458382	1459768	1459075	-	1448337	NSFL1C	NM_018839	-10738
chr20	1458382	1459768	1459075	-	1472233	SIRPB2	NM_001134836	13158
chr20	1479999	1481801	1480900	-	1472233	SIRPB2	NM_001122962	-8667
chr20	1479999	1481801	1480900	-	1472233	SIRPB2	NM_001134836	-8667
chr20	1513286	1514126	1513706	-	1538343	SIRPD	NM_178460	24637
chr20	1547915	1549201	1548558	-	1538343	SIRPD	NM_178460	-10215
chr20	1549619	1550779	1550199	-	1538343	SIRPD	NM_178460	-11856
chr20	1772648	1773682	1773165	-	1760392	LOC100289473	NR_037142	-12773
chr20	3075490	3076497	3075994	-	3065370	AVP	NM_000490	-10624
chr20	3164205	3165308	3164757	-	3140532	FASTKD5	NM_021826	-24225
chr20	3164205	3165308	3164757	-	3140540	UBOX5	NM_014948	-24217
chr20	3164205	3165308	3164757	-	3140540	UBOX5	NM_199415	-24217
chr20	3164205	3165308	3164757	-	3149207	ProSAPiP1	NM_014731	-15550
chr20	3164205	3165308	3164757	-	3185295	DDRGK1	NM_023935	20539
chr20	3216172	3217291	3216732	-	3218835	SLC4A11	NM_001174090	2104
chr20	3216172	3217291	3216732	-	3218373	SLC4A11	NM_032034	1642
chr20	3216172	3217291	3216732	-	3219887	SLC4A11	NM_001174089	3156
chr20	3220341	3221407	3220874	-	3218835	SLC4A11	NM_001174090	-2039
chr20	3220341	3221407	3220874	-	3218373	SLC4A11	NM_032034	-2501
chr20	3220341	3221407	3220874	-	3219887	SLC4A11	NM_001174089	-987
chr20	3385693	3386687	3386190	-	3388309	C20orf194	NM_001009984	2119
chr20	3400775	3401800	3401288	-	3388309	C20orf194	NM_001009984	-12979
chr20	3748136	3749114	3748625	-	3748452	C20orf27	NM_001258429	-173
chr20	3748136	3749114	3748625	-	3748452	C20orf27	NM_001258430	-173
chr20	3748136	3749114	3748625	-	3762102	SPEF1	NM_015417	13477
chr20	3748136	3749114	3748625	-	3748452	C20orf27	NM_001039140	-173
chr20	3748136	3749114	3748625	-	3749035	C20orf27	NR_047675	410
chr20	3748136	3749114	3748625	-	3767337	CENPB	NM_001810	18712
chr20	3784704	3785724	3785214	-	3762102	SPEF1	NM_015417	-23112
chr20	3784704	3785724	3785214	-	3767337	CENPB	NM_001810	-17877
chr20	3873793	3874840	3874317	-	3898210	MIR103B2	NR_031722	23894
chr20	4714982	4715864	4715423	-	4721314	PRNT	NR_024267	5891
chr20	4714982	4715864	4715423	-	4721314	PRNT	NR_024269	5891
chr20	4714982	4715864	4715423	-	4721314	PRNT	NR_024268	5891
chr20	4744105	4745144	4744625	-	4721314	PRNT	NR_024267	-23311
chr20	4744105	4745144	4744625	-	4721314	PRNT	NR_024269	-23311
chr20	4744105	4745144	4744625	-	4721314	PRNT	NR_024268	-23311
chr20	4979603	4980580	4980092	-	4982145	SLC23A2	NM_005116	2054
chr20	4979603	4980580	4980092	-	4990939	SLC23A2	NM_203327	10848
chr20	5100304	5101088	5100696	-	5100647	PCNA	NM_182649	-49
chr20	5100304	5101088	5100696	-	5093733	TMEM230	NM_001009923	-6963
chr20	5100304	5101088	5100696	-	5093733	TMEM230	NM_001009925	-6963
chr20	5100304	5101088	5100696	-	5093733	TMEM230	NM_014145	-6963
chr20	5100304	5101088	5100696	-	5093733	TMEM230	NM_001009924	-6963
chr20	5100304	5101088	5100696	-	5107268	PCNA	NM_002592	6572
chr20	5473530	5474213	5473872	-	5485242	LOC149837	NR_015406	11371
chr20	6081679	6082601	6082140	-	6104191	FERMT1	NM_017671	22051
chr20	6092231	6093049	6092640	-	6104191	FERMT1	NM_017671	11551
chr20	6102367	6104226	6103297	-	6104191	FERMT1	NM_017671	895
chr20	9820033	9820998	9820516	-	9819687	PAK7	NM_177990	-829
chr20	9820033	9820998	9820516	-	9819687	PAK7	NM_020341	-829
chr20	10634964	10635895	10635430	-	10654694	JAG1	NM_000214	19265
chr20	10645543	10646635	10646089	-	10654694	JAG1	NM_000214	8605
chr20	10648106	10649114	10648610	-	10654694	JAG1	NM_000214	6084
chr20	11247768	11248484	11248126	-	11254031	LOC339593	NR_038972	5905
chr20	11277399	11278315	11277857	-	11254031	LOC339593	NR_038972	-23826
chr20	13780894	13782078	13781486	-	13765532	ESF1	NM_016649	-15954
chr20	16551780	16552713	16552247	-	16554079	KIF16B	NM_024704	1833
chr20	16551780	16552713	16552247	-	16554079	KIF16B	NM_001199865	1833
chr20	16551780	16552713	16552247	-	16554079	KIF16B	NM_001199866	1833
chr20	17486504	17487650	17487077	-	17512013	BFSP1	NM_001195	24936
chr20	17552853	17553807	17553330	-	17539605	BFSP1	NM_001161705	-13725
chr20	17674043	17675061	17674552	-	17662928	RRBP1	NM_004587	-11624
chr20	17674043	17675061	17674552	-	17662928	RRBP1	NM_001042576	-11624
chr20	17953832	17954683	17954258	-	17943589	SNORD17	NR_003045	-10669
chr20	17953832	17954683	17954258	-	17949490	SNX5	NM_152227	-4768
chr20	17953832	17954683	17954258	-	17949154	SNX5	NM_014426	-5104
chr20	18038370	18038927	18038649	-	18038521	OVOL2	NM_021220	-128
chr20	18757316	18758174	18757745	-	18774626	HSPC072	NR_026884	16881
chr20	18757316	18758174	18757745	-	18775228	HSPC072	NR_026883	17483
chr20	18832621	18833530	18833076	-	18810839	C20orf78	NM_001242671	-22237
chr20	21476812	21477829	21477321	-	21494664	NKX2-2	NM_002509	17344
chr20	23077325	23078160	23077743	-	23066977	CD93	NM_012072	-10766
chr20	23080630	23081868	23081249	-	23066977	CD93	NM_012072	-14272
chr20	23096687	23097291	23096989	-	23113273	LOC200261	NR_034149	16284
chr20	23117109	23118041	23117575	-	23113273	LOC200261	NR_034149	-4302
chr20	23119791	23120715	23120253	-	23113273	LOC200261	NR_034149	-6980
chr20	23123527	23124208	23123868	-	23113273	LOC200261	NR_034149	-10595
chr20	23135298	23136364	23135831	-	23113273	LOC200261	NR_034149	-22558
chr20	23439836	23440533	23440185	-	23433482	CST11	NM_130794	-6703
chr20	23439836	23440533	23440185	-	23433482	CST11	NM_080830	-6703
chr20	23530679	23531481	23531080	-	23549386	CST9L	NM_080610	18306
chr20	23563811	23564965	23564388	-	23586610	CST9	NM_001008693	22222
chr20	23563811	23564965	23564388	-	23549386	CST9L	NM_080610	-15002
chr20	23605794	23606630	23606212	-	23586610	CST9	NM_001008693	-19602
chr20	23605794	23606630	23606212	-	23618574	CST3	NM_000099	12362
chr20	23619929	23620533	23620231	-	23618574	CST3	NM_000099	-1657
chr20	23634300	23635323	23634812	-	23618574	CST3	NM_000099	-16238
chr20	25676231	25677063	25676647	-	25677469	ZNF337	NM_015655	822
chr20	25699441	25700363	25699902	-	25677469	ZNF337	NM_015655	-22433
chr20	30286789	30287775	30287282	-	30310656	BCL2L1	NM_001191	23374
chr20	30286789	30287775	30287282	-	30310656	BCL2L1	NM_138578	23374
chr20	30298129	30299349	30298739	-	30310656	BCL2L1	NM_001191	11917
chr20	30298129	30299349	30298739	-	30310656	BCL2L1	NM_138578	11917
chr20	30521416	30522065	30521741	-	30539883	PDRG1	NM_030815	18143
chr20	30791684	30792628	30792156	-	30778163	TSPY26P	NR_002781	-13993
chr20	30791684	30792628	30792156	-	30795546	PLAGL2	NM_002657	3390
chr20	31187960	31188950	31188455	-	31172875	C20orf112	NM_001256798	-15580
chr20	31216712	31217279	31216996	-	31239783	C20orf203	NM_182584	22788
chr20	31226238	31227317	31226778	-	31239783	C20orf203	NM_182584	13006
chr20	31974643	31975681	31975162	-	31989337	CDK5RAP1	NM_016408	14175
chr20	31974643	31975681	31975162	-	31989337	CDK5RAP1	NM_016082	14175
chr20	31991726	31992789	31992258	-	31989337	CDK5RAP1	NM_016408	-2921
chr20	31991726	31992789	31992258	-	31989337	CDK5RAP1	NM_016082	-2921
chr20	32331723	32333039	32332381	-	32308136	PXMP4	NM_007238	-24245
chr20	32331723	32333039	32332381	-	32308136	PXMP4	NM_183397	-24245
chr20	32699847	32700678	32700263	-	32700085	EIF2S2	NM_003908	-178
chr20	32890279	32891374	32890827	-	32891215	AHCY	NM_000687	389
chr20	32890279	32891374	32890827	-	32899608	AHCY	NM_001161766	8782
chr20	32901971	32903042	32902507	-	32891215	AHCY	NM_000687	-11292
chr20	32901971	32903042	32902507	-	32899608	AHCY	NM_001161766	-2899
chr20	32923147	32924259	32923703	-	32899608	AHCY	NM_001161766	-24095
chr20	33249296	33250410	33249853	-	33265089	PIGU	NM_080476	15236
chr20	33279249	33280348	33279799	-	33265089	PIGU	NM_080476	-14710
chr20	33409278	33410146	33409712	-	33422265	HMGB3P1	NR_002165	12553
chr20	33409278	33410146	33409712	-	33413433	NCOA6	NM_001242539	3721
chr20	33409278	33410146	33409712	-	33413433	NCOA6	NM_014071	3721
chr20	33664849	33665797	33665323	-	33680618	TRPC4AP	NM_015638	15295
chr20	33664849	33665797	33665323	-	33680618	TRPC4AP	NM_199368	15295
chr20	33759066	33760249	33759658	-	33735161	EDEM2	NR_026728	-24497
chr20	33759066	33760249	33759658	-	33735161	EDEM2	NM_001145025	-24497
chr20	33759066	33760249	33759658	-	33735161	EDEM2	NM_018217	-24497
chr20	33873299	33873969	33873634	-	33872506	EIF6	NM_181468	-1128
chr20	33873299	33873969	33873634	-	33880225	FAM83C	NM_178468	6591
chr20	33873299	33873969	33873634	-	33872594	EIF6	NM_181466	-1040
chr20	33873299	33873969	33873634	-	33872594	EIF6	NM_002212	-1040
chr20	33895552	33896740	33896146	-	33872506	EIF6	NM_181468	-23640
chr20	33895552	33896740	33896146	-	33880225	FAM83C	NM_178468	-15921
chr20	33895552	33896740	33896146	-	33872594	EIF6	NM_181466	-23552
chr20	33895552	33896740	33896146	-	33872594	EIF6	NM_002212	-23552
chr20	33999367	34000450	33999909	-	33999945	UQCC	NM_001184977	37
chr20	33999367	34000450	33999909	-	33999945	UQCC	NM_199487	37
chr20	33999367	34000450	33999909	-	33999945	UQCC	NM_018244	37
chr20	34038202	34039854	34039028	-	34026027	GDF5	NM_000557	-13001
chr20	34214170	34215288	34214729	-	34195484	FER1L4	NR_024377	-19245
chr20	34334057	34335593	34334825	-	34330258	RBM39	NR_040724	-4567
chr20	34334057	34335593	34334825	-	34330258	RBM39	NM_004902	-4567
chr20	34334057	34335593	34334825	-	34330258	RBM39	NR_040723	-4567
chr20	34334057	34335593	34334825	-	34330258	RBM39	NR_040722	-4567
chr20	34334057	34335593	34334825	-	34330258	RBM39	NM_184234	-4567
chr20	34334057	34335593	34334825	-	34330258	RBM39	NM_001242599	-4567
chr20	34334057	34335593	34334825	-	34330258	RBM39	NM_001242600	-4567
chr20	34352760	34353373	34353067	-	34330258	RBM39	NR_040724	-22809
chr20	34352760	34353373	34353067	-	34330258	RBM39	NM_004902	-22809
chr20	34352760	34353373	34353067	-	34330258	RBM39	NR_040723	-22809
chr20	34352760	34353373	34353067	-	34330258	RBM39	NR_040722	-22809
chr20	34352760	34353373	34353067	-	34330258	RBM39	NM_184234	-22809
chr20	34352760	34353373	34353067	-	34330258	RBM39	NM_001242599	-22809
chr20	34352760	34353373	34353067	-	34330258	RBM39	NM_001242600	-22809
chr20	34636261	34637133	34636697	-	34638882	LOC647979	NR_027451	2185
chr20	35274747	35275838	35275293	-	35274619	SLA2	NM_175077	-674
chr20	35274747	35275838	35275293	-	35274619	SLA2	NM_032214	-674
chr20	35393165	35393894	35393530	-	35402154	DSN1	NM_024918	8625
chr20	35393165	35393894	35393530	-	35374541	NDRG3	NM_022477	-18989
chr20	35393165	35393894	35393530	-	35374541	NDRG3	NR_038370	-18989
chr20	35393165	35393894	35393530	-	35374541	NDRG3	NM_032013	-18989
chr20	35393165	35393894	35393530	-	35402230	DSN1	NM_001145317	8701
chr20	35393165	35393894	35393530	-	35402154	DSN1	NM_001145316	8625
chr20	35393165	35393894	35393530	-	35402230	DSN1	NM_001145315	8701
chr20	35393165	35393894	35393530	-	35402230	DSN1	NM_001145318	8701
chr20	35463387	35464322	35463855	-	35488276	SOGA1	NM_199181	24422
chr20	35470169	35471045	35470607	-	35488276	SOGA1	NM_199181	17669
chr20	35470169	35471045	35470607	-	35492087	SOGA1	NM_080627	21480
chr20	35490019	35491131	35490575	-	35488276	SOGA1	NM_199181	-2299
chr20	35490019	35491131	35490575	-	35492087	SOGA1	NM_080627	1512
chr20	35699501	35700399	35699950	-	35724410	RBL1	NM_183404	24460
chr20	35699501	35700399	35699950	-	35724410	RBL1	NM_002895	24460
chr20	35868473	35869402	35868938	-	35885299	GHRH	NM_001184731	16362
chr20	35868473	35869402	35868938	-	35885299	GHRH	NM_021081	16362
chr20	36152882	36154033	36153458	-	36152953	BLCAP	NM_001167823	-505
chr20	36152882	36154033	36153458	-	36156134	BLCAP	NM_001167821	2677
chr20	36152882	36154033	36153458	-	36156083	BLCAP	NM_001167822	2626
chr20	36152882	36154033	36153458	-	36156333	BLCAP	NM_001167820	2876
chr20	36152882	36154033	36153458	-	36156333	BLCAP	NM_006698	2876
chr20	36154309	36155344	36154827	-	36152953	BLCAP	NM_001167823	-1874
chr20	36154309	36155344	36154827	-	36156134	BLCAP	NM_001167821	1308
chr20	36154309	36155344	36154827	-	36156083	BLCAP	NM_001167822	1257
chr20	36154309	36155344	36154827	-	36156333	BLCAP	NM_001167820	1507
chr20	36154309	36155344	36154827	-	36156333	BLCAP	NM_006698	1507
chr20	36677964	36678902	36678433	-	36661833	TTI1	NM_014657	-16600
chr20	36793992	36794943	36794468	-	36793700	TGM2	NM_004613	-768
chr20	36793992	36794943	36794468	-	36793700	TGM2	NM_198951	-768
chr20	36811957	36813018	36812488	-	36793700	TGM2	NM_004613	-18788
chr20	36811957	36813018	36812488	-	36793700	TGM2	NM_198951	-18788
chr20	36900484	36901451	36900968	-	36889174	KIAA1755	NM_001029864	-11794
chr20	39316312	39317115	39316714	-	39317876	MAFB	NM_005461	1163
chr20	40019748	40020980	40020364	-	39995498	EMILIN3	NM_052846	-24866
chr20	42345598	42346593	42346096	-	42355642	GTSF1L	NM_176791	9547
chr20	42345598	42346593	42346096	-	42355642	GTSF1L	NM_001008901	9547
chr20	42959028	42960139	42959584	-	42939889	FITM2	NM_001080472	-19695
chr20	43288300	43289265	43288783	-	43280376	ADA	NM_000022	-8407
chr20	43288300	43289265	43288783	-	43300380	LOC79015	NR_034104	11598
chr20	43306531	43307744	43307138	-	43300380	LOC79015	NR_034104	-6758
chr20	43584734	43585821	43585278	-	43595099	STK4-AS1	NR_038341	9822
chr20	43584734	43585821	43585278	-	43589114	TOMM34	NM_006809	3837
chr20	43742744	43743900	43743322	-	43743813	WFDC5	NM_145652	491
chr20	43742744	43743900	43743322	-	43729753	KCNS1	NM_002251	-13569
chr20	43742744	43743900	43743322	-	43753106	WFDC12	NM_080869	9784
chr20	43967543	43968530	43968037	-	43977064	SDC4	NM_002999	9028
chr20	43972530	43973365	43972948	-	43977064	SDC4	NM_002999	4117
chr20	44323916	44324878	44324397	-	44333658	WFDC10B	NM_172131	9261
chr20	44323916	44324878	44324397	-	44333658	WFDC10B	NM_172006	9261
chr20	44354306	44355005	44354656	-	44333658	WFDC10B	NM_172131	-20998
chr20	44354306	44355005	44354656	-	44333658	WFDC10B	NM_172006	-20998
chr20	44540717	44541666	44541192	-	44519901	NEURL2	NM_080749	-21291
chr20	44540717	44541666	44541192	-	44516238	SPATA25	NM_080608	-24954
chr20	44540717	44541666	44541192	-	44541003	PLTP	NM_001242920	-189
chr20	44540717	44541666	44541192	-	44539633	PLTP	NM_001242921	-1559
chr20	44540717	44541666	44541192	-	44541003	PLTP	NM_006227	-189
chr20	44540717	44541666	44541192	-	44541003	PLTP	NM_182676	-189
chr20	44587557	44588637	44588097	-	44600833	ZNF335	NM_022095	12736
chr20	44701884	44702645	44702265	-	44718580	NCOA5	NM_020967	16316
chr20	44872553	44873186	44872870	-	44880334	CDH22	NM_021248	7465
chr20	45005818	45006846	45006332	-	44993064	SLC35C2	NM_015945	-13268
chr20	45005818	45006846	45006332	-	44993064	SLC35C2	NM_173179	-13268
chr20	45005818	45006846	45006332	-	44993064	SLC35C2	NM_173073	-13268
chr20	45295368	45295978	45295673	-	45280100	SLC13A3	NM_001193339	-15573
chr20	45295368	45295978	45295673	-	45280100	SLC13A3	NM_001193342	-15573
chr20	45295368	45295978	45295673	-	45280100	SLC13A3	NM_022829	-15573
chr20	45295368	45295978	45295673	-	45313124	SLC13A3	NM_001011554	17451
chr20	45295368	45295978	45295673	-	45313124	SLC13A3	NM_001193340	17451
chr20	45295368	45295978	45295673	-	45318276	TP53RK	NM_033550	22603
chr20	45988639	45989739	45989189	-	45985474	ZMYND8	NM_183048	-3715
chr20	45988639	45989739	45989189	-	45985474	ZMYND8	NM_012408	-3715
chr20	45988639	45989739	45989189	-	45985474	ZMYND8	NM_183047	-3715
chr20	46005473	46006537	46006005	-	45985474	ZMYND8	NM_183048	-20531
chr20	46005473	46006537	46006005	-	45985474	ZMYND8	NM_012408	-20531
chr20	46005473	46006537	46006005	-	45985474	ZMYND8	NM_183047	-20531
chr20	48095111	48095891	48095501	-	48099181	KCNB1	NM_004975	3680
chr20	48123897	48124868	48124383	-	48099181	KCNB1	NM_004975	-25202
chr20	48757273	48758271	48757772	-	48732496	UBE2V1	NM_001257394	-25276
chr20	48757273	48758271	48757772	-	48732496	UBE2V1	NM_021988	-25276
chr20	48757273	48758271	48757772	-	48732496	UBE2V1	NR_047553	-25276
chr20	48757273	48758271	48757772	-	48732496	UBE2V1	NM_022442	-25276
chr20	48757273	48758271	48757772	-	48770335	TMEM189	NR_027889	12563
chr20	48757273	48758271	48757772	-	48770335	TMEM189-UBE2V1	NM_199203	12563
chr20	48757273	48758271	48757772	-	48732496	UBE2V1	NM_199144	-25276
chr20	48757273	48758271	48757772	-	48732496	UBE2V1	NM_001257393	-25276
chr20	48757273	48758271	48757772	-	48770335	TMEM189	NM_199129	12563
chr20	48757273	48758271	48757772	-	48770335	TMEM189	NM_001162505	12563
chr20	48760696	48761674	48761185	-	48770335	TMEM189	NR_027889	9150
chr20	48760696	48761674	48761185	-	48770335	TMEM189-UBE2V1	NM_199203	9150
chr20	48760696	48761674	48761185	-	48770335	TMEM189	NM_199129	9150
chr20	48760696	48761674	48761185	-	48770335	TMEM189	NM_001162505	9150
chr20	48763110	48764142	48763626	-	48770335	TMEM189	NR_027889	6709
chr20	48763110	48764142	48763626	-	48770335	TMEM189-UBE2V1	NM_199203	6709
chr20	48763110	48764142	48763626	-	48770335	TMEM189	NM_199129	6709
chr20	48763110	48764142	48763626	-	48770335	TMEM189	NM_001162505	6709
chr20	48773885	48774837	48774361	-	48770335	TMEM189	NR_027889	-4026
chr20	48773885	48774837	48774361	-	48770335	TMEM189-UBE2V1	NM_199203	-4026
chr20	48773885	48774837	48774361	-	48770335	TMEM189	NM_199129	-4026
chr20	48773885	48774837	48774361	-	48770335	TMEM189	NM_001162505	-4026
chr20	48782196	48783322	48782759	-	48770335	TMEM189	NR_027889	-12424
chr20	48782196	48783322	48782759	-	48770335	TMEM189-UBE2V1	NM_199203	-12424
chr20	48782196	48783322	48782759	-	48770335	TMEM189	NM_199129	-12424
chr20	48782196	48783322	48782759	-	48770335	TMEM189	NM_001162505	-12424
chr20	49548120	49548699	49548410	-	49547527	ADNP	NM_015339	-883
chr20	49548120	49548699	49548410	-	49547527	ADNP	NM_181442	-883
chr20	49556025	49556852	49556439	-	49547527	ADNP	NM_015339	-8912
chr20	49556025	49556852	49556439	-	49547527	ADNP	NM_181442	-8912
chr20	49556025	49556852	49556439	-	49575060	DPM1	NM_003859	18622
chr20	49636368	49637484	49636926	-	49639675	KCNG1	NM_002237	2749
chr20	50806425	50807264	50806845	-	50808524	ZFP64	NM_022088	1680
chr20	50806425	50807264	50806845	-	50808524	ZFP64	NM_018197	1680
chr20	50806425	50807264	50806845	-	50808524	ZFP64	NM_199426	1680
chr20	50806425	50807264	50806845	-	50808524	ZFP64	NM_199427	1680
chr20	52208940	52209696	52209318	-	52199636	ZNF217	NM_006526	-9682
chr20	52214786	52215861	52215324	-	52199636	ZNF217	NM_006526	-15688
chr20	52483835	52484932	52484384	-	52492248	SUMO1P1	NR_002189	7865
chr20	52516846	52517835	52517341	-	52492248	SUMO1P1	NR_002189	-25093
chr20	52801202	52802115	52801659	-	52790516	CYP24A1	NM_001128915	-11143
chr20	52801202	52802115	52801659	-	52790516	CYP24A1	NM_000782	-11143
chr20	52805901	52806520	52806211	-	52790516	CYP24A1	NM_001128915	-15695
chr20	52805901	52806520	52806211	-	52790516	CYP24A1	NM_000782	-15695
chr20	52809921	52810399	52810160	-	52790516	CYP24A1	NM_001128915	-19644
chr20	52809921	52810399	52810160	-	52790516	CYP24A1	NM_000782	-19644
chr20	55837855	55838942	55838399	-	55841707	BMP7	NM_001719	3309
chr20	55850562	55851587	55851075	-	55841707	BMP7	NM_001719	-9368
chr20	55901388	55902300	55901844	-	55896647	MIR4325	NR_036219	-5197
chr20	56074624	56075558	56075091	-	56100154	CTCFL	NM_080618	25063
chr20	56873751	56874678	56874215	-	56884495	PPP4R1L	NR_003505	10281
chr20	56887486	56888303	56887895	-	56884495	PPP4R1L	NR_003505	-3400
chr20	57638972	57640032	57639502	-	57617901	SLMO2	NM_016045	-21601
chr20	57638972	57640032	57639502	-	57617901	SLMO2-ATP5E	NR_037930	-21601
chr20	57638972	57640032	57639502	-	57617901	SLMO2-ATP5E	NR_037929	-21601
chr20	57638972	57640032	57639502	-	57617901	SLMO2	NM_001256403	-21601
chr20	58536218	58537302	58536760	-	58515352	PPP1R3D	NM_006242	-21408
chr20	60724522	60725674	60725098	-	60718474	PSMA7	NM_002792	-6624
chr20	60734614	60735612	60735113	-	60718474	PSMA7	NM_002792	-16639
chr20	60816048	60816923	60816486	-	60795323	HRH3	NM_007232	-21163
chr20	60891672	60892664	60892168	-	60907616	MIR4758	NR_039915	15448
chr20	60924668	60926120	60925394	-	60907616	MIR4758	NR_039915	-17778
chr20	60924668	60926120	60925394	-	60942368	LAMA5	NM_005560	16974
chr20	60927330	60927997	60927664	-	60907616	MIR4758	NR_039915	-20048
chr20	60927330	60927997	60927664	-	60942368	LAMA5	NM_005560	14705
chr20	60941062	60942058	60941560	-	60942368	LAMA5	NM_005560	808
chr20	60952782	60953913	60953348	-	60942368	LAMA5	NM_005560	-10980
chr20	61063848	61064905	61064377	-	61051026	GATA5	NM_080473	-13351
chr20	61075104	61076201	61075653	-	61051026	GATA5	NM_080473	-24627
chr20	61283089	61284074	61283582	-	61297973	LOC100127888	NR_024470	14392
chr20	61385214	61386201	61385708	-	61408208	LOC100652730	NR_046224	22501
chr20	61385214	61386201	61385708	-	61408208	LOC100652730	NR_046225	22501
chr20	61488165	61489321	61488743	-	61493115	TCFL5	NM_006602	4372
chr20	61507396	61508347	61507872	-	61493115	TCFL5	NM_006602	-14757
chr20	61554413	61555075	61554744	-	61557903	DIDO1	NM_001193370	3159
chr20	61554413	61555075	61554744	-	61557903	DIDO1	NM_001193369	3159
chr20	61554413	61555075	61554744	-	61557903	DIDO1	NM_080796	3159
chr20	61554413	61555075	61554744	-	61569304	DIDO1	NM_080797	14560
chr20	61554413	61555075	61554744	-	61569304	DIDO1	NM_033081	14560
chr20	61554413	61555075	61554744	-	61569304	DIDO1	NM_022105	14560
chr20	61555727	61556808	61556268	-	61557903	DIDO1	NM_001193370	1636
chr20	61555727	61556808	61556268	-	61557903	DIDO1	NM_001193369	1636
chr20	61555727	61556808	61556268	-	61557903	DIDO1	NM_080796	1636
chr20	61555727	61556808	61556268	-	61569304	DIDO1	NM_080797	13037
chr20	61555727	61556808	61556268	-	61569304	DIDO1	NM_033081	13037
chr20	61555727	61556808	61556268	-	61569304	DIDO1	NM_022105	13037
chr20	61570728	61571806	61571267	-	61557903	DIDO1	NM_001193370	-13364
chr20	61570728	61571806	61571267	-	61557903	DIDO1	NM_001193369	-13364
chr20	61570728	61571806	61571267	-	61557903	DIDO1	NM_080796	-13364
chr20	61570728	61571806	61571267	-	61569304	DIDO1	NM_080797	-1963
chr20	61570728	61571806	61571267	-	61569304	DIDO1	NM_033081	-1963
chr20	61570728	61571806	61571267	-	61569304	DIDO1	NM_022105	-1963
chr20	61887019	61888241	61887630	-	61885892	NKAIN4	NM_152864	-1738
chr20	62165053	62166127	62165590	-	62168723	PTK6	NM_001256358	3133
chr20	62165053	62166127	62165590	-	62168723	PTK6	NM_005975	3133
chr20	62165053	62166127	62165590	-	62178857	SRMS	NM_080823	13267
chr20	62268466	62269322	62268894	-	62258381	GMEB2	NM_012384	-10513
chr20	62268466	62269322	62268894	-	62284780	STMN3	NM_015894	15886
chr20	62325937	62326844	62326391	-	62339355	ARFRP1	NM_003224	12965
chr20	62325937	62326844	62326391	-	62339355	ARFRP1	NM_001134758	12965
chr20	62611356	62612407	62611882	-	62587800	UCKL1	NM_017859	-24082
chr20	62611356	62612407	62611882	-	62601218	ZNF512B	NM_020713	-10664
chr20	62611356	62612407	62611882	-	62610995	SAMD10	NM_080621	-887
chr20	62685581	62686641	62686111	-	62680979	SOX18	NM_018419	-5132
chr20	62685581	62686641	62686111	-	62711324	RGS19	NM_001039467	25213
chr20	62685581	62686641	62686111	-	62710845	RGS19	NM_005873	24734
chr21	9969691	9970780	9970236	-	9968593	TEKT4P2	NR_038328	-1643
chr21	9969691	9970780	9970236	-	9968593	TEKT4P2	NR_038327	-1643
chr21	9969691	9970780	9970236	-	9968593	TEKT4P2	NR_038329	-1643
chr21	15332076	15333004	15332540	-	15352765	ANKRD20A11P	NR_027270	20225
chr21	15341771	15342903	15342337	-	15352765	ANKRD20A11P	NR_027270	10428
chr21	15733939	15734933	15734436	-	15755509	HSPA13	NM_006948	21073
chr21	18966714	18967223	18966969	-	18985268	BTG3	NM_006806	18300
chr21	18966714	18967223	18966969	-	18985268	BTG3	NM_001130914	18300
chr21	18979621	18980752	18980187	-	18985268	BTG3	NM_006806	5082
chr21	18979621	18980752	18980187	-	18985268	BTG3	NM_001130914	5082
chr21	19261966	19262848	19262407	-	19257925	CHODL-AS1	NR_024354	-4482
chr21	27492835	27493976	27493406	-	27512708	APP	NM_001136016	19303
chr21	27496626	27497725	27497176	-	27512708	APP	NM_001136016	15533
chr21	27965946	27966881	27966414	-	27945581	CYYR1	NM_052954	-20833
chr21	27969908	27971005	27970457	-	27945581	CYYR1	NM_052954	-24876
chr21	28198826	28200505	28199666	-	28217728	ADAMTS1	NM_006988	18063
chr21	28206976	28208031	28207504	-	28217728	ADAMTS1	NM_006988	10225
chr21	30244227	30245349	30244788	-	30257695	N6AMT1	NM_013240	12907
chr21	30244227	30245349	30244788	-	30257695	N6AMT1	NM_182749	12907
chr21	30244227	30245349	30244788	-	30257695	N6AMT1	NR_047510	12907
chr21	30256934	30257832	30257383	-	30257695	N6AMT1	NM_013240	312
chr21	30256934	30257832	30257383	-	30257695	N6AMT1	NM_182749	312
chr21	30256934	30257832	30257383	-	30257695	N6AMT1	NR_047510	312
chr21	30463205	30464055	30463630	-	30446010	CCT8	NM_006585	-17620
chr21	31286314	31287289	31286802	-	31312282	GRIK1	NM_000830	25481
chr21	31286314	31287289	31286802	-	31312282	GRIK1	NM_175611	25481
chr21	31536771	31537947	31537359	-	31538971	CLDN17	NM_012131	1612
chr21	31599725	31600608	31600167	-	31584101	LINC00307	NR_038855	-16066
chr21	31599725	31600608	31600167	-	31588469	CLDN8	NM_199328	-11698
chr21	31849909	31850973	31850441	-	31859667	KRTAP19-2	NM_181608	9226
chr21	31849909	31850973	31850441	-	31852636	KRTAP19-1	NM_181607	2195
chr21	31849909	31850973	31850441	-	31864275	KRTAP19-3	NM_181609	13834
chr21	31849909	31850973	31850441	-	31869428	KRTAP19-4	NM_181610	18987
chr21	31849909	31850973	31850441	-	31874408	KRTAP19-5	NM_181611	23967
chr21	31854398	31855226	31854812	-	31859667	KRTAP19-2	NM_181608	4855
chr21	31854398	31855226	31854812	-	31852636	KRTAP19-1	NM_181607	-2176
chr21	31854398	31855226	31854812	-	31864275	KRTAP19-3	NM_181609	9463
chr21	31854398	31855226	31854812	-	31869428	KRTAP19-4	NM_181610	14616
chr21	31854398	31855226	31854812	-	31874408	KRTAP19-5	NM_181611	19596
chr21	32082299	32083528	32082914	-	32091095	KRTAP21-3	NM_001164435	8182
chr21	32114212	32114968	32114590	-	32119520	KRTAP21-2	NM_181617	4930
chr21	32114212	32114968	32114590	-	32091095	KRTAP21-3	NM_001164435	-23495
chr21	32114212	32114968	32114590	-	32127696	KRTAP21-1	NM_181619	13106
chr21	33732380	33733430	33732905	-	33749631	SNORA80	NR_002996	16726
chr21	33744603	33745714	33745159	-	33765312	URB1	NM_014825	20154
chr21	33744603	33745714	33745159	-	33749631	SNORA80	NR_002996	4473
chr21	33758150	33759157	33758654	-	33765312	URB1	NM_014825	6659
chr21	33758150	33759157	33758654	-	33749631	SNORA80	NR_002996	-9023
chr21	33969141	33969902	33969522	-	33957845	TCP10L	NM_144659	-11677
chr21	33969141	33969902	33969522	-	33984913	C21orf59	NR_036552	15392
chr21	33969141	33969902	33969522	-	33984918	C21orf59	NM_021254	15397
chr21	33971896	33972890	33972393	-	33957845	TCP10L	NM_144659	-14548
chr21	33971896	33972890	33972393	-	33984913	C21orf59	NR_036552	12520
chr21	33971896	33972890	33972393	-	33984918	C21orf59	NM_021254	12525
chr21	34113312	34114043	34113678	-	34100351	SYNJ1	NM_203446	-13327
chr21	34113312	34114043	34113678	-	34100250	SYNJ1	NM_001160306	-13428
chr21	34113312	34114043	34113678	-	34100250	SYNJ1	NM_001160302	-13428
chr21	34113312	34114043	34113678	-	34100351	SYNJ1	NM_003895	-13327
chr21	34541051	34541596	34541324	-	34542541	C21orf54	NR_024102	1218
chr21	34633533	34634618	34634076	-	34638565	LOC100288432	NR_038974	4490
chr21	34939896	34940634	34940265	-	34915195	GART	NM_001136005	-25070
chr21	34939896	34940634	34940265	-	34915198	GART	NM_001136006	-25067
chr21	34939896	34940634	34940265	-	34961014	DONSON	NM_017613	20749
chr21	35981407	35981987	35981697	-	35986745	RCAN1	NM_203417	5048
chr21	35981407	35981987	35981697	-	35987382	RCAN1	NM_004414	5685
chr21	36255556	36256362	36255959	-	36260987	RUNX1	NM_001001890	5028
chr21	36255556	36256362	36255959	-	36260987	RUNX1	NM_001122607	5028
chr21	36394132	36395022	36394577	-	36411723	RUNX1-IT1	NR_026812	17146
chr21	36435502	36436481	36435992	-	36411723	RUNX1-IT1	NR_026812	-24269
chr21	36435502	36436481	36435992	-	36421595	RUNX1	NM_001754	-14397
chr21	37424732	37425777	37425255	-	37432611	SETD4	NM_001007259	7357
chr21	37424732	37425777	37425255	-	37432611	SETD4	NR_040088	7357
chr21	37424732	37425777	37425255	-	37432819	SETD4	NR_040086	7565
chr21	37424732	37425777	37425255	-	37432816	SETD4	NM_017438	7562
chr21	37424732	37425777	37425255	-	37432816	SETD4	NR_040087	7562
chr21	37452332	37453326	37452829	-	37432611	SETD4	NM_001007259	-20218
chr21	37452332	37453326	37452829	-	37432611	SETD4	NR_040088	-20218
chr21	37452332	37453326	37452829	-	37432819	SETD4	NR_040086	-20010
chr21	37452332	37453326	37452829	-	37432816	SETD4	NM_017438	-20013
chr21	37452332	37453326	37452829	-	37432816	SETD4	NR_040087	-20013
chr21	37498808	37499417	37499113	-	37498938	LOC100133286	NR_040084	-175
chr21	38321748	38322638	38322193	-	38338956	HLCS	NM_001242784	16763
chr21	38630567	38631583	38631075	-	38639833	DSCR3	NM_006052	8758
chr21	39850339	39851484	39850912	-	39870428	ERG	NM_182918	19517
chr21	39850339	39851484	39850912	-	39870428	ERG	NM_001136155	19517
chr21	39851637	39852621	39852129	-	39870428	ERG	NM_182918	18299
chr21	39851637	39852621	39852129	-	39870428	ERG	NM_001136155	18299
chr21	39860148	39861404	39860776	-	39870428	ERG	NM_182918	9652
chr21	39860148	39861404	39860776	-	39870428	ERG	NM_001136155	9652
chr21	40018057	40019150	40018604	-	40033704	ERG	NM_004449	15101
chr21	40018057	40019150	40018604	-	40032591	ERG	NM_001243428	13988
chr21	40018057	40019150	40018604	-	40033618	ERG	NM_001243432	15015
chr21	40018057	40019150	40018604	-	40033704	ERG	NM_001136154	15101
chr21	40125125	40125928	40125527	-	40124181	LINC00114	NR_027067	-1346
chr21	40125125	40125928	40125527	-	40145401	LINC00114	NR_027065	19875
chr21	40125125	40125928	40125527	-	40140898	LINC00114	NR_027066	15372
chr21	40558295	40559262	40558779	-	40555440	PSMG1	NM_003720	-3339
chr21	40558295	40559262	40558779	-	40555440	PSMG1	NM_203433	-3339
chr21	40686298	40687172	40686735	-	40685712	BRWD1	NM_033656	-1023
chr21	40686298	40687172	40686735	-	40685712	BRWD1	NM_018963	-1023
chr21	40686298	40687172	40686735	-	40685712	BRWD1	NM_001007246	-1023
chr21	40686298	40687172	40686735	-	40686888	BRWD1-IT2	NR_033800	153
chr21	40693526	40694530	40694028	-	40685712	BRWD1	NM_033656	-8316
chr21	40693526	40694530	40694028	-	40685712	BRWD1	NM_018963	-8316
chr21	40693526	40694530	40694028	-	40685712	BRWD1	NM_001007246	-8316
chr21	40693526	40694530	40694028	-	40686888	BRWD1-IT2	NR_033800	-7140
chr21	40729893	40730705	40730299	-	40721047	HMGN1	NM_004965	-9252
chr21	41587468	41588573	41588021	-	41584358	MIR4760	NR_039917	-3663
chr21	42216494	42218201	42217348	-	42219039	DSCAM	NM_001389	1692
chr21	42542997	42543638	42543318	-	42557166	PLAC4	NM_182832	13849
chr21	42542997	42543638	42543318	-	42519991	LINC00323	NR_024100	-23327
chr21	43135678	43136614	43136146	-	43135935	LINC00479	NR_027272	-211
chr21	43147173	43148327	43147750	-	43135935	LINC00479	NR_027272	-11815
chr21	43171323	43172436	43171880	-	43187249	RIPK4	NM_020639	15370
chr21	43183425	43184426	43183926	-	43187249	RIPK4	NM_020639	3324
chr21	43184662	43185666	43185164	-	43187249	RIPK4	NM_020639	2085
chr21	43188051	43188986	43188519	-	43187249	RIPK4	NM_020639	-1270
chr21	43197555	43198756	43198156	-	43187249	RIPK4	NM_020639	-10907
chr21	43202354	43204231	43203293	-	43187249	RIPK4	NM_020639	-16044
chr21	43206014	43207230	43206622	-	43187249	RIPK4	NM_020639	-19373
chr21	43349181	43350057	43349619	-	43346799	C2CD2	NM_199050	-2820
chr21	43349181	43350057	43349619	-	43373999	C2CD2	NM_015500	24380
chr21	43350589	43351698	43351144	-	43346799	C2CD2	NM_199050	-4345
chr21	43350589	43351698	43351144	-	43373999	C2CD2	NM_015500	22856
chr21	43351872	43352790	43352331	-	43346799	C2CD2	NM_199050	-5532
chr21	43351872	43352790	43352331	-	43373999	C2CD2	NM_015500	21668
chr21	43379085	43379787	43379436	-	43373999	C2CD2	NM_015500	-5437
chr21	43438900	43439540	43439220	-	43430496	ZNF295	NM_020727	-8724
chr21	43438900	43439540	43439220	-	43430496	ZNF295	NM_001098403	-8724
chr21	43438900	43439540	43439220	-	43430496	ZNF295	NM_001098402	-8724
chr21	43906443	43907421	43906932	-	43916401	RSPH1	NM_080860	9469
chr21	44291413	44292300	44291857	-	44299693	WDR4	NM_001260474	7837
chr21	44291413	44292300	44291857	-	44299385	WDR4	NM_001260477	7529
chr21	44291413	44292300	44291857	-	44299693	WDR4	NM_001260475	7837
chr21	44291413	44292300	44291857	-	44299693	WDR4	NM_018669	7837
chr21	44291413	44292300	44291857	-	44299693	WDR4	NM_033661	7837
chr21	44291413	44292300	44291857	-	44299699	WDR4	NM_001260476	7843
chr21	44291413	44292300	44291857	-	44299699	WDR4	NR_048535	7843
chr21	44472846	44473698	44473272	-	44496472	CBS	NM_001178009	23200
chr21	44472846	44473698	44473272	-	44496040	CBS	NM_000071	22768
chr21	44472846	44473698	44473272	-	44496472	CBS	NM_001178008	23200
chr21	44479243	44479817	44479530	-	44496472	CBS	NM_001178009	16942
chr21	44479243	44479817	44479530	-	44496040	CBS	NM_000071	16510
chr21	44479243	44479817	44479530	-	44496472	CBS	NM_001178008	16942
chr21	44490391	44491332	44490862	-	44496472	CBS	NM_001178009	5611
chr21	44490391	44491332	44490862	-	44496040	CBS	NM_000071	5179
chr21	44490391	44491332	44490862	-	44496472	CBS	NM_001178008	5611
chr21	44830968	44831874	44831421	-	44847002	SIK1	NM_173354	15581
chr21	44865681	44866737	44866209	-	44847002	SIK1	NM_173354	-19207
chr21	44869860	44870764	44870312	-	44847002	SIK1	NM_173354	-23310
chr21	44871394	44872464	44871929	-	44847002	SIK1	NM_173354	-24927
chr21	44877913	44878757	44878335	-	44898103	LINC00313	NR_026863	19768
chr21	44897442	44898387	44897915	-	44898103	LINC00313	NR_026863	189
chr21	44913900	44914873	44914387	-	44898103	LINC00313	NR_026863	-16284
chr21	44920144	44920939	44920542	-	44898103	LINC00313	NR_026863	-22439
chr21	45101225	45102238	45101732	-	45079374	HSF2BP	NM_007031	-22358
chr21	45228505	45229245	45228875	-	45232448	LOC284837	NR_026961	3573
chr21	45232072	45232998	45232535	-	45232448	LOC284837	NR_026961	-87
chr21	45642783	45643823	45643303	-	45660834	ICOSLG	NM_015259	17531
chr21	45735481	45736234	45735858	-	45759285	C21orf2	NM_004928	23428
chr21	45968561	45969687	45969124	-	45978643	KRTAP10-3	NM_198696	9519
chr21	45968561	45969687	45969124	-	45960078	KRTAP10-1	NM_198691	-9046
chr21	45968561	45969687	45969124	-	45971388	KRTAP10-2	NM_198693	2264
chr21	46013662	46014419	46014041	-	46000481	KRTAP10-5	NM_198694	-13560
chr21	46013662	46014419	46014041	-	46012386	KRTAP10-6	NM_198688	-1655
chr21	46036353	46037242	46036798	-	46012386	KRTAP10-6	NM_198688	-24412
chr21	46129614	46130452	46130033	-	46131495	TSPEAR	NM_144991	1462
chr21	46130733	46131472	46131103	-	46131495	TSPEAR	NM_144991	393
chr21	46308148	46309165	46308657	-	46293818	PTTG1IP	NM_004339	-14839
chr21	46344921	46346033	46345477	-	46359828	C21orf67	NR_027129	14351
chr21	46344921	46346033	46345477	-	46340965	ITGB2	NM_000211	-4512
chr21	46344921	46346033	46345477	-	46348753	ITGB2	NM_001127491	3276
chr21	46344921	46346033	46345477	-	46359828	C21orf67	NR_027128	14351
chr21	46397822	46398227	46398025	-	46414001	LINC00163	NR_033840	15977
chr21	46432002	46433344	46432673	-	46424642	LINC00162	NR_024089	-8031
chr21	46432002	46433344	46432673	-	46414001	LINC00163	NR_033840	-18672
chr21	46437048	46438159	46437604	-	46424642	LINC00162	NR_024089	-12962
chr21	46437048	46438159	46437604	-	46414001	LINC00163	NR_033840	-23603
chr21	46718994	46720029	46719512	-	46707811	POFUT2	NR_004858	-11701
chr21	46718994	46720029	46719512	-	46707811	POFUT2	NM_133635	-11701
chr21	46718994	46720029	46719512	-	46707811	POFUT2	NM_015227	-11701
chr21	46718994	46720029	46719512	-	46725172	LINC00315	NR_046319	5661
chr21	46822825	46824341	46823583	-	46844955	COL18A1-AS1	NR_028082	21372
chr21	46822825	46824341	46823583	-	46844985	COL18A1-AS1	NR_027498	21402
chr21	46829341	46830667	46830004	-	46844955	COL18A1-AS1	NR_028082	14951
chr21	46829341	46830667	46830004	-	46844985	COL18A1-AS1	NR_027498	14981
chr21	46869863	46870508	46870186	-	46844955	COL18A1-AS1	NR_028082	-25231
chr21	46869863	46870508	46870186	-	46844985	COL18A1-AS1	NR_027498	-25201
chr21	46946808	46948102	46947455	-	46962385	SLC19A1	NM_001205206	14930
chr21	46946808	46948102	46947455	-	46954542	SLC19A1	NM_001205207	7087
chr21	46946808	46948102	46947455	-	46962385	SLC19A1	NM_194255	14930
chr21	47241085	47241994	47241540	-	47256333	LOC100129027	NR_038876	14794
chr21	47273496	47274665	47274081	-	47256333	LOC100129027	NR_038876	-17748
chr21	47660729	47661363	47661046	-	47648738	LSS	NM_001001438	-12308
chr21	47660729	47661363	47661046	-	47648738	LSS	NM_002340	-12308
chr21	47660729	47661363	47661046	-	47648738	LSS	NM_001145436	-12308
chr21	47660729	47661363	47661046	-	47648738	LSS	NM_001145437	-12308
chr21	48004700	48005866	48005283	-	48025035	S100B	NM_006272	19752
chr22	17089552	17090425	17089989	-	17073700	CCT8L2	NM_014406	-16289
chr22	17647071	17647876	17647474	-	17640169	CECR5	NM_033070	-7305
chr22	17647071	17647876	17647474	-	17646177	CECR5	NM_017829	-1297
chr22	18115507	18116699	18116103	-	18111588	ATP6V1E1	NM_001696	-4515
chr22	18115507	18116699	18116103	-	18111588	ATP6V1E1	NM_001039367	-4515
chr22	18115507	18116699	18116103	-	18111588	ATP6V1E1	NM_001039366	-4515
chr22	18469011	18469788	18469400	-	18463727	MIR648	NR_030378	-5673
chr22	18503902	18505031	18504467	-	18507325	MICAL3	NM_015241	2859
chr22	18503902	18505031	18504467	-	18507325	MICAL3	NM_001122731	2859
chr22	18503902	18505031	18504467	-	18507325	MICAL3	NM_001136004	2859
chr22	18514093	18516624	18515359	-	18507325	MICAL3	NM_015241	-8034
chr22	18514093	18516624	18515359	-	18507325	MICAL3	NM_001122731	-8034
chr22	18514093	18516624	18515359	-	18507325	MICAL3	NM_001136004	-8034
chr22	18904259	18905539	18904899	-	18923964	PRODH	NM_001195226	19065
chr22	18904259	18905539	18904899	-	18924066	PRODH	NM_016335	19167
chr22	18916698	18917788	18917243	-	18923964	PRODH	NM_001195226	6721
chr22	18916698	18917788	18917243	-	18924066	PRODH	NM_016335	6823
chr22	18938579	18939448	18939014	-	18923964	PRODH	NM_001195226	-15050
chr22	18938579	18939448	18939014	-	18924066	PRODH	NM_016335	-14948
chr22	19047470	19048306	19047888	-	19035888	DGCR11	NR_024157	-12000
chr22	19053989	19054735	19054362	-	19035888	DGCR11	NR_024157	-18474
chr22	19086178	19087264	19086721	-	19109967	DGCR2	NM_001173534	23246
chr22	19086178	19087264	19086721	-	19109967	DGCR2	NM_001173533	23246
chr22	19086178	19087264	19086721	-	19109967	DGCR2	NR_033674	23246
chr22	19086178	19087264	19086721	-	19109967	DGCR2	NM_005137	23246
chr22	19086178	19087264	19086721	-	19109967	DGCR2	NM_001184781	23246
chr22	19099629	19100605	19100117	-	19109967	DGCR2	NM_001173534	9850
chr22	19099629	19100605	19100117	-	19109967	DGCR2	NM_001173533	9850
chr22	19099629	19100605	19100117	-	19109967	DGCR2	NR_033674	9850
chr22	19099629	19100605	19100117	-	19109967	DGCR2	NM_005137	9850
chr22	19099629	19100605	19100117	-	19109967	DGCR2	NM_001184781	9850
chr22	19116934	19118029	19117482	-	19109967	DGCR2	NM_001173534	-7515
chr22	19116934	19118029	19117482	-	19109967	DGCR2	NM_001173533	-7515
chr22	19116934	19118029	19117482	-	19109967	DGCR2	NR_033674	-7515
chr22	19116934	19118029	19117482	-	19109967	DGCR2	NM_005137	-7515
chr22	19116934	19118029	19117482	-	19109967	DGCR2	NM_001184781	-7515
chr22	19116934	19118029	19117482	-	19132190	DGCR14	NM_022719	14709
chr22	19116934	19118029	19117482	-	19137796	GSC2	NM_005315	20315
chr22	19260518	19261417	19260968	-	19279239	CLTCL1	NM_007098	18272
chr22	19260518	19261417	19260968	-	19279239	CLTCL1	NM_001835	18272
chr22	19274584	19275432	19275008	-	19279239	CLTCL1	NM_007098	4231
chr22	19274584	19275432	19275008	-	19279239	CLTCL1	NM_001835	4231
chr22	19462858	19463849	19463354	-	19466738	UFD1L	NM_005659	3385
chr22	19462858	19463849	19463354	-	19466738	UFD1L	NM_001035247	3385
chr22	19498031	19499046	19498539	-	19512860	CLDN5	NM_003277	14322
chr22	19498031	19499046	19498539	-	19512860	CLDN5	NM_001130861	14322
chr22	19562686	19563299	19562993	-	19554362	LOC150185	NR_024381	-8631
chr22	19563602	19564704	19564153	-	19554362	LOC150185	NR_024381	-9791
chr22	19839613	19840145	19839879	-	19842371	C22orf29	NM_024627	2492
chr22	19839613	19840145	19839879	-	19842462	GNB1L	NM_053004	2583
chr22	19856006	19857065	19856536	-	19842371	C22orf29	NM_024627	-14165
chr22	19856006	19857065	19856536	-	19842462	GNB1L	NM_053004	-14074
chr22	19861625	19862664	19862145	-	19842371	C22orf29	NM_024627	-19774
chr22	19861625	19862664	19862145	-	19842462	GNB1L	NM_053004	-19683
chr22	19942802	19943688	19943245	-	19929359	TXNRD2	NM_006440	-13886
chr22	20225175	20226234	20225705	-	20236734	MIR1286	NR_031618	11030
chr22	20295657	20297105	20296381	-	20307628	DGCR6L	NM_033257	11247
chr22	20403826	20404605	20404216	-	20398695	PI4KAP1	NR_003563	-5521
chr22	20407945	20409021	20408483	-	20398695	PI4KAP1	NR_003563	-9788
chr22	20409664	20410636	20410150	-	20398695	PI4KAP1	NR_003563	-11455
chr22	20444907	20445780	20445344	-	20461786	RIMBP3	NM_015672	16443
chr22	20463721	20464505	20464113	-	20461786	RIMBP3	NM_015672	-2327
chr22	20853182	20853769	20853476	-	20850170	KLHL22	NR_033825	-3306
chr22	20853182	20853769	20853476	-	20850170	KLHL22	NM_032775	-3306
chr22	21379247	21380692	21379970	-	21398538	P2RX6P	NR_002829	18569
chr22	21379247	21380692	21379970	-	21356404	THAP7	NM_030573	-23566
chr22	21379247	21380692	21379970	-	21356404	THAP7	NM_001008695	-23566
chr22	21379247	21380692	21379970	-	21386847	SLC7A4	NM_004173	6878
chr22	21379247	21380692	21379970	-	21368576	MGC16703	NR_003608	-11394
chr22	21381462	21382112	21381787	-	21398538	P2RX6P	NR_002829	16751
chr22	21381462	21382112	21381787	-	21386847	SLC7A4	NM_004173	5060
chr22	21381462	21382112	21381787	-	21368576	MGC16703	NR_003608	-13211
chr22	21847862	21848786	21848324	-	21871780	PI4KAP2	NR_003700	23456
chr22	21851905	21853003	21852454	-	21871780	PI4KAP2	NR_003700	19326
chr22	21853612	21854576	21854094	-	21871780	PI4KAP2	NR_003700	17686
chr22	21869208	21870237	21869723	-	21871780	PI4KAP2	NR_003700	2058
chr22	21888848	21889828	21889338	-	21871780	PI4KAP2	NR_003700	-17558
chr22	21888848	21889828	21889338	-	21905373	RIMBP3B	NM_001128635	16035
chr22	21888848	21889828	21889338	-	21905750	RIMBP3C	NM_001128633	16412
chr22	21907865	21908507	21908186	-	21905373	RIMBP3B	NM_001128635	-2813
chr22	21907865	21908507	21908186	-	21905750	RIMBP3C	NM_001128633	-2436
chr22	21909947	21910717	21910332	-	21905373	RIMBP3B	NM_001128635	-4959
chr22	21909947	21910717	21910332	-	21905750	RIMBP3C	NM_001128633	-4582
chr22	21987791	21988413	21988102	-	21984340	YDJC	NM_001017964	-3762
chr22	22068765	22069847	22069306	-	22090071	YPEL1	NM_013313	20765
chr22	22114138	22114938	22114538	-	22090071	YPEL1	NM_013313	-24467
chr22	22204359	22205514	22204937	-	22221970	MAPK1	NM_002745	17034
chr22	22204359	22205514	22204937	-	22221970	MAPK1	NM_138957	17034
chr22	24168067	24169056	24168562	-	24181199	DERL3	NM_001135751	12638
chr22	24168067	24169056	24168562	-	24181199	DERL3	NM_001002862	12638
chr22	24168067	24169056	24168562	-	24181199	DERL3	NM_198440	12638
chr22	24188416	24189043	24188730	-	24181199	DERL3	NM_001135751	-7531
chr22	24188416	24189043	24188730	-	24181199	DERL3	NM_001002862	-7531
chr22	24188416	24189043	24188730	-	24181199	DERL3	NM_198440	-7531
chr22	24220966	24221700	24221333	-	24241117	LOC284889	NR_038911	19784
chr22	24245136	24246188	24245662	-	24241117	LOC284889	NR_038911	-4545
chr22	24890683	24891582	24891133	-	24890783	C22orf45	NR_028484	-350
chr22	24890683	24891582	24891133	-	24890783	C22orf45	NR_028483	-350
chr22	24896216	24897200	24896708	-	24890783	C22orf45	NR_028484	-5925
chr22	24896216	24897200	24896708	-	24890783	C22orf45	NR_028483	-5925
chr22	24974388	24975442	24974915	-	24951275	C22orf13	NM_031444	-23640
chr22	24974388	24975442	24974915	-	24989035	FAM211B	NM_207644	14120
chr22	25500096	25500875	25500486	-	25508659	LOC100128531	NR_038941	8174
chr22	25506787	25507713	25507250	-	25508659	LOC100128531	NR_038941	1409
chr22	25510831	25511541	25511186	-	25508659	LOC100128531	NR_038941	-2527
chr22	26855880	26856871	26856376	-	26875551	HPS4	NM_152841	19176
chr22	26855880	26856871	26856376	-	26879820	HPS4	NM_022081	23445
chr22	26866238	26867272	26866755	-	26875551	HPS4	NM_152841	8796
chr22	26866238	26867272	26866755	-	26879820	HPS4	NM_022081	13065
chr22	26889180	26890224	26889702	-	26908437	TFIP11	NM_012143	18735
chr22	26889180	26890224	26889702	-	26875551	HPS4	NM_152841	-14151
chr22	26889180	26890224	26889702	-	26879820	HPS4	NM_022081	-9882
chr22	26889180	26890224	26889702	-	26908437	TFIP11	NM_001008697	18735
chr22	26929754	26930775	26930265	-	26908437	TFIP11	NM_012143	-21828
chr22	26929754	26930775	26930265	-	26908437	TFIP11	NM_001008697	-21828
chr22	26929754	26930775	26930265	-	26951289	MIR548J	NR_031615	21025
chr22	26943030	26943987	26943509	-	26951289	MIR548J	NR_031615	7781
chr22	26943030	26943987	26943509	-	26961370	TPST2	NM_001008566	17862
chr22	26944649	26945741	26945195	-	26951289	MIR548J	NR_031615	6094
chr22	26944649	26945741	26945195	-	26961370	TPST2	NM_001008566	16175
chr22	26959867	26960913	26960390	-	26951289	MIR548J	NR_031615	-9101
chr22	26959867	26960913	26960390	-	26961370	TPST2	NM_001008566	980
chr22	26963650	26964754	26964202	-	26951289	MIR548J	NR_031615	-12913
chr22	26963650	26964754	26964202	-	26986089	TPST2	NM_003595	21887
chr22	26963650	26964754	26964202	-	26961370	TPST2	NM_001008566	-2832
chr22	26987912	26988958	26988435	-	26986089	TPST2	NM_003595	-2346
chr22	26994374	26995408	26994891	-	27013991	CRYBB1	NM_001887	19100
chr22	26994374	26995408	26994891	-	26986089	TPST2	NM_003595	-8802
chr22	28326111	28327138	28326625	-	28315255	PITPNB	NM_012399	-11370
chr22	28326111	28327138	28326625	-	28316600	MIR3199-1	NR_036169	-10025
chr22	29466849	29468169	29467509	-	29457907	C22orf31	NM_015370	-9602
chr22	29735275	29736125	29735700	-	29711748	RASL10A	NM_001007279	-23952
chr22	29735275	29736125	29735700	-	29729247	SNORD125	NR_003686	-6453
chr22	29735275	29736125	29735700	-	29711748	RASL10A	NM_006477	-23952
chr22	29735275	29736125	29735700	-	29729256	MIR3653	NR_037426	-6444
chr22	29738842	29739670	29739256	-	29729247	SNORD125	NR_003686	-10009
chr22	29738842	29739670	29739256	-	29729256	MIR3653	NR_037426	-10000
chr22	29772402	29773458	29772930	-	29784572	AP1B1	NM_001127	11642
chr22	29772402	29773458	29772930	-	29784572	AP1B1	NM_145730	11642
chr22	29772402	29773458	29772930	-	29784572	AP1B1	NM_001166019	11642
chr22	29773652	29774667	29774160	-	29784572	AP1B1	NM_001127	10413
chr22	29773652	29774667	29774160	-	29784572	AP1B1	NM_145730	10413
chr22	29773652	29774667	29774160	-	29784572	AP1B1	NM_001166019	10413
chr22	29983650	29984667	29984159	-	29977085	NIPSNAP1	NM_001202502	-7074
chr22	29983650	29984667	29984159	-	29977326	NIPSNAP1	NM_003634	-6833
chr22	30140590	30141585	30141088	-	30162969	ZMAT5	NM_001003692	21882
chr22	30140590	30141585	30141088	-	30162969	ZMAT5	NM_019103	21882
chr22	30212609	30213747	30213178	-	30234293	ASCC2	NM_032204	21115
chr22	30212609	30213747	30213178	-	30234293	ASCC2	NM_001242906	21115
chr22	30217134	30217897	30217516	-	30234293	ASCC2	NM_032204	16778
chr22	30217134	30217897	30217516	-	30234293	ASCC2	NM_001242906	16778
chr22	30623783	30624931	30624357	-	30642840	LIF	NM_001257135	18483
chr22	30623783	30624931	30624357	-	30642840	LIF	NM_002309	18483
chr22	30641445	30642330	30641888	-	30642840	LIF	NM_001257135	953
chr22	30641445	30642330	30641888	-	30642840	LIF	NM_002309	953
chr22	30641445	30642330	30641888	-	30662829	OSM	NM_020530	20942
chr22	30657380	30658824	30658102	-	30642840	LIF	NM_001257135	-15262
chr22	30657380	30658824	30658102	-	30642840	LIF	NM_002309	-15262
chr22	30657380	30658824	30658102	-	30662829	OSM	NM_020530	4727
chr22	30673289	30674064	30673677	-	30685616	GATSL3	NM_001037666	11940
chr22	30673289	30674064	30673677	-	30662829	OSM	NM_020530	-10848
chr22	30707815	30708811	30708313	-	30722955	TBC1D10A	NM_001204240	14642
chr22	30707815	30708811	30708313	-	30685616	GATSL3	NM_001037666	-22697
chr22	30707815	30708811	30708313	-	30722955	TBC1D10A	NM_031937	14642
chr22	30716860	30717429	30717145	-	30722955	TBC1D10A	NM_001204240	5811
chr22	30716860	30717429	30717145	-	30722955	TBC1D10A	NM_031937	5811
chr22	30795786	30796845	30796316	-	30773894	KIAA1656	NR_046312	-22422
chr22	30795786	30796845	30796316	-	30783302	RNF215	NM_001017981	-13014
chr22	30875096	30876059	30875578	-	30868034	SEC14L3	NM_001257379	-7544
chr22	30875096	30876059	30875578	-	30868034	SEC14L3	NM_001257382	-7544
chr22	30875096	30876059	30875578	-	30868034	SEC14L3	NM_001257378	-7544
chr22	30875096	30876059	30875578	-	30868034	SEC14L3	NM_174975	-7544
chr22	30875096	30876059	30875578	-	30877743	SDC4P	NR_001580	2166
chr22	30934154	30935017	30934586	-	30942669	SEC14L6	NM_001193336	8084
chr22	30973315	30974277	30973796	-	30987927	PES1	NM_001243225	14131
chr22	30973315	30974277	30973796	-	30960876	GAL3ST1	NM_004861	-12920
chr22	30973315	30974277	30973796	-	30987927	PES1	NM_014303	14131
chr22	31342833	31343854	31343344	-	31364187	MORC2	NM_014941	20844
chr22	31477471	31478555	31478013	-	31503551	SELM	NM_080430	25538
chr22	31537909	31539000	31538455	-	31536469	PLA2G3	NM_015715	-1986
chr22	31537909	31539000	31538455	-	31556105	MIR3928	NR_037496	17651
chr22	31573060	31574205	31573633	-	31556105	MIR3928	NR_037496	-17528
chr22	31691379	31692239	31691809	-	31688520	PIK3IP1	NM_001135911	-3289
chr22	31691379	31692239	31691809	-	31688520	PIK3IP1	NM_052880	-3289
chr22	31700860	31701848	31701354	-	31688520	PIK3IP1	NM_001135911	-12834
chr22	31700860	31701848	31701354	-	31688520	PIK3IP1	NM_052880	-12834
chr22	31702188	31703291	31702740	-	31688520	PIK3IP1	NM_001135911	-14220
chr22	31702188	31703291	31702740	-	31688520	PIK3IP1	NM_052880	-14220
chr22	31708980	31710047	31709514	-	31688520	PIK3IP1	NM_001135911	-20994
chr22	31708980	31710047	31709514	-	31688520	PIK3IP1	NM_052880	-20994
chr22	31723873	31724672	31724273	-	31742249	PATZ1	NM_014323	17977
chr22	31723873	31724672	31724273	-	31742249	PATZ1	NM_032052	17977
chr22	31723873	31724672	31724273	-	31742249	PATZ1	NM_032051	17977
chr22	31723873	31724672	31724273	-	31742249	PATZ1	NM_032050	17977
chr22	32019410	32020139	32019775	-	32026810	PISD	NM_014338	7036
chr22	32042473	32043791	32043132	-	32026810	PISD	NM_014338	-16322
chr22	32335451	32336360	32335906	-	32341336	C22orf24	NM_015372	5431
chr22	33387291	33388428	33387860	-	33402806	SYN3	NM_003490	14947
chr22	33387291	33388428	33387860	-	33402806	SYN3	NM_133633	14947
chr22	33833924	33835053	33834489	-	33832655	MIR4764	NR_039921	-1834
chr22	36236515	36237342	36236929	-	36236630	RBFOX2	NM_001031695	-299
chr22	36236515	36237342	36236929	-	36236630	RBFOX2	NM_001082577	-299
chr22	36236515	36237342	36236929	-	36236630	RBFOX2	NM_001082576	-299
chr22	36236515	36237342	36236929	-	36236630	RBFOX2	NM_014309	-299
chr22	36422582	36423550	36423066	-	36424585	RBFOX2	NM_001082579	1519
chr22	36422582	36423550	36423066	-	36424585	RBFOX2	NM_001082578	1519
chr22	36430723	36431778	36431251	-	36424585	RBFOX2	NM_001082579	-6666
chr22	36430723	36431778	36431251	-	36424585	RBFOX2	NM_001082578	-6666
chr22	36770541	36771384	36770963	-	36784063	MYH9	NM_002473	13101
chr22	36773157	36774023	36773590	-	36784063	MYH9	NM_002473	10473
chr22	36791725	36792741	36792233	-	36784063	MYH9	NM_002473	-8170
chr22	36866323	36867467	36866895	-	36877687	TXN2	NM_012473	10792
chr22	36917330	36918207	36917769	-	36903090	FOXRED2	NM_024955	-14679
chr22	36917330	36918207	36917769	-	36903148	FOXRED2	NM_001102371	-14621
chr22	36917330	36918207	36917769	-	36925277	EIF3D	NM_003753	7509
chr22	36925832	36926972	36926402	-	36903090	FOXRED2	NM_024955	-23312
chr22	36925832	36926972	36926402	-	36903148	FOXRED2	NM_001102371	-23254
chr22	36925832	36926972	36926402	-	36925277	EIF3D	NM_003753	-1125
chr22	37231054	37231796	37231425	-	37215517	PVALB	NM_002854	-15908
chr22	37527276	37528266	37527771	-	37545962	IL2RB	NM_000878	18191
chr22	37539374	37540336	37539855	-	37545962	IL2RB	NM_000878	6107
chr22	37541946	37542748	37542347	-	37545962	IL2RB	NM_000878	3615
chr22	37584911	37585619	37585265	-	37584330	C1QTNF6	NM_031910	-935
chr22	37584911	37585619	37585265	-	37584330	C1QTNF6	NM_182486	-935
chr22	37584911	37585619	37585265	-	37608353	SSTR3	NM_001051	23088
chr22	37650576	37651682	37651129	-	37640305	RAC2	NM_002872	-10824
chr22	37816966	37817610	37817288	-	37823505	ELFN2	NM_052906	6217
chr22	37827649	37828875	37828262	-	37823505	ELFN2	NM_052906	-4757
chr22	37913681	37914745	37914213	-	37915210	CARD10	NM_014550	997
chr22	37921622	37922820	37922221	-	37915210	CARD10	NM_014550	-7011
chr22	37937639	37938569	37938104	-	37915210	CARD10	NM_014550	-22894
chr22	37959133	37960698	37959916	-	37976024	LGALS2	NM_006498	16109
chr22	38371446	38372543	38371995	-	38380539	SOX10	NM_006941	8545
chr22	38371446	38372543	38371995	-	38349654	C22orf23	NM_032561	-22341
chr22	38371446	38372543	38371995	-	38349676	C22orf23	NM_001207062	-22319
chr22	38395635	38396535	38396085	-	38380539	SOX10	NM_006941	-15546
chr22	38516341	38517032	38516687	-	38506676	BAIAP2L2	NM_025045	-10011
chr22	38519861	38520925	38520393	-	38506676	BAIAP2L2	NM_025045	-13717
chr22	38708013	38708960	38708487	-	38714089	CSNK1E	NM_001894	5603
chr22	38708013	38708960	38708487	-	38713413	CSNK1E	NM_152221	4927
chr22	38714074	38714987	38714531	-	38714089	CSNK1E	NM_001894	-442
chr22	38714074	38714987	38714531	-	38713413	CSNK1E	NM_152221	-1118
chr22	38723641	38724411	38724026	-	38714089	CSNK1E	NM_001894	-9937
chr22	38723641	38724411	38724026	-	38713413	CSNK1E	NM_152221	-10613
chr22	38793008	38793787	38793398	-	38794931	LOC400927	NR_002821	1534
chr22	38847164	38848052	38847608	-	38840033	KCNJ4	NM_004981	-7575
chr22	38847164	38848052	38847608	-	38851203	KCNJ4	NM_152868	3595
chr22	38873130	38874135	38873633	-	38851203	KCNJ4	NM_152868	-22430
chr22	38917455	38918364	38917910	-	38902345	DDX17	NM_006386	-15565
chr22	38917455	38918364	38917910	-	38902345	DDX17	NM_001098504	-15565
chr22	39041247	39042263	39041755	-	39052634	LOC646851	NM_001013647	10879
chr22	39112113	39113032	39112573	-	39096459	JOSD1	NM_014876	-16114
chr22	39144454	39145494	39144974	-	39151467	SUN2	NM_001199580	6493
chr22	39144454	39145494	39144974	-	39152024	SUN2	NM_001199579	7050
chr22	39144454	39145494	39144974	-	39152024	SUN2	NM_015374	7050
chr22	39170182	39171172	39170677	-	39151467	SUN2	NM_001199580	-19210
chr22	39170182	39171172	39170677	-	39152024	SUN2	NM_001199579	-18653
chr22	39170182	39171172	39170677	-	39152024	SUN2	NM_015374	-18653
chr22	39170182	39171172	39170677	-	39190161	DNAL4	NM_005740	19484
chr22	39236943	39237942	39237443	-	39240017	NPTXR	NM_014293	2575
chr22	39616803	39617617	39617210	-	39640957	PDGFB	NM_002608	23747
chr22	39616803	39617617	39617210	-	39636914	PDGFB	NM_033016	19704
chr22	39619125	39619921	39619523	-	39640957	PDGFB	NM_002608	21434
chr22	39619125	39619921	39619523	-	39636914	PDGFB	NM_033016	17391
chr22	39705106	39706747	39705927	-	39709916	SNORD83B	NR_000028	3990
chr22	39705106	39706747	39705927	-	39715670	RPL3	NM_000967	9744
chr22	39705106	39706747	39705927	-	39715118	SNORD43	NR_002439	9192
chr22	39705106	39706747	39705927	-	39711312	SNORD83A	NR_000027	5386
chr22	39705106	39706747	39705927	-	39712901	RNU86	NR_000026	6975
chr22	39705106	39706747	39705927	-	39715670	RPL3	NM_001033853	9744
chr22	39709129	39710113	39709621	-	39709916	SNORD83B	NR_000028	295
chr22	39709129	39710113	39709621	-	39715670	RPL3	NM_000967	6049
chr22	39709129	39710113	39709621	-	39715118	SNORD43	NR_002439	5497
chr22	39709129	39710113	39709621	-	39711312	SNORD83A	NR_000027	1691
chr22	39709129	39710113	39709621	-	39712901	RNU86	NR_000026	3280
chr22	39709129	39710113	39709621	-	39715670	RPL3	NM_001033853	6049
chr22	41023259	41024429	41023844	-	41032690	MKL1	NM_020831	8846
chr22	41040565	41041245	41040905	-	41032690	MKL1	NM_020831	-8215
chr22	41044125	41045107	41044616	-	41032690	MKL1	NM_020831	-11926
chr22	41613490	41614622	41614056	-	41636935	CHADL	NM_138481	22879
chr22	41633927	41634860	41634394	-	41636935	CHADL	NM_138481	2542
chr22	41639021	41639982	41639502	-	41636935	CHADL	NM_138481	-2567
chr22	41668761	41669764	41669263	-	41682216	RANGAP1	NM_002883	12954
chr22	41675744	41676852	41676298	-	41682216	RANGAP1	NM_002883	5918
chr22	41684246	41685345	41684796	-	41682216	RANGAP1	NM_002883	-2580
chr22	41993744	41994801	41994273	-	42017061	DESI2	NM_015704	22789
chr22	41993744	41994801	41994273	-	41985871	PMM1	NM_002676	-8402
chr22	41995005	41996015	41995510	-	42017061	DESI2	NM_015704	21551
chr22	41995005	41996015	41995510	-	41985871	PMM1	NM_002676	-9639
chr22	42008313	42009328	42008821	-	42017061	DESI2	NM_015704	8241
chr22	42008313	42009328	42008821	-	41985871	PMM1	NM_002676	-22950
chr22	42038492	42039534	42039013	-	42017061	DESI2	NM_015704	-21952
chr22	42551869	42552653	42552261	-	42526883	CYP2D6	NM_000106	-25378
chr22	42551869	42552653	42552261	-	42526883	CYP2D6	NM_001025161	-25378
chr22	42551869	42552653	42552261	-	42540575	CYP2D7P1	NR_002570	-11686
chr22	42558484	42559753	42559119	-	42540575	CYP2D7P1	NR_002570	-18544
chr22	42821316	42822404	42821860	-	42828401	NFAM1	NM_145912	6541
chr22	42959617	42960525	42960071	-	42978017	RRP7B	NR_002184	17946
chr22	43027341	43028148	43027745	-	43010962	POLDIP3	NM_032311	-16783
chr22	43027341	43028148	43027745	-	43010962	POLDIP3	NM_178136	-16783
chr22	43027341	43028148	43027745	-	43042995	CYB5R3	NM_007326	15251
chr22	43027341	43028148	43027745	-	43036607	ATP5L2	NM_001165877	8863
chr22	43027341	43028148	43027745	-	43040640	CYB5R3	NM_001171660	12896
chr22	43027341	43028148	43027745	-	43042995	CYB5R3	NM_001129819	15251
chr22	43027341	43028148	43027745	-	43042995	CYB5R3	NM_001171661	15251
chr22	43027341	43028148	43027745	-	43045405	CYB5R3	NM_000398	17661
chr22	43031155	43032155	43031655	-	43010962	POLDIP3	NM_032311	-20693
chr22	43031155	43032155	43031655	-	43010962	POLDIP3	NM_178136	-20693
chr22	43031155	43032155	43031655	-	43042995	CYB5R3	NM_007326	11340
chr22	43031155	43032155	43031655	-	43036607	ATP5L2	NM_001165877	4952
chr22	43031155	43032155	43031655	-	43040640	CYB5R3	NM_001171660	8985
chr22	43031155	43032155	43031655	-	43042995	CYB5R3	NM_001129819	11340
chr22	43031155	43032155	43031655	-	43042995	CYB5R3	NM_001171661	11340
chr22	43031155	43032155	43031655	-	43045405	CYB5R3	NM_000398	13750
chr22	43227593	43228589	43228091	-	43253408	ARFGAP3	NM_001142293	25317
chr22	43227593	43228589	43228091	-	43253408	ARFGAP3	NM_014570	25317
chr22	43252735	43253476	43253106	-	43253408	ARFGAP3	NM_001142293	303
chr22	43252735	43253476	43253106	-	43253408	ARFGAP3	NM_014570	303
chr22	43334685	43335769	43335227	-	43355887	PACSIN2	NM_001184971	20660
chr22	43334685	43335769	43335227	-	43343047	PACSIN2	NM_007229	7820
chr22	43350924	43351910	43351417	-	43355887	PACSIN2	NM_001184971	4470
chr22	43350924	43351910	43351417	-	43343047	PACSIN2	NM_007229	-8370
chr22	43415236	43416265	43415751	-	43411184	PACSIN2	NM_001184970	-4567
chr22	43462861	43463723	43463292	-	43485434	TTLL1	NM_012263	22142
chr22	43462861	43463723	43463292	-	43485434	TTLL1	NR_027779	22142
chr22	43465031	43466107	43465569	-	43485434	TTLL1	NM_012263	19865
chr22	43465031	43466107	43465569	-	43485434	TTLL1	NR_027779	19865
chr22	43487081	43487845	43487463	-	43485434	TTLL1	NM_012263	-2029
chr22	43487081	43487845	43487463	-	43485434	TTLL1	NR_027779	-2029
chr22	43489861	43490836	43490349	-	43485434	TTLL1	NM_012263	-4915
chr22	43489861	43490836	43490349	-	43485434	TTLL1	NR_027779	-4915
chr22	43491461	43492471	43491966	-	43485434	TTLL1	NM_012263	-6532
chr22	43491461	43492471	43491966	-	43485434	TTLL1	NR_027779	-6532
chr22	43521742	43522658	43522200	-	43539403	MCAT	NM_173467	17203
chr22	43521742	43522658	43522200	-	43539403	MCAT	NM_014507	17203
chr22	43587480	43588420	43587950	-	43583137	TTLL12	NM_015140	-4813
chr22	45395557	45396315	45395936	-	45404874	PHF21B	NM_001242450	8938
chr22	45395557	45396315	45395936	-	45405581	PHF21B	NM_138415	9645
chr22	45395557	45396315	45395936	-	45405809	PHF21B	NM_001135862	9873
chr22	45399341	45400215	45399778	-	45404874	PHF21B	NM_001242450	5096
chr22	45399341	45400215	45399778	-	45405581	PHF21B	NM_138415	5803
chr22	45399341	45400215	45399778	-	45405809	PHF21B	NM_001135862	6031
chr22	45626863	45627904	45627384	-	45608347	KIAA0930	NM_015264	-19037
chr22	45626863	45627904	45627384	-	45636650	KIAA0930	NM_001009880	9267
chr22	45642443	45643520	45642982	-	45636650	KIAA0930	NM_001009880	-6332
chr22	45795595	45796741	45796168	-	45809500	SMC1B	NM_148674	13332
chr22	46372603	46373288	46372946	-	46373008	WNT7B	NM_058238	63
chr22	46467545	46468536	46468041	-	46450024	C22orf26	NM_018280	-18017
chr22	46910130	46911304	46910717	-	46933067	CELSR1	NM_014246	22350
chr22	46937548	46938482	46938015	-	46933067	CELSR1	NM_014246	-4948
chr22	46942987	46944095	46943541	-	46933067	CELSR1	NM_014246	-10474
chr22	46953384	46954370	46953877	-	46933067	CELSR1	NM_014246	-20810
chr22	50153561	50154690	50154126	-	50173958	LOC90834	NR_026993	19833
chr22	50521436	50522177	50521807	-	50524358	MLC1	NM_015166	2552
chr22	50521436	50522177	50521807	-	50523781	MLC1	NM_139202	1975
chr22	50541151	50542012	50541582	-	50524358	MLC1	NM_015166	-17224
chr22	50541151	50542012	50541582	-	50523781	MLC1	NM_139202	-17801
chr22	50543718	50544894	50544306	-	50524358	MLC1	NM_015166	-19948
chr22	50543718	50544894	50544306	-	50523781	MLC1	NM_139202	-20525
chr22	50740008	50740815	50740412	-	50746001	PLXNB2	NM_012401	5590
chr22	50740008	50740815	50740412	-	50765489	FAM116B	NM_001001794	25078
chr22	50743819	50744956	50744388	-	50746001	PLXNB2	NM_012401	1614
chr22	50743819	50744956	50744388	-	50765489	FAM116B	NM_001001794	21102
chr22	50914844	50915961	50915403	-	50913464	SBF1	NM_002972	-1939
chr22	50942600	50943532	50943066	-	50964574	SCO2	NM_001169110	21508
chr22	50942600	50943532	50943066	-	50946135	LMF2	NM_033200	3069
chr22	50942600	50943532	50943066	-	50964034	SCO2	NM_005138	20968
chr22	50942600	50943532	50943066	-	50964033	SCO2	NM_001169111	20967
chr22	50942600	50943532	50943066	-	50964868	SCO2	NM_001169109	21802
chr22	50942600	50943532	50943066	-	50968514	TYMP	NM_001257988	25448
chr22	50942600	50943532	50943066	-	50968514	TYMP	NM_001257989	25448
chr22	50942600	50943532	50943066	-	50968514	TYMP	NM_001953	25448
chr22	50942600	50943532	50943066	-	50968514	TYMP	NM_001113755	25448
chr22	50942600	50943532	50943066	-	50968514	TYMP	NM_001113756	25448
chr22	50979673	50980655	50980164	-	50964574	SCO2	NM_001169110	-15590
chr22	50979673	50980655	50980164	-	50964034	SCO2	NM_005138	-16130
chr22	50979673	50980655	50980164	-	50964033	SCO2	NM_001169111	-16131
chr22	50979673	50980655	50980164	-	50964868	SCO2	NM_001169109	-15296
chr22	50979673	50980655	50980164	-	50968514	TYMP	NM_001257988	-11650
chr22	50979673	50980655	50980164	-	50968514	TYMP	NM_001257989	-11650
chr22	50979673	50980655	50980164	-	50968514	TYMP	NM_001953	-11650
chr22	50979673	50980655	50980164	-	50968514	TYMP	NM_001113755	-11650
chr22	50979673	50980655	50980164	-	50968514	TYMP	NM_001113756	-11650
chr22	50979673	50980655	50980164	-	50971008	ODF3B	NM_001014440	-9156
chr22	50979673	50980655	50980164	-	51001328	SYCE3	NM_001123225	21164
chr22	50998100	50999031	50998566	-	51016506	CPT1B	NM_001145137	17941
chr22	50998100	50999031	50998566	-	51001328	SYCE3	NM_001123225	2763
chr22	50998100	50999031	50998566	-	51021428	CHKB-CPT1B	NR_027928	22863
chr22	50998100	50999031	50998566	-	51016894	CPT1B	NM_004377	18329
chr22	50998100	50999031	50998566	-	51016894	CPT1B	NM_152246	18329
chr22	50998100	50999031	50998566	-	51017096	CPT1B	NM_001145136	18531
chr22	50998100	50999031	50998566	-	51017096	CPT1B	NM_001145134	18531
chr22	50998100	50999031	50998566	-	51017096	CPT1B	NM_152245	18531
chr22	50998100	50999031	50998566	-	51017096	CPT1B	NM_001145135	18531
chr22	50998100	50999031	50998566	-	51021428	CHKB	NM_005198	22863
chr22	51060139	51061106	51060623	-	51066601	ARSA	NM_000487	5979
chr22	51060139	51061106	51060623	-	51066601	ARSA	NM_001085427	5979
chr22	51060139	51061106	51060623	-	51066601	ARSA	NM_001085426	5979
chr22	51060139	51061106	51060623	-	51066601	ARSA	NM_001085428	5979
chr22	51060139	51061106	51060623	-	51066601	ARSA	NM_001085425	5979
chr22	51234806	51235388	51235097	-	51222087	RABL2B	NM_001130922	-13010
chr22	51234806	51235388	51235097	-	51222087	RABL2B	NM_007081	-13010
chr22	51234806	51235388	51235097	-	51222087	RABL2B	NM_001130920	-13010
chr22	51234806	51235388	51235097	-	51222087	RABL2B	NM_001130923	-13010
chr22	51234806	51235388	51235097	-	51222087	RABL2B	NM_001130921	-13010
chr22	51234806	51235388	51235097	-	51222087	RABL2B	NM_001003789	-13010
chr22	51234806	51235388	51235097	-	51222087	RABL2B	NM_001130919	-13010
chr1	55762	56691	56227	-	36081	FAM138F	NR_026820	-20146
chr1	55762	56691	56227	-	36081	FAM138A	NR_026818	-20146
chr1	742197	743171	742684	-	762902	LINC00115	NR_024321	20218
chr1	915082	916136	915609	-	894679	NOC2L	NM_015658	-20930
chr1	915082	916136	915609	-	935552	HES4	NM_001142467	19943
chr1	915082	916136	915609	-	917473	C1orf170	NR_027693	1864
chr1	915082	916136	915609	-	935552	HES4	NM_021170	19943
chr1	938715	939544	939130	-	935552	HES4	NM_001142467	-3578
chr1	938715	939544	939130	-	917473	C1orf170	NR_027693	-21657
chr1	938715	939544	939130	-	935552	HES4	NM_021170	-3578
chr1	1152864	1153973	1153419	-	1142089	TNFRSF18	NM_148902	-11330
chr1	1152864	1153973	1153419	-	1142089	TNFRSF18	NM_148901	-11330
chr1	1152864	1153973	1153419	-	1167447	SDF4	NM_016176	14029
chr1	1152864	1153973	1153419	-	1142089	TNFRSF18	NM_004195	-11330
chr1	1152864	1153973	1153419	-	1149548	TNFRSF4	NM_003327	-3871
chr1	1152864	1153973	1153419	-	1167447	SDF4	NM_016547	14029
chr1	1185952	1187014	1186483	-	1167447	SDF4	NM_016176	-19036
chr1	1185952	1187014	1186483	-	1209234	UBE2J2	NM_194457	22751
chr1	1185952	1187014	1186483	-	1167447	SDF4	NM_016547	-19036
chr1	1185952	1187014	1186483	-	1182102	FAM132A	NM_001014980	-4381
chr1	1185952	1187014	1186483	-	1209234	UBE2J2	NM_058167	22751
chr1	1185952	1187014	1186483	-	1209234	UBE2J2	NM_194458	22751
chr1	1185952	1187014	1186483	-	1209234	UBE2J2	NM_194315	22751
chr1	1194110	1194879	1194495	-	1209234	UBE2J2	NM_194457	14740
chr1	1194110	1194879	1194495	-	1182102	FAM132A	NM_001014980	-12393
chr1	1194110	1194879	1194495	-	1209234	UBE2J2	NM_058167	14740
chr1	1194110	1194879	1194495	-	1209234	UBE2J2	NM_194458	14740
chr1	1194110	1194879	1194495	-	1209234	UBE2J2	NM_194315	14740
chr1	1210019	1210974	1210497	-	1209234	UBE2J2	NM_194457	-1263
chr1	1210019	1210974	1210497	-	1209234	UBE2J2	NM_058167	-1263
chr1	1210019	1210974	1210497	-	1209234	UBE2J2	NM_194458	-1263
chr1	1210019	1210974	1210497	-	1209234	UBE2J2	NM_194315	-1263
chr1	1238593	1239246	1238920	-	1243269	ACAP3	NM_030649	4350
chr1	1238593	1239246	1238920	-	1260067	CPSF3L	NM_001256463	21148
chr1	1238593	1239246	1238920	-	1260067	CPSF3L	NM_001256462	21148
chr1	1238593	1239246	1238920	-	1260067	CPSF3L	NM_001256460	21148
chr1	1238593	1239246	1238920	-	1260067	CPSF3L	NM_001256456	21148
chr1	1238593	1239246	1238920	-	1260067	CPSF3L	NM_017871	21148
chr1	1356369	1357365	1356867	-	1356824	ANKRD65	NM_001243536	-43
chr1	1356369	1357365	1356867	-	1334718	CCNL2	NM_001039577	-22149
chr1	1356369	1357365	1356867	-	1334718	CCNL2	NM_030937	-22149
chr1	1356369	1357365	1356867	-	1356824	ANKRD65	NM_001243535	-43
chr1	1356369	1357365	1356867	-	1342693	MRPL20	NM_017971	-14174
chr1	1356369	1357365	1356867	-	1356824	ANKRD65	NM_001145210	-43
chr1	1805537	1806646	1806092	-	1822526	GNB1	NM_002074	16435
chr1	1838176	1839636	1838906	-	1822526	GNB1	NM_002074	-16380
chr1	1838176	1839636	1838906	-	1850740	TMEM52	NM_178545	11834
chr1	1874311	1875216	1874764	-	1850740	TMEM52	NM_178545	-24024
chr1	2139015	2139992	2139504	-	2126214	C1orf86	NM_182533	-13290
chr1	2139015	2139992	2139504	-	2126214	C1orf86	NR_046426	-13290
chr1	2139015	2139992	2139504	-	2126214	C1orf86	NM_001256946	-13290
chr1	2139015	2139992	2139504	-	2126214	C1orf86	NM_001256947	-13290
chr1	2139015	2139992	2139504	-	2126214	C1orf86	NR_046427	-13290
chr1	2139015	2139992	2139504	-	2126214	C1orf86	NM_001256945	-13290
chr1	2139015	2139992	2139504	-	2126214	C1orf86	NR_046425	-13290
chr1	2139015	2139992	2139504	-	2139172	C1orf86	NM_001146310	-332
chr1	2139015	2139992	2139504	-	2144159	C1orf86	NR_046424	4656
chr1	2141090	2142114	2141602	-	2126214	C1orf86	NM_182533	-15388
chr1	2141090	2142114	2141602	-	2126214	C1orf86	NR_046426	-15388
chr1	2141090	2142114	2141602	-	2126214	C1orf86	NM_001256946	-15388
chr1	2141090	2142114	2141602	-	2126214	C1orf86	NM_001256947	-15388
chr1	2141090	2142114	2141602	-	2126214	C1orf86	NR_046427	-15388
chr1	2141090	2142114	2141602	-	2126214	C1orf86	NM_001256945	-15388
chr1	2141090	2142114	2141602	-	2126214	C1orf86	NR_046425	-15388
chr1	2141090	2142114	2141602	-	2139172	C1orf86	NM_001146310	-2430
chr1	2141090	2142114	2141602	-	2144159	C1orf86	NR_046424	2557
chr1	2265549	2266533	2266041	-	2284100	LOC100129534	NR_024489	18059
chr1	2275209	2276276	2275743	-	2284100	LOC100129534	NR_024489	8358
chr1	2302971	2303913	2303442	-	2322993	MORN1	NM_024848	19551
chr1	2302971	2303913	2303442	-	2284100	LOC100129534	NR_024489	-19342
chr1	2358611	2360661	2359636	-	2344010	PEX10	NM_002617	-15626
chr1	2358611	2360661	2359636	-	2344010	PEX10	NM_153818	-15626
chr1	2362273	2363361	2362817	-	2344010	PEX10	NM_002617	-18807
chr1	2362273	2363361	2362817	-	2344010	PEX10	NM_153818	-18807
chr1	2466103	2467095	2466599	-	2458035	PANK4	NM_018216	-8564
chr1	2466103	2467095	2466599	-	2461684	HES5	NM_001010926	-4915
chr1	2466103	2467095	2466599	-	2484284	LOC115110	NR_026927	17685
chr1	2466103	2467095	2466599	-	2488450	LOC100133445	NR_037844	21851
chr1	3459210	3459912	3459561	-	3477354	MIR551A	NR_030277	17793
chr1	3469919	3470777	3470348	-	3477354	MIR551A	NR_030277	7006
chr1	3581189	3582350	3581770	-	3566671	WRAP73	NM_017818	-15099
chr1	3736035	3736833	3736434	-	3713068	LRRC47	NM_020710	-23366
chr1	3773497	3774659	3774078	-	3773797	CEP104	NM_014704	-281
chr1	6076031	6076879	6076455	-	6052533	NPHP4	NM_015102	-23922
chr1	6318339	6319372	6318856	-	6296044	ICMT	NM_012405	-22812
chr1	6318339	6319372	6318856	-	6321035	GPR153	NM_207370	2180
chr1	6410189	6411104	6410647	-	6420764	ACOT7	NM_181865	10118
chr1	6410189	6411104	6410647	-	6419004	ACOT7	NM_181866	8358
chr1	6427342	6428422	6427882	-	6420764	ACOT7	NM_181865	-7118
chr1	6427342	6428422	6427882	-	6419004	ACOT7	NM_181866	-8878
chr1	6427342	6428422	6427882	-	6445883	ACOT7	NM_181864	18001
chr1	6433601	6434637	6434119	-	6420764	ACOT7	NM_181865	-13355
chr1	6433601	6434637	6434119	-	6419004	ACOT7	NM_181866	-15115
chr1	6433601	6434637	6434119	-	6445883	ACOT7	NM_181864	11764
chr1	6433601	6434637	6434119	-	6453826	ACOT7	NM_007274	19707
chr1	6474168	6475964	6475066	-	6479979	HES2	NM_019089	4913
chr1	6474168	6475964	6475066	-	6453826	ACOT7	NM_007274	-21240
chr1	6474168	6475964	6475066	-	6489956	MIR4252	NR_036218	14890
chr1	6485787	6486380	6486084	-	6479979	HES2	NM_019089	-6105
chr1	6485787	6486380	6486084	-	6489956	MIR4252	NR_036218	3873
chr1	6515195	6516010	6515603	-	6526255	TNFRSF25	NM_148965	10653
chr1	6515195	6516010	6515603	-	6526255	TNFRSF25	NM_148967	10653
chr1	6515195	6516010	6515603	-	6526255	TNFRSF25	NM_003790	10653
chr1	6515195	6516010	6515603	-	6526255	TNFRSF25	NM_001039664	10653
chr1	6515195	6516010	6515603	-	6526255	TNFRSF25	NM_148966	10653
chr1	6515195	6516010	6515603	-	6526255	TNFRSF25	NM_148970	10653
chr1	6548424	6549805	6549115	-	6526255	TNFRSF25	NM_148965	-22860
chr1	6548424	6549805	6549115	-	6526255	TNFRSF25	NM_148967	-22860
chr1	6548424	6549805	6549115	-	6526255	TNFRSF25	NM_003790	-22860
chr1	6548424	6549805	6549115	-	6526255	TNFRSF25	NM_001039664	-22860
chr1	6548424	6549805	6549115	-	6526255	TNFRSF25	NM_148966	-22860
chr1	6548424	6549805	6549115	-	6550640	PLEKHG5	NM_001042664	1526
chr1	6548424	6549805	6549115	-	6526255	TNFRSF25	NM_148970	-22860
chr1	6548424	6549805	6549115	-	6546014	PLEKHG5	NM_001042665	-3101
chr1	6548424	6549805	6549115	-	6551760	PLEKHG5	NM_020631	2646
chr1	6548424	6549805	6549115	-	6557484	PLEKHG5	NM_001042663	8370
chr1	6622941	6623827	6623384	-	6614658	NOL9	NM_024654	-8726
chr1	6647188	6648602	6647895	-	6662929	KLHL21	NM_014851	15034
chr1	6661196	6662488	6661842	-	6662929	KLHL21	NM_014851	1087
chr1	6669152	6670165	6669659	-	6662929	KLHL21	NM_014851	-6730
chr1	8064435	8065571	8065003	-	8086393	ERRFI1	NM_018948	21390
chr1	8065884	8067116	8066500	-	8086393	ERRFI1	NM_018948	19893
chr1	8072379	8072880	8072630	-	8086393	ERRFI1	NM_018948	13764
chr1	8080312	8081028	8080670	-	8086393	ERRFI1	NM_018948	5723
chr1	9135015	9135856	9135436	-	9129887	SLC2A5	NM_001135585	-5549
chr1	9135015	9135856	9135436	-	9129887	SLC2A5	NM_003039	-5549
chr1	9222896	9223570	9223233	-	9211836	MIR34A	NR_029610	-11397
chr1	9704688	9705426	9705057	-	9714644	C1orf200	NR_027045	9587
chr1	9864464	9865598	9865031	-	9884550	CLSTN1	NM_014944	19519
chr1	9864464	9865598	9865031	-	9884550	CLSTN1	NM_001009566	19519
chr1	9885126	9886232	9885679	-	9884550	CLSTN1	NM_014944	-1129
chr1	9885126	9886232	9885679	-	9884550	CLSTN1	NM_001009566	-1129
chr1	9894340	9895110	9894725	-	9884550	CLSTN1	NM_014944	-10175
chr1	9894340	9895110	9894725	-	9884550	CLSTN1	NM_001009566	-10175
chr1	9895895	9897258	9896577	-	9884550	CLSTN1	NM_014944	-12027
chr1	9895895	9897258	9896577	-	9884550	CLSTN1	NM_001009566	-12027
chr1	9901403	9902153	9901778	-	9884550	CLSTN1	NM_014944	-17228
chr1	9901403	9902153	9901778	-	9884550	CLSTN1	NM_001009566	-17228
chr1	9950022	9951870	9950946	-	9970316	CTNNBIP1	NM_020248	19370
chr1	9950022	9951870	9950946	-	9970316	CTNNBIP1	NM_001012329	19370
chr1	9957512	9958503	9958008	-	9970316	CTNNBIP1	NM_020248	12309
chr1	9957512	9958503	9958008	-	9970316	CTNNBIP1	NM_001012329	12309
chr1	10516313	10517478	10516896	-	10532613	DFFA	NM_213566	15718
chr1	10516313	10517478	10516896	-	10532613	DFFA	NM_004401	15718
chr1	10539272	10540004	10539638	-	10532613	DFFA	NM_213566	-7025
chr1	10539272	10540004	10539638	-	10532613	DFFA	NM_004401	-7025
chr1	10555632	10556740	10556186	-	10532613	DFFA	NM_213566	-23573
chr1	10555632	10556740	10556186	-	10532613	DFFA	NM_004401	-23573
chr1	10878265	10879375	10878820	-	10856707	CASZ1	NM_017766	-22113
chr1	10878265	10879375	10878820	-	10856707	CASZ1	NM_001079843	-22113
chr1	11085770	11086837	11086304	-	11107296	MASP2	NM_139208	20993
chr1	11085770	11086837	11086304	-	11107296	MASP2	NM_006610	20993
chr1	11178311	11179169	11178740	-	11159938	EXOSC10	NM_002685	-18802
chr1	11178311	11179169	11178740	-	11159938	EXOSC10	NM_001001998	-18802
chr1	11856018	11856761	11856390	-	11866160	MTHFR	NM_005957	9771
chr1	12677409	12679809	12678609	-	12677820	DHRS3	NM_004753	-789
chr1	15499089	15500163	15499626	-	15478960	C1orf126	NR_027136	-20666
chr1	15844576	15845136	15844856	-	15850940	CASP9	NM_001229	6084
chr1	15844576	15845136	15844856	-	15851285	CASP9	NM_032996	6429
chr1	15889194	15889606	15889400	-	15911605	AGMAT	NM_024758	22205
chr1	15918568	15919462	15919015	-	15911605	AGMAT	NM_024758	-7410
chr1	16114443	16115715	16115079	-	16134194	UQCRHL	NM_001089591	19115
chr1	16125218	16127273	16126246	-	16134194	UQCRHL	NM_001089591	7949
chr1	16142888	16143894	16143391	-	16134194	UQCRHL	NM_001089591	-9197
chr1	16157167	16158064	16157616	-	16134194	UQCRHL	NM_001089591	-23422
chr1	16157167	16158064	16157616	-	16174642	FLJ37453	NR_024279	17027
chr1	16159346	16160346	16159846	-	16174642	FLJ37453	NR_024279	14796
chr1	16278804	16279959	16279382	-	16302627	ZBTB17	NM_001242884	23246
chr1	16278804	16279959	16279382	-	16302627	ZBTB17	NM_003443	23246
chr1	16408227	16409254	16408741	-	16400127	FAM131C	NM_182623	-8614
chr1	16467878	16468894	16468386	-	16482582	EPHA2	NM_004431	14196
chr1	16481270	16483148	16482209	-	16482582	EPHA2	NM_004431	373
chr1	16485332	16486246	16485789	-	16482582	EPHA2	NM_004431	-3207
chr1	16499538	16500871	16500205	-	16482582	EPHA2	NM_004431	-17623
chr1	16514172	16515471	16514822	-	16539104	ARHGEF19	NM_153213	24283
chr1	16561458	16562139	16561799	-	16563659	RSG1	NM_030907	1861
chr1	16561458	16562139	16561799	-	16539104	ARHGEF19	NM_153213	-22695
chr1	16818902	16819852	16819377	-	16819196	CROCCP3	NR_023386	-181
chr1	16939599	16940727	16940163	-	16957401	CROCCP2	NR_026752	17238
chr1	16939599	16940727	16940163	-	16939982	NBPF1	NM_017940	-181
chr1	16948752	16951278	16950015	-	16957401	CROCCP2	NR_026752	7386
chr1	16948752	16951278	16950015	-	16939982	NBPF1	NM_017940	-10033
chr1	17076071	17077066	17076569	-	17090975	MST1P9	NR_002729	14407
chr1	17389059	17389720	17389390	-	17380665	SDHB	NM_003000	-8725
chr1	17765966	17766978	17766472	-	17765059	RCC2	NM_001136204	-1413
chr1	17765966	17766978	17766472	-	17766250	RCC2	NM_018715	-222
chr1	17767332	17768954	17768143	-	17765059	RCC2	NM_001136204	-3084
chr1	17767332	17768954	17768143	-	17766250	RCC2	NM_018715	-1893
chr1	17769621	17770707	17770164	-	17765059	RCC2	NM_001136204	-5105
chr1	17769621	17770707	17770164	-	17766250	RCC2	NM_018715	-3914
chr1	17786631	17787656	17787144	-	17765059	RCC2	NM_001136204	-22085
chr1	17786631	17787656	17787144	-	17766250	RCC2	NM_018715	-20894
chr1	19208182	19209038	19208610	-	19186155	TAS1R2	NM_152232	-22455
chr1	19208182	19209038	19208610	-	19209774	MIR4695	NR_039844	1164
chr1	19208182	19209038	19208610	-	19217385	ALDH4A1	NM_001161504	8775
chr1	19208182	19209038	19208610	-	19229293	ALDH4A1	NM_003748	20683
chr1	19208182	19209038	19208610	-	19229293	ALDH4A1	NM_170726	20683
chr1	19212238	19213150	19212694	-	19209774	MIR4695	NR_039844	-2920
chr1	19212238	19213150	19212694	-	19217385	ALDH4A1	NM_001161504	4691
chr1	19212238	19213150	19212694	-	19229293	ALDH4A1	NM_003748	16599
chr1	19212238	19213150	19212694	-	19229293	ALDH4A1	NM_170726	16599
chr1	19225423	19226320	19225872	-	19209774	MIR4695	NR_039844	-16098
chr1	19225423	19226320	19225872	-	19217385	ALDH4A1	NM_001161504	-8487
chr1	19225423	19226320	19225872	-	19229293	ALDH4A1	NM_003748	3422
chr1	19225423	19226320	19225872	-	19229293	ALDH4A1	NM_170726	3422
chr1	19249148	19250128	19249638	-	19229293	ALDH4A1	NM_003748	-20345
chr1	19249148	19250128	19249638	-	19229293	ALDH4A1	NM_170726	-20345
chr1	19263313	19264260	19263787	-	19282826	IFFO2	NM_001136265	19040
chr1	19265586	19266609	19266098	-	19282826	IFFO2	NM_001136265	16729
chr1	19266832	19267758	19267295	-	19282826	IFFO2	NM_001136265	15531
chr1	19288335	19289222	19288779	-	19282826	IFFO2	NM_001136265	-5953
chr1	19820061	19821150	19820606	-	19811201	CAPZB	NR_038125	-9405
chr1	19820061	19821150	19820606	-	19812066	CAPZB	NM_001206540	-8540
chr1	19820061	19821150	19820606	-	19812066	CAPZB	NM_004930	-8540
chr1	20251829	20252687	20252258	-	20250110	PLA2G2E	NM_014589	-2148
chr1	20459806	20460634	20460220	-	20446008	PLA2G2D	NM_012400	-14212
chr1	21061683	21062832	21062258	-	21059133	SH2D5	NM_001103160	-3125
chr1	21061683	21062832	21062258	-	21044317	KIF17	NM_001122819	-17941
chr1	21061683	21062832	21062258	-	21044317	KIF17	NM_020816	-17941
chr1	21061683	21062832	21062258	-	21059133	SH2D5	NM_001103161	-3125
chr1	21424590	21425382	21424986	-	21437876	EIF4G3	NM_003760	12890
chr1	21457213	21458039	21457626	-	21437876	EIF4G3	NM_003760	-19750
chr1	21583834	21585014	21584424	-	21606183	ECE1	NM_001113347	21759
chr1	21629262	21630160	21629711	-	21616982	ECE1	NM_001397	-12729
chr1	21629262	21630160	21629711	-	21616766	ECE1	NM_001113349	-12945
chr1	21629262	21630160	21629711	-	21606183	ECE1	NM_001113347	-23528
chr1	21633759	21634730	21634245	-	21616982	ECE1	NM_001397	-17263
chr1	21633759	21634730	21634245	-	21616766	ECE1	NM_001113349	-17479
chr1	21692358	21693378	21692868	-	21672034	ECE1	NM_001113348	-20834
chr1	22017980	22018872	22018426	-	21995856	RAP1GAP	NM_002885	-22570
chr1	22017980	22018872	22018426	-	21995856	RAP1GAP	NM_001145657	-22570
chr1	22109624	22110397	22110011	-	22109688	USP48	NM_032236	-323
chr1	22109624	22110397	22110011	-	22109688	USP48	NM_001032730	-323
chr1	22114241	22115411	22114826	-	22109688	USP48	NM_032236	-5138
chr1	22114241	22115411	22114826	-	22109688	USP48	NM_001032730	-5138
chr1	22259740	22260732	22260236	-	22263750	HSPG2	NM_005529	3514
chr1	22281937	22283009	22282473	-	22263750	HSPG2	NM_005529	-18723
chr1	22283039	22284095	22283567	-	22263750	HSPG2	NM_005529	-19817
chr1	22463480	22464660	22464070	-	22469519	WNT4	NM_030761	5449
chr1	22468375	22469381	22468878	-	22469519	WNT4	NM_030761	641
chr1	23491386	23492469	23491928	-	23495351	LUZP1	NM_033631	3424
chr1	23491386	23492469	23491928	-	23495351	LUZP1	NM_001142546	3424
chr1	23493594	23494678	23494136	-	23495351	LUZP1	NM_033631	1215
chr1	23493594	23494678	23494136	-	23495351	LUZP1	NM_001142546	1215
chr1	23512082	23512998	23512540	-	23495351	LUZP1	NM_033631	-17189
chr1	23512082	23512998	23512540	-	23495351	LUZP1	NM_001142546	-17189
chr1	23512082	23512998	23512540	-	23521222	HTR1D	NM_000864	8682
chr1	23530852	23531500	23531176	-	23521222	HTR1D	NM_000864	-9954
chr1	23692543	23693571	23693057	-	23670853	HNRNPR	NM_001102399	-22204
chr1	23692543	23693571	23693057	-	23670853	HNRNPR	NM_005826	-22204
chr1	23692543	23693571	23693057	-	23670853	HNRNPR	NM_001102398	-22204
chr1	23692543	23693571	23693057	-	23670853	HNRNPR	NM_001102397	-22204
chr1	23692543	23693571	23693057	-	23694879	ZNF436	NM_030634	1822
chr1	23692543	23693571	23693057	-	23696357	ZNF436	NM_001077195	3300
chr1	23703494	23704556	23704025	-	23694879	ZNF436	NM_030634	-9146
chr1	23703494	23704556	23704025	-	23696357	ZNF436	NM_001077195	-7668
chr1	23710502	23711942	23711222	-	23694879	ZNF436	NM_030634	-16343
chr1	23710502	23711942	23711222	-	23696357	ZNF436	NM_001077195	-14865
chr1	23729174	23730934	23730054	-	23751261	TCEA3	NM_003196	21207
chr1	23870383	23871397	23870890	-	23886285	ID3	NM_002167	15395
chr1	23870383	23871397	23870890	-	23857712	E2F2	NM_004091	-13178
chr1	24117962	24119009	24118486	-	24104787	LOC100506963	NR_038280	-13699
chr1	24117962	24119009	24118486	-	24126060	GALE	NM_001127621	7575
chr1	24117962	24119009	24118486	-	24127294	GALE	NM_001008216	8809
chr1	24117962	24119009	24118486	-	24127034	GALE	NM_000403	8549
chr1	24160260	24161248	24160754	-	24151949	HMGCL	NM_001166059	-8805
chr1	24160260	24161248	24160754	-	24151949	HMGCL	NM_000191	-8805
chr1	24191648	24192684	24192166	-	24194859	FUCA1	NM_000147	2693
chr1	24312253	24313315	24312784	-	24306953	SRSF10	NR_034035	-5831
chr1	24312253	24313315	24312784	-	24306953	SRSF10	NM_001191009	-5831
chr1	24312253	24313315	24312784	-	24306953	SRSF10	NM_001191007	-5831
chr1	24312253	24313315	24312784	-	24306953	SRSF10	NM_054016	-5831
chr1	24312253	24313315	24312784	-	24306953	SRSF10	NM_001191005	-5831
chr1	24312253	24313315	24312784	-	24306953	SRSF10	NM_001191006	-5831
chr1	24312253	24313315	24312784	-	24306953	SRSF10	NM_006625	-5831
chr1	24437492	24438346	24437919	-	24438665	MYOM3	NM_152372	746
chr1	24446517	24447377	24446947	-	24438665	MYOM3	NM_152372	-8282
chr1	24446517	24447377	24446947	-	24469775	IL22RA1	NM_021258	22828
chr1	24455518	24456276	24455897	-	24438665	MYOM3	NM_152372	-17232
chr1	24455518	24456276	24455897	-	24469775	IL22RA1	NM_021258	13878
chr1	24522079	24523076	24522578	-	24513765	IL28RA	NM_173065	-8813
chr1	24522079	24523076	24522578	-	24513765	IL28RA	NM_173064	-8813
chr1	24522079	24523076	24522578	-	24513765	IL28RA	NM_170743	-8813
chr1	24745091	24746237	24745664	-	24740262	C1orf201	NM_178122	-5402
chr1	24745091	24746237	24745664	-	24740262	C1orf201	NM_001199014	-5402
chr1	24745091	24746237	24745664	-	24740262	C1orf201	NM_001199013	-5402
chr1	24745091	24746237	24745664	-	24741587	C1orf201	NM_001199012	-4077
chr1	25298378	25299480	25298929	-	25291501	RUNX3	NM_001031680	-7428
chr1	25306993	25308055	25307524	-	25291501	RUNX3	NM_001031680	-16023
chr1	25730512	25731463	25730988	-	25747363	RHCE	NM_020485	16376
chr1	25730512	25731463	25730988	-	25747363	RHCE	NM_138618	16376
chr1	25730512	25731463	25730988	-	25747363	RHCE	NM_138617	16376
chr1	25730512	25731463	25730988	-	25747363	RHCE	NM_138616	16376
chr1	26150701	26151785	26151243	-	26150097	LOC646471	NR_024498	-1146
chr1	26197647	26198656	26198152	-	26197744	PAQR7	NM_178422	-408
chr1	26197647	26198656	26198152	-	26185848	C1orf135	NM_024037	-12304
chr1	26416390	26417226	26416808	-	26394125	TRIM63	NM_032588	-22683
chr1	26624919	26625871	26625395	-	26633195	UBXN11	NM_001077262	7800
chr1	26624919	26625871	26625395	-	26633195	UBXN11	NM_183008	7800
chr1	26624919	26625871	26625395	-	26644756	UBXN11	NM_145345	19361
chr1	26654113	26655168	26654641	-	26633195	UBXN11	NM_001077262	-21446
chr1	26654113	26655168	26654641	-	26633195	UBXN11	NM_183008	-21446
chr1	26654113	26655168	26654641	-	26644756	UBXN11	NM_145345	-9885
chr1	26655956	26657042	26656499	-	26633195	UBXN11	NM_001077262	-23304
chr1	26655956	26657042	26656499	-	26633195	UBXN11	NM_183008	-23304
chr1	26655956	26657042	26656499	-	26680621	AIM1L	NM_001039775	24122
chr1	26655956	26657042	26656499	-	26644756	UBXN11	NM_145345	-11743
chr1	26678152	26679185	26678669	-	26699266	ZNF683	NM_001114759	20598
chr1	26678152	26679185	26678669	-	26680621	AIM1L	NM_001039775	1953
chr1	26678152	26679185	26678669	-	26699266	ZNF683	NM_173574	20598
chr1	26698271	26699324	26698798	-	26699266	ZNF683	NM_001114759	469
chr1	26698271	26699324	26698798	-	26680621	AIM1L	NM_001039775	-18177
chr1	26698271	26699324	26698798	-	26699266	ZNF683	NM_173574	469
chr1	27191138	27192418	27191778	-	27216869	GPN2	NM_018066	25091
chr1	27204556	27205505	27205031	-	27226962	GPATCH3	NM_022078	21932
chr1	27204556	27205505	27205031	-	27216869	GPN2	NM_018066	11839
chr1	27220705	27221619	27221162	-	27226962	GPATCH3	NM_022078	5800
chr1	27220705	27221619	27221162	-	27216869	GPN2	NM_018066	-4293
chr1	27220705	27221619	27221162	-	27240567	NR0B2	NM_021969	19405
chr1	27479355	27480477	27479916	-	27481621	SLC9A1	NM_003047	1705
chr1	27479355	27480477	27479916	-	27481621	SLC9A1	NR_046474	1705
chr1	27487722	27488687	27488205	-	27481621	SLC9A1	NM_003047	-6584
chr1	27487722	27488687	27488205	-	27481621	SLC9A1	NR_046474	-6584
chr1	27668998	27670183	27669591	-	27693337	MAP3K6	NM_004672	23747
chr1	27803462	27804401	27803932	-	27816678	WASF2	NM_006990	12747
chr1	27803462	27804401	27803932	-	27816678	WASF2	NM_001201404	12747
chr1	27808464	27809520	27808992	-	27816678	WASF2	NM_006990	7686
chr1	27808464	27809520	27808992	-	27816678	WASF2	NM_001201404	7686
chr1	27831252	27832254	27831753	-	27816678	WASF2	NM_006990	-15075
chr1	27831252	27832254	27831753	-	27816678	WASF2	NM_001201404	-15075
chr1	27951529	27952471	27952000	-	27953106	FGR	NM_001042729	1106
chr1	27951529	27952471	27952000	-	27930143	AHDC1	NM_001029882	-21857
chr1	27951529	27952471	27952000	-	27952751	FGR	NM_001042747	751
chr1	27951529	27952471	27952000	-	27961727	FGR	NM_005248	9727
chr1	28021888	28022949	28022419	-	27998724	IFI6	NM_002038	-23695
chr1	28021888	28022949	28022419	-	27998724	IFI6	NM_022873	-23695
chr1	28021888	28022949	28022419	-	27998724	IFI6	NM_022872	-23695
chr1	28245656	28246774	28246215	-	28241236	RPA2	NM_002946	-4979
chr1	28396340	28396805	28396573	-	28415148	EYA3	NM_001990	18576
chr1	28488166	28489167	28488667	-	28503455	PTAFR	NM_000952	14789
chr1	28488166	28489167	28488667	-	28503455	PTAFR	NM_001164723	14789
chr1	28497368	28498481	28497925	-	28503455	PTAFR	NM_000952	5531
chr1	28497368	28498481	28497925	-	28503455	PTAFR	NM_001164723	5531
chr1	28497368	28498481	28497925	-	28520447	PTAFR	NM_001164722	22523
chr1	28497368	28498481	28497925	-	28520447	PTAFR	NM_001164721	22523
chr1	28520010	28520939	28520475	-	28503455	PTAFR	NM_000952	-17020
chr1	28520010	28520939	28520475	-	28503455	PTAFR	NM_001164723	-17020
chr1	28520010	28520939	28520475	-	28520447	PTAFR	NM_001164722	-28
chr1	28520010	28520939	28520475	-	28520447	PTAFR	NM_001164721	-28
chr1	28523036	28524119	28523578	-	28503455	PTAFR	NM_000952	-20123
chr1	28523036	28524119	28523578	-	28503455	PTAFR	NM_001164723	-20123
chr1	28523036	28524119	28523578	-	28520447	PTAFR	NM_001164722	-3131
chr1	28523036	28524119	28523578	-	28520447	PTAFR	NM_001164721	-3131
chr1	28567989	28569154	28568572	-	28559542	DNAJC8	NM_014280	-9030
chr1	28900824	28901816	28901320	-	28908366	SNHG12	NR_024127	7046
chr1	28900824	28901816	28901320	-	28905334	SNORD99	NR_003077	4014
chr1	28900824	28901816	28901320	-	28906405	SNORA61	NR_002987	5085
chr1	28900824	28901816	28901320	-	28907024	SNORA44	NR_002976	5704
chr1	28900824	28901816	28901320	-	28907565	SNORA16A	NR_003035	6245
chr1	28901861	28902603	28902232	-	28908366	SNHG12	NR_024127	6134
chr1	28901861	28902603	28902232	-	28905334	SNORD99	NR_003077	3102
chr1	28901861	28902603	28902232	-	28906405	SNORA61	NR_002987	4173
chr1	28901861	28902603	28902232	-	28907024	SNORA44	NR_002976	4792
chr1	28901861	28902603	28902232	-	28907565	SNORA16A	NR_003035	5333
chr1	29517438	29518543	29517991	-	29508637	SRSF4	NM_005626	-9354
chr1	29565435	29566493	29565964	-	29557454	MECR	NM_001024732	-8510
chr1	29565435	29566493	29565964	-	29557454	MECR	NM_016011	-8510
chr1	29575298	29575994	29575646	-	29557454	MECR	NM_001024732	-18192
chr1	29575298	29575994	29575646	-	29557454	MECR	NM_016011	-18192
chr1	31173820	31174733	31174277	-	31196432	MATN1	NM_002379	22156
chr1	31187013	31188114	31187564	-	31196432	MATN1	NM_002379	8869
chr1	31187013	31188114	31187564	-	31212079	MIR4420	NR_039616	24516
chr1	31216145	31217754	31216950	-	31196432	MATN1	NM_002379	-20518
chr1	31216145	31217754	31216950	-	31212079	MIR4420	NR_039616	-4871
chr1	31216145	31217754	31216950	-	31230683	LAPTM5	NM_006762	13734
chr1	31220601	31221563	31221082	-	31196432	MATN1	NM_002379	-24650
chr1	31220601	31221563	31221082	-	31212079	MIR4420	NR_039616	-9003
chr1	31220601	31221563	31221082	-	31230683	LAPTM5	NM_006762	9601
chr1	31229355	31230056	31229706	-	31212079	MIR4420	NR_039616	-17627
chr1	31229355	31230056	31229706	-	31230683	LAPTM5	NM_006762	978
chr1	31407153	31408105	31407629	-	31422052	SNORD103B	NR_033295	14423
chr1	31407153	31408105	31407629	-	31408623	SNORD103A	NR_004054	994
chr1	31407153	31408105	31407629	-	31408623	SNORD103B	NR_033295	994
chr1	31407153	31408105	31407629	-	31422052	SNORD103A	NR_004054	14423
chr1	31410632	31411794	31411213	-	31422052	SNORD103B	NR_033295	10839
chr1	31410632	31411794	31411213	-	31408623	SNORD103A	NR_004054	-2590
chr1	31410632	31411794	31411213	-	31408623	SNORD103B	NR_033295	-2590
chr1	31410632	31411794	31411213	-	31422052	SNORD103A	NR_004054	10839
chr1	31439270	31440258	31439764	-	31422052	SNORD103B	NR_033295	-17712
chr1	31439270	31440258	31439764	-	31422052	SNORD103A	NR_004054	-17712
chr1	31439270	31440258	31439764	-	31441084	SNORD85	NR_003066	1320
chr1	31520142	31521158	31520650	-	31538564	PUM1	NM_014676	17914
chr1	31520142	31521158	31520650	-	31538564	PUM1	NM_001020658	17914
chr1	31693587	31694601	31694094	-	31712734	NKAIN1	NM_024522	18640
chr1	31746209	31747141	31746675	-	31769644	SNRNP40	NM_004814	22969
chr1	31869401	31870606	31870004	-	31845923	FABP3	NM_004102	-24081
chr1	32103076	32104198	32103637	-	32110838	PEF1	NM_012392	7201
chr1	32103076	32104198	32103637	-	32110218	PEF1	NR_033688	6581
chr1	32103076	32104198	32103637	-	32110838	PEF1	NR_033686	7201
chr1	32135269	32136086	32135678	-	32110838	PEF1	NM_012392	-24840
chr1	32135269	32136086	32135678	-	32110838	PEF1	NR_033686	-24840
chr1	32165670	32167654	32166662	-	32169768	COL16A1	NM_001856	3106
chr1	32183855	32184816	32184336	-	32169768	COL16A1	NM_001856	-14568
chr1	32218859	32219907	32219383	-	32229648	BAI2	NM_001703	10265
chr1	32218859	32219907	32219383	-	32224336	MIR4254	NR_036216	4953
chr1	32362692	32363828	32363260	-	32385259	PTP4A2	NM_001195101	21999
chr1	32362692	32363828	32363260	-	32385259	PTP4A2	NM_001195100	21999
chr1	32418280	32419274	32418777	-	32403988	PTP4A2	NM_080391	-14789
chr1	32698206	32699331	32698769	-	32687926	TMEM234	NM_019118	-10843
chr1	32698206	32699331	32698769	-	32707311	MTMR9LP	NR_026850	8543
chr1	33167373	33168136	33167755	-	33168361	SYNC	NM_001161708	607
chr1	33167373	33168136	33167755	-	33168361	SYNC	NM_030786	607
chr1	33168817	33169767	33169292	-	33168361	SYNC	NM_001161708	-931
chr1	33168817	33169767	33169292	-	33168361	SYNC	NM_030786	-931
chr1	33281900	33283037	33282469	-	33283633	YARS	NM_003680	1165
chr1	33324590	33325770	33325180	-	33336414	FNDC5	NM_001171940	11234
chr1	33324590	33325770	33325180	-	33336414	FNDC5	NM_153756	11234
chr1	33324590	33325770	33325180	-	33338082	FNDC5	NM_001171941	12902
chr1	33362740	33363599	33363170	-	33338082	FNDC5	NM_001171941	-25088
chr1	33362740	33363599	33363170	-	33366953	TMEM54	NM_033504	3784
chr1	33428976	33430045	33429511	-	33430286	RNF19B	NM_153341	776
chr1	33428976	33430045	33429511	-	33430286	RNF19B	NM_001127361	776
chr1	33454341	33455573	33454957	-	33430286	RNF19B	NM_153341	-24671
chr1	33454341	33455573	33454957	-	33430286	RNF19B	NM_001127361	-24671
chr1	33656969	33658031	33657500	-	33647671	TRIM62	NM_018207	-9829
chr1	33793598	33794324	33793961	-	33798093	MIR3605	NR_037400	4132
chr1	33793598	33794324	33793961	-	33815499	PHC2	NM_004427	21538
chr1	33803958	33804766	33804362	-	33798093	MIR3605	NR_037400	-6269
chr1	33803958	33804766	33804362	-	33815499	PHC2	NM_004427	11137
chr1	33824382	33825165	33824774	-	33841194	PHC2	NM_198040	16421
chr1	33824382	33825165	33824774	-	33815499	PHC2	NM_004427	-9275
chr1	33829332	33830454	33829893	-	33841194	PHC2	NM_198040	11301
chr1	33829332	33830454	33829893	-	33815499	PHC2	NM_004427	-14394
chr1	33834793	33835491	33835142	-	33841194	PHC2	NM_198040	6052
chr1	33834793	33835491	33835142	-	33815499	PHC2	NM_004427	-19643
chr1	36168432	36169310	36168871	-	36184790	C1orf216	NM_152374	15919
chr1	36547463	36548392	36547928	-	36565850	COL8A2	NM_005202	17923
chr1	36600155	36601174	36600665	-	36615067	TRAPPC3	NM_014408	14403
chr1	36615602	36616657	36616130	-	36615067	TRAPPC3	NM_014408	-1063
chr1	36627375	36628436	36627906	-	36615067	TRAPPC3	NM_014408	-12839
chr1	36636512	36637646	36637079	-	36615067	TRAPPC3	NM_014408	-22012
chr1	36851870	36852767	36852319	-	36851485	STK40	NM_032017	-834
chr1	36851870	36852767	36852319	-	36863493	LSM10	NM_032881	11175
chr1	36914000	36915072	36914536	-	36916086	OSCP1	NM_206837	1550
chr1	36914000	36915072	36914536	-	36916086	OSCP1	NM_145047	1550
chr1	36914000	36915072	36914536	-	36930040	MRPS15	NM_031280	15504
chr1	36920904	36921353	36921129	-	36916086	OSCP1	NM_206837	-5043
chr1	36920904	36921353	36921129	-	36916086	OSCP1	NM_145047	-5043
chr1	36920904	36921353	36921129	-	36930040	MRPS15	NM_031280	8912
chr1	37915723	37916694	37916209	-	37940044	LOC728431	NR_038842	23836
chr1	37945267	37945775	37945521	-	37940044	LOC728431	NR_038842	-5477
chr1	37950203	37951147	37950675	-	37940044	LOC728431	NR_038842	-10631
chr1	38028762	38029692	38029227	-	38019945	SNIP1	NM_024700	-9282
chr1	38300199	38301036	38300618	-	38325292	MTF1	NM_005955	24675
chr1	38412313	38413171	38412742	-	38412729	INPP5B	NM_005540	-13
chr1	38430612	38431678	38431145	-	38455761	SF3A3	NM_006802	24616
chr1	38430612	38431678	38431145	-	38412729	INPP5B	NM_005540	-18416
chr1	38490478	38491482	38490980	-	38471187	FHL3	NM_004468	-19793
chr1	38490478	38491482	38490980	-	38512450	POU3F1	NM_002699	21470
chr1	38490478	38491482	38490980	-	38471187	FHL3	NM_001243878	-19793
chr1	38492382	38493597	38492990	-	38471187	FHL3	NM_004468	-21803
chr1	38492382	38493597	38492990	-	38512450	POU3F1	NM_002699	19461
chr1	38492382	38493597	38492990	-	38471187	FHL3	NM_001243878	-21803
chr1	38495642	38496554	38496098	-	38471187	FHL3	NM_004468	-24911
chr1	38495642	38496554	38496098	-	38512450	POU3F1	NM_002699	16352
chr1	38495642	38496554	38496098	-	38471187	FHL3	NM_001243878	-24911
chr1	38513186	38514080	38513633	-	38512450	POU3F1	NM_002699	-1183
chr1	39415987	39417298	39416643	-	39407456	RHBDL2	NM_017821	-9187
chr1	39426936	39427900	39427418	-	39407456	RHBDL2	NM_017821	-19962
chr1	40067331	40068214	40067773	-	40042521	PABPC4	NM_001135654	-25252
chr1	40067331	40068214	40067773	-	40042521	PABPC4	NM_003819	-25252
chr1	40067331	40068214	40067773	-	40042521	PABPC4	NM_001135653	-25252
chr1	40268463	40269074	40268769	-	40254533	BMP8B	NM_001720	-14236
chr1	40360441	40361411	40360926	-	40349177	TRIT1	NM_017646	-11749
chr1	40360441	40361411	40360926	-	40367687	MYCL1	NM_005376	6761
chr1	40360441	40361411	40360926	-	40367687	MYCL1	NM_001033082	6761
chr1	40360441	40361411	40360926	-	40367687	MYCL1	NM_001033081	6761
chr1	40780698	40781503	40781101	-	40782939	COL9A2	NM_001852	1839
chr1	41168237	41168873	41168555	-	41157933	LOC100130557	NR_024567	-10622
chr1	41176738	41177844	41177291	-	41157933	LOC100130557	NR_024567	-19358
chr1	41323672	41324421	41324047	-	41328018	CITED4	NM_133467	3972
chr1	41351867	41353349	41352608	-	41328018	CITED4	NM_133467	-24590
chr1	41472190	41473642	41472916	-	41487397	SLFNL1	NM_001168247	14481
chr1	41472190	41473642	41472916	-	41487427	SLFNL1	NM_144990	14511
chr1	41511218	41512119	41511669	-	41487397	SLFNL1	NM_001168247	-24272
chr1	41511218	41512119	41511669	-	41487427	SLFNL1	NM_144990	-24242
chr1	41931187	41932118	41931653	-	41950344	EDN2	NM_001956	18692
chr1	41939095	41940227	41939661	-	41950344	EDN2	NM_001956	10683
chr1	41947602	41948614	41948108	-	41950344	EDN2	NM_001956	2236
chr1	41961757	41962586	41962172	-	41950344	EDN2	NM_001956	-11828
chr1	42608303	42609135	42608719	-	42630395	GUCA2A	NM_033553	21676
chr1	42611677	42612640	42612159	-	42630395	GUCA2A	NM_033553	18237
chr1	42639276	42640354	42639815	-	42630395	GUCA2A	NM_033553	-9420
chr1	43187344	43188342	43187843	-	43205925	CLDN19	NM_001123395	18082
chr1	43187344	43188342	43187843	-	43205925	CLDN19	NM_148960	18082
chr1	43187344	43188342	43187843	-	43205925	CLDN19	NM_001185117	18082
chr1	43208598	43209719	43209159	-	43232755	LEPRE1	NM_022356	23597
chr1	43208598	43209719	43209159	-	43232755	LEPRE1	NM_001243246	23597
chr1	43208598	43209719	43209159	-	43205925	CLDN19	NM_001123395	-3234
chr1	43208598	43209719	43209159	-	43205925	CLDN19	NM_148960	-3234
chr1	43208598	43209719	43209159	-	43205925	CLDN19	NM_001185117	-3234
chr1	43208598	43209719	43209159	-	43232755	LEPRE1	NM_001146289	23597
chr1	43402515	43403655	43403085	-	43424847	SLC2A1	NM_006516	21762
chr1	43406345	43407796	43407071	-	43424847	SLC2A1	NM_006516	17777
chr1	43408602	43409504	43409053	-	43424847	SLC2A1	NM_006516	15794
chr1	43618216	43619236	43618726	-	43637986	EBNA1BP2	NM_006824	19260
chr1	43618216	43619236	43618726	-	43638241	EBNA1BP2	NM_001159936	19515
chr1	43836965	43837684	43837325	-	43833409	ELOVL1	NM_001256399	-3916
chr1	43836965	43837684	43837325	-	43833745	ELOVL1	NR_046117	-3580
chr1	43836965	43837684	43837325	-	43833745	ELOVL1	NM_001256401	-3580
chr1	43836965	43837684	43837325	-	43855483	MED8	NM_052877	18159
chr1	43836965	43837684	43837325	-	43833745	ELOVL1	NM_022821	-3580
chr1	43836965	43837684	43837325	-	43833745	ELOVL1	NM_001256402	-3580
chr1	43836965	43837684	43837325	-	43855483	MED8	NM_201542	18159
chr1	43938113	43939020	43938567	-	43919660	HYI	NM_001243526	-18907
chr1	43938113	43939020	43938567	-	43919660	HYI	NM_031207	-18907
chr1	43938113	43939020	43938567	-	43919660	HYI	NM_001190880	-18907
chr1	44177230	44178437	44177834	-	44173012	LOC100132774	NR_033827	-4822
chr1	44459274	44460306	44459790	-	44482997	SLC6A9	NM_201649	23207
chr1	44459274	44460306	44459790	-	44482997	SLC6A9	NM_006934	23207
chr1	44497909	44498458	44498184	-	44482997	SLC6A9	NM_201649	-15187
chr1	44497909	44498458	44498184	-	44497134	SLC6A9	NM_001024845	-1050
chr1	44497909	44498458	44498184	-	44482997	SLC6A9	NM_006934	-15187
chr1	45265171	45266256	45265714	-	45253426	BEST4	NM_153274	-12288
chr1	45265171	45266256	45265714	-	45272957	TCTEX1D4	NM_001013632	7244
chr1	45282621	45283572	45283097	-	45272957	TCTEX1D4	NM_001013632	-10140
chr1	45962000	45962413	45962207	-	45956840	TESK2	NM_007170	-5367
chr1	45962000	45962413	45962207	-	45965751	CCDC163P	NR_033296	3545
chr1	45962000	45962413	45962207	-	45965751	CCDC163P	NR_033297	3545
chr1	45962000	45962413	45962207	-	45965751	CCDC163P	NR_033298	3545
chr1	46078526	46079689	46079108	-	46089731	CCDC17	NM_001190182	10624
chr1	46078526	46079689	46079108	-	46089731	CCDC17	NM_001114938	10624
chr1	46099608	46100453	46100031	-	46112357	RPS15AP10	NR_026768	12327
chr1	46099608	46100453	46100031	-	46089731	CCDC17	NM_001190182	-10300
chr1	46099608	46100453	46100031	-	46089731	CCDC17	NM_001114938	-10300
chr1	46648514	46649647	46649081	-	46664121	POMGNT1	NM_017739	15041
chr1	46656138	46656794	46656466	-	46664121	POMGNT1	NM_017739	7655
chr1	46683748	46684988	46684368	-	46664121	POMGNT1	NM_017739	-20247
chr1	46683748	46684988	46684368	-	46685977	POMGNT1	NM_001243766	1609
chr1	47077007	47077975	47077491	-	47069966	MKNK1	NM_198973	-7525
chr1	47077007	47077975	47077491	-	47080805	MOB3C	NM_145279	3314
chr1	47077007	47077975	47077491	-	47069966	MKNK1	NM_003684	-7525
chr1	47077007	47077975	47077491	-	47069966	MKNK1	NR_024174	-7525
chr1	47077007	47077975	47077491	-	47069966	MKNK1	NM_001135553	-7525
chr1	47077007	47077975	47077491	-	47069966	MKNK1	NR_024176	-7525
chr1	47077007	47077975	47077491	-	47082563	MOB3C	NM_201403	5072
chr1	47104891	47105922	47105407	-	47080805	MOB3C	NM_145279	-24602
chr1	47104891	47105922	47105407	-	47082563	MOB3C	NM_201403	-22844
chr1	47791091	47791989	47791540	-	47779819	STIL	NM_001048166	-11721
chr1	47791091	47791989	47791540	-	47779819	STIL	NM_003035	-11721
chr1	47799475	47800386	47799931	-	47779819	STIL	NM_001048166	-20112
chr1	47799475	47800386	47799931	-	47779819	STIL	NM_003035	-20112
chr1	47900692	47901438	47901065	-	47900313	MGC12982	NR_026878	-752
chr1	48456622	48457518	48457070	-	48462562	LOC388630	NM_001194986	5492
chr1	48484167	48485872	48485020	-	48462562	LOC388630	NM_001194986	-22458
chr1	49249630	49250540	49250085	-	49242547	BEND5	NM_024603	-7538
chr1	51405671	51406668	51406170	-	51425936	FAF1	NM_007051	19767
chr1	51780065	51781200	51780633	-	51787938	TTC39A	NM_001080494	7306
chr1	51834279	51835171	51834725	-	51810785	TTC39A	NM_001144832	-23940
chr1	51896119	51896685	51896402	-	51887793	EPS15	NM_001159969	-8609
chr1	52294422	52295444	52294933	-	52302074	MIR761	NR_031580	7141
chr1	52463969	52465114	52464542	-	52456436	RAB3B	NM_002867	-8106
chr1	52539242	52540216	52539729	-	52521843	TXNDC12	NR_046405	-17886
chr1	52539242	52540216	52539729	-	52521843	TXNDC12	NR_046406	-17886
chr1	52539242	52540216	52539729	-	52521843	TXNDC12	NM_015913	-17886
chr1	52834248	52835252	52834750	-	52831877	CC2D1B	NM_032449	-2873
chr1	53017413	53018321	53017867	-	53018762	ZCCHC11	NM_001009881	895
chr1	53017413	53018321	53017867	-	53018762	ZCCHC11	NM_015269	895
chr1	53022309	53023305	53022807	-	53018762	ZCCHC11	NM_001009881	-4045
chr1	53022309	53023305	53022807	-	53018762	ZCCHC11	NM_015269	-4045
chr1	53387216	53388170	53387693	-	53387446	ECHDC2	NM_001198962	-247
chr1	53387216	53388170	53387693	-	53387446	ECHDC2	NM_018281	-247
chr1	53387216	53388170	53387693	-	53387446	ECHDC2	NM_001198961	-247
chr1	53663715	53664663	53664189	-	53686289	C1orf123	NM_017887	22100
chr1	53666526	53667529	53667028	-	53686289	C1orf123	NM_017887	19262
chr1	54423562	54424235	54423899	-	54411288	HSPB11	NM_016126	-12611
chr1	54468695	54469506	54469101	-	54483803	LDLRAD1	NM_001010978	14703
chr1	54633044	54634223	54633634	-	54619443	CDCP2	NM_201546	-14191
chr1	55080967	55082017	55081492	-	55089200	FAM151A	NM_176782	7708
chr1	55701085	55702045	55701565	-	55681039	USP24	NM_015306	-20526
chr1	57284415	57285279	57284847	-	57285369	C1orf168	NM_001004303	522
chr1	59034355	59035187	59034771	-	59012446	OMA1	NM_145243	-22325
chr1	59034355	59035187	59034771	-	59043166	TACSTD2	NM_002353	8395
chr1	59037925	59039135	59038530	-	59043166	TACSTD2	NM_002353	4636
chr1	59057786	59058949	59058368	-	59043166	TACSTD2	NM_002353	-15202
chr1	59245283	59245934	59245609	-	59249785	JUN	NM_002228	4177
chr1	59259894	59260822	59260358	-	59249785	JUN	NM_002228	-10573
chr1	59588393	59589475	59588934	-	59612479	HSD52	NR_027120	23545
chr1	60195477	60196633	60196055	-	60198968	MIR4711	NR_039861	2913
chr1	62773347	62774290	62773819	-	62785083	KANK4	NM_181712	11265
chr1	62775224	62776242	62775733	-	62785083	KANK4	NM_181712	9350
chr1	62790375	62791340	62790858	-	62785083	KANK4	NM_181712	-5775
chr1	63782783	63783703	63783243	-	63782901	LINC00466	NR_038252	-342
chr1	63963505	63964354	63963930	-	63988944	ITGB3BP	NM_014288	25015
chr1	63963505	63964354	63963930	-	63988944	ITGB3BP	NM_001206739	25015
chr1	63963505	63964354	63963930	-	63988944	ITGB3BP	NR_045147	25015
chr1	64012972	64014059	64013516	-	63988944	ITGB3BP	NM_014288	-24572
chr1	64012972	64014059	64013516	-	63988944	ITGB3BP	NM_001206739	-24572
chr1	64012972	64014059	64013516	-	63988944	ITGB3BP	NR_045147	-24572
chr1	65454901	65455891	65455396	-	65432187	JAK1	NM_002227	-23209
chr1	67399693	67400828	67400261	-	67390570	WDR78	NM_024763	-9691
chr1	67399693	67400828	67400261	-	67390570	WDR78	NM_207014	-9691
chr1	67518344	67519469	67518907	-	67520080	SLC35D1	NM_015139	1174
chr1	67591409	67592519	67591964	-	67594220	C1orf141	NM_001013674	2256
chr1	67611882	67612997	67612440	-	67594220	C1orf141	NM_001013674	-18220
chr1	67875121	67876122	67875622	-	67896123	SERBP1	NM_001018068	20502
chr1	67875121	67876122	67875622	-	67896123	SERBP1	NM_001018067	20502
chr1	67875121	67876122	67875622	-	67896123	SERBP1	NM_001018069	20502
chr1	67875121	67876122	67875622	-	67896123	SERBP1	NM_015640	20502
chr1	67899258	67900175	67899717	-	67896123	SERBP1	NM_001018068	-3594
chr1	67899258	67900175	67899717	-	67896123	SERBP1	NM_001018067	-3594
chr1	67899258	67900175	67899717	-	67896123	SERBP1	NM_001018069	-3594
chr1	67899258	67900175	67899717	-	67896123	SERBP1	NM_015640	-3594
chr1	68297495	68298224	68297860	-	68299155	GNG12	NM_018841	1296
chr1	68302057	68303228	68302643	-	68299155	GNG12	NM_018841	-3488
chr1	68311903	68313022	68312463	-	68299155	GNG12	NM_018841	-13308
chr1	68686443	68687924	68687184	-	68698229	WLS	NM_001002292	11046
chr1	68686443	68687924	68687184	-	68698284	WLS	NM_024911	11101
chr1	68686443	68687924	68687184	-	68698229	WLS	NM_001193334	11046
chr1	68691253	68692193	68691723	-	68698229	WLS	NM_001002292	6506
chr1	68691253	68692193	68691723	-	68698284	WLS	NM_024911	6561
chr1	68691253	68692193	68691723	-	68698229	WLS	NM_001193334	6506
chr1	68919952	68920839	68920396	-	68915642	RPE65	NM_000329	-4754
chr1	70797635	70798409	70798022	-	70820417	ANKRD13C	NM_030816	22395
chr1	72326687	72327192	72326940	-	72302695	NEGR1-IT1	NR_046218	-24245
chr1	84473948	84474760	84474354	-	84464833	TTLL7	NM_024686	-9521
chr1	84477372	84478488	84477930	-	84464833	TTLL7	NM_024686	-13097
chr1	84852491	84853240	84852866	-	84863576	UOX	NR_003927	10711
chr1	84855568	84856554	84856061	-	84863576	UOX	NR_003927	7515
chr1	85051268	85052152	85051710	-	85040163	CTBS	NM_004388	-11547
chr1	85100361	85101258	85100810	-	85100703	C1orf180	NR_027379	-107
chr1	85362990	85364042	85363516	-	85358896	LPAR3	NM_012152	-4620
chr1	85527856	85528974	85528415	-	85514223	MCOLN3	NM_001253693	-14192
chr1	85527856	85528974	85528415	-	85514223	MCOLN3	NM_018298	-14192
chr1	85667380	85668290	85667835	-	85666728	SYDE2	NM_032184	-1107
chr1	85742104	85743110	85742607	-	85742587	BCL10	NM_003921	-20
chr1	85742104	85743110	85742607	-	85725355	C1orf52	NM_198077	-17252
chr1	85742104	85743110	85742607	-	85725355	C1orf52	NR_024113	-17252
chr1	85754912	85755979	85755446	-	85742587	BCL10	NM_003921	-12859
chr1	86021553	86022681	86022117	-	86044046	DDAH1	NM_001134445	21929
chr1	86037268	86038395	86037832	-	86044046	DDAH1	NM_001134445	6215
chr1	86614933	86615990	86615462	-	86622121	COL24A1	NM_152890	6660
chr1	87814018	87815080	87814549	-	87837338	LOC100505768	NR_038324	22789
chr1	89375640	89376821	89376231	-	89357301	GTF2B	NM_001514	-18930
chr1	89458185	89459176	89458681	-	89458643	RBMXL1	NM_019610	-38
chr1	89458185	89459176	89458681	-	89458643	RBMXL1	NM_001162536	-38
chr1	89458185	89459176	89458681	-	89458643	CCBL2	NM_001008662	-38
chr1	89458185	89459176	89458681	-	89458643	CCBL2	NM_001008661	-38
chr1	90081435	90082575	90082005	-	90098453	FLJ27354	NR_033981	16448
chr1	90456431	90457380	90456906	-	90460525	GEMIN8P4	NR_002830	3620
chr1	92329584	92330654	92330119	-	92351836	TGFBR3	NM_001195683	21717
chr1	92329584	92330654	92330119	-	92351836	TGFBR3	NR_036634	21717
chr1	92329584	92330654	92330119	-	92351836	TGFBR3	NM_003243	21717
chr1	92337815	92338843	92338329	-	92351836	TGFBR3	NM_001195683	13507
chr1	92337815	92338843	92338329	-	92351836	TGFBR3	NR_036634	13507
chr1	92337815	92338843	92338329	-	92351836	TGFBR3	NM_003243	13507
chr1	93413418	93414053	93413736	-	93427079	FAM69A	NM_001252273	13344
chr1	93413418	93414053	93413736	-	93427079	FAM69A	NM_001252270	13344
chr1	93413418	93414053	93413736	-	93427079	FAM69A	NM_001252269	13344
chr1	93413418	93414053	93413736	-	93427079	FAM69A	NM_001006605	13344
chr1	93427166	93428078	93427622	-	93427079	FAM69A	NM_001252273	-543
chr1	93427166	93428078	93427622	-	93427079	FAM69A	NM_001252270	-543
chr1	93427166	93428078	93427622	-	93427079	FAM69A	NM_001252269	-543
chr1	93427166	93428078	93427622	-	93427079	FAM69A	NM_001006605	-543
chr1	93438479	93439376	93438928	-	93427079	FAM69A	NM_001252273	-11849
chr1	93438479	93439376	93438928	-	93427079	FAM69A	NM_001252270	-11849
chr1	93438479	93439376	93438928	-	93427079	FAM69A	NM_001252269	-11849
chr1	93438479	93439376	93438928	-	93427079	FAM69A	NM_001006605	-11849
chr1	93790665	93791731	93791198	-	93811368	LOC100131564	NR_034089	20170
chr1	93807946	93808910	93808428	-	93811368	LOC100131564	NR_034089	2940
chr1	93814524	93815573	93815049	-	93811368	LOC100131564	NR_034089	-3681
chr1	94158480	94159442	94158961	-	94147385	BCAR3	NM_003567	-11576
chr1	94163916	94164960	94164438	-	94147385	BCAR3	NM_003567	-17053
chr1	94336582	94337567	94337075	-	94344762	DNTTIP2	NM_014597	7688
chr1	94568812	94569871	94569342	-	94586705	ABCA4	NM_000350	17364
chr1	95014907	95016081	95015494	-	95007413	F3	NM_001178096	-8081
chr1	95014907	95016081	95015494	-	95007413	F3	NM_001993	-8081
chr1	95406086	95406758	95406422	-	95392735	CNN3	NM_001839	-13687
chr1	95416969	95417803	95417386	-	95392735	CNN3	NM_001839	-24651
chr1	99456993	99457894	99457444	-	99470449	LPPR5	NM_001010861	13006
chr1	99456993	99457894	99457444	-	99470449	LPPR5	NM_001037317	13006
chr1	100229138	100230330	100229734	-	100231349	FRRS1	NM_001013660	1615
chr1	100699072	100699964	100699518	-	100715409	DBT	NM_001918	15891
chr1	101479096	101480136	101479616	-	101491362	DPH5	NM_001077395	11746
chr1	101479096	101480136	101479616	-	101491362	DPH5	NM_001077394	11746
chr1	101479096	101480136	101479616	-	101491362	DPH5	NM_015958	11746
chr1	103549960	103550670	103550315	-	103574052	COL11A1	NM_001190709	23737
chr1	103549960	103550670	103550315	-	103574052	COL11A1	NM_080630	23737
chr1	103549960	103550670	103550315	-	103574052	COL11A1	NM_001854	23737
chr1	103549960	103550670	103550315	-	103574052	COL11A1	NM_080629	23737
chr1	108209506	108210572	108210039	-	108231126	VAV3	NM_001079874	21087
chr1	108219992	108220989	108220491	-	108231126	VAV3	NM_001079874	10636
chr1	108233867	108234888	108234378	-	108231126	VAV3	NM_001079874	-3252
chr1	109388104	109389284	109388694	-	109399716	AKNAD1	NM_152763	11022
chr1	109570627	109571717	109571172	-	109584850	WDR47	NM_014969	13678
chr1	109570627	109571717	109571172	-	109584850	WDR47	NM_001142550	13678
chr1	109570627	109571717	109571172	-	109584850	WDR47	NM_001142551	13678
chr1	109592618	109593683	109593151	-	109618624	TAF13	NM_005645	25474
chr1	109592618	109593683	109593151	-	109584850	WDR47	NM_014969	-8301
chr1	109592618	109593683	109593151	-	109584850	WDR47	NM_001142550	-8301
chr1	109592618	109593683	109593151	-	109584850	WDR47	NM_001142551	-8301
chr1	109638488	109639478	109638983	-	109618624	TAF13	NM_005645	-20359
chr1	109638488	109639478	109638983	-	109656479	C1orf194	NM_001122961	17496
chr1	109805434	109806623	109806029	-	109825790	PSRC1	NM_001032291	19762
chr1	109805434	109806623	109806029	-	109825790	PSRC1	NM_001005290	19762
chr1	109805434	109806623	109806029	-	109825790	PSRC1	NM_032636	19762
chr1	109839126	109840134	109839630	-	109825790	PSRC1	NM_001032291	-13840
chr1	109839126	109840134	109839630	-	109825790	PSRC1	NM_001005290	-13840
chr1	109839126	109840134	109839630	-	109825790	PSRC1	NM_032636	-13840
chr1	109839126	109840134	109839630	-	109849663	MYBPHL	NM_001010985	10033
chr1	110260020	110261013	110260517	-	110283660	GSTM3	NR_024537	23144
chr1	110260020	110261013	110260517	-	110283660	GSTM3	NM_000849	23144
chr1	111751967	111752925	111752446	-	111743281	DENND2D	NM_024901	-9165
chr1	111756728	111757863	111757296	-	111743281	DENND2D	NM_024901	-14015
chr1	111764871	111765805	111765338	-	111743281	DENND2D	NM_024901	-22057
chr1	111907066	111908117	111907592	-	111932473	PGCP1	NR_029429	24882
chr1	111989375	111990410	111989893	-	111970399	OVGP1	NM_002557	-19494
chr1	111989375	111990410	111989893	-	111991830	WDR77	NM_024102	1938
chr1	112135146	112136466	112135806	-	112150940	LOC100129269	NR_034126	15134
chr1	112280905	112281788	112281347	-	112282046	FAM212B	NM_019099	700
chr1	112280905	112281788	112281347	-	112298419	FAM212B	NM_198926	17073
chr1	113004031	113005074	113004553	-	113004455	MIR4256	NR_036210	-98
chr1	113148253	113149271	113148762	-	113162040	ST7L	NM_138729	13278
chr1	113148253	113149271	113148762	-	113162040	ST7L	NM_138727	13278
chr1	113148253	113149271	113148762	-	113162040	ST7L	NM_138728	13278
chr1	113148253	113149271	113148762	-	113162040	ST7L	NM_017744	13278
chr1	113154664	113155670	113155167	-	113162040	ST7L	NM_138729	6873
chr1	113154664	113155670	113155167	-	113162040	ST7L	NM_138727	6873
chr1	113154664	113155670	113155167	-	113162040	ST7L	NM_138728	6873
chr1	113154664	113155670	113155167	-	113162040	ST7L	NM_017744	6873
chr1	113166164	113167141	113166653	-	113162040	ST7L	NM_138729	-4613
chr1	113166164	113167141	113166653	-	113162040	ST7L	NM_138727	-4613
chr1	113166164	113167141	113166653	-	113162040	ST7L	NM_138728	-4613
chr1	113166164	113167141	113166653	-	113162040	ST7L	NM_017744	-4613
chr1	113179701	113180710	113180206	-	113162040	ST7L	NM_138729	-18166
chr1	113179701	113180710	113180206	-	113162040	ST7L	NM_138727	-18166
chr1	113179701	113180710	113180206	-	113162040	ST7L	NM_138728	-18166
chr1	113179701	113180710	113180206	-	113162040	ST7L	NM_017744	-18166
chr1	113229770	113230793	113230282	-	113250025	RHOC	NM_001042678	19744
chr1	113229770	113230793	113230282	-	113249678	RHOC	NM_001042679	19397
chr1	113229770	113230793	113230282	-	113250025	RHOC	NM_175744	19744
chr1	113508849	113509579	113509214	-	113498975	SLC16A1	NM_003051	-10239
chr1	113508849	113509579	113509214	-	113498685	SLC16A1	NM_001166496	-10529
chr1	113520326	113521449	113520888	-	113498975	SLC16A1	NM_003051	-21913
chr1	113520326	113521449	113520888	-	113498685	SLC16A1	NM_001166496	-22203
chr1	115213969	115214952	115214461	-	115212732	DENND2C	NM_198459	-1729
chr1	115213969	115214952	115214461	-	115212732	DENND2C	NM_001256404	-1729
chr1	115213969	115214952	115214461	-	115238239	AMPD1	NM_000036	23779
chr1	115213969	115214952	115214461	-	115238239	AMPD1	NM_001172626	23779
chr1	115245117	115245952	115245535	-	115259515	NRAS	NM_002524	13981
chr1	115245117	115245952	115245535	-	115238239	AMPD1	NM_000036	-7296
chr1	115245117	115245952	115245535	-	115238239	AMPD1	NM_001172626	-7296
chr1	115345273	115346445	115345859	-	115323308	SIKE1	NM_001102396	-22551
chr1	115345273	115346445	115345859	-	115323308	SIKE1	NM_025073	-22551
chr1	115611028	115612132	115611580	-	115632121	TSPAN2	NM_005725	20541
chr1	115873096	115873931	115873514	-	115880857	NGF	NM_002506	7344
chr1	115882084	115883209	115882647	-	115880857	NGF	NM_002506	-1790
chr1	116314065	116315180	116314623	-	116311426	CASQ2	NM_001232	-3197
chr1	116323560	116324418	116323989	-	116311426	CASQ2	NM_001232	-12563
chr1	116334140	116335254	116334697	-	116311426	CASQ2	NM_001232	-23271
chr1	116335723	116336339	116336031	-	116311426	CASQ2	NM_001232	-24605
chr1	116381527	116382619	116382073	-	116383333	NHLH2	NM_001111061	1260
chr1	116381527	116382619	116382073	-	116383747	NHLH2	NM_005599	1674
chr1	116390490	116391340	116390915	-	116383333	NHLH2	NM_001111061	-7582
chr1	116390490	116391340	116390915	-	116383747	NHLH2	NM_005599	-7168
chr1	116950596	116951417	116951007	-	116961197	ATP1A1OS	NR_027645	10191
chr1	116950596	116951417	116951007	-	116961181	ATP1A1OS	NR_024126	10175
chr1	116950596	116951417	116951007	-	116961197	ATP1A1OS	NR_024124	10191
chr1	116950596	116951417	116951007	-	116961205	ATP1A1OS	NR_024125	10199
chr1	116950596	116951417	116951007	-	116961244	ATP1A1OS	NR_027646	10238
chr1	116951940	116953067	116952504	-	116961197	ATP1A1OS	NR_027645	8694
chr1	116951940	116953067	116952504	-	116961181	ATP1A1OS	NR_024126	8678
chr1	116951940	116953067	116952504	-	116961197	ATP1A1OS	NR_024124	8694
chr1	116951940	116953067	116952504	-	116961205	ATP1A1OS	NR_024125	8702
chr1	116951940	116953067	116952504	-	116961244	ATP1A1OS	NR_027646	8741
chr1	117095971	117097141	117096556	-	117113715	CD58	NM_001779	17159
chr1	117095971	117097141	117096556	-	117113715	CD58	NM_001144822	17159
chr1	117095971	117097141	117096556	-	117113715	CD58	NR_026665	17159
chr1	117098939	117099948	117099444	-	117113715	CD58	NM_001779	14272
chr1	117098939	117099948	117099444	-	117113715	CD58	NM_001144822	14272
chr1	117098939	117099948	117099444	-	117113715	CD58	NR_026665	14272
chr1	117219793	117220727	117220260	-	117210314	IGSF3	NM_001007237	-9946
chr1	117219793	117220727	117220260	-	117210314	IGSF3	NM_001542	-9946
chr1	117223210	117224176	117223693	-	117210314	IGSF3	NM_001007237	-13379
chr1	117223210	117224176	117223693	-	117210314	IGSF3	NM_001542	-13379
chr1	117722057	117722716	117722387	-	117746458	VTCN1	NM_001253849	24072
chr1	118751810	118753834	118752822	-	118727848	SPAG17	NM_206996	-24974
chr1	120147359	120148361	120147860	-	120141914	LOC644242	NR_036540	-5946
chr1	120188129	120189030	120188580	-	120190390	ZNF697	NM_001080470	1811
chr1	120194094	120194988	120194541	-	120190390	ZNF697	NM_001080470	-4151
chr1	120289644	120290762	120290203	-	120311555	HMGCS2	NM_001166107	21352
chr1	120289644	120290762	120290203	-	120311555	HMGCS2	NM_005518	21352
chr1	120459590	120460672	120460131	-	120439147	ADAM30	NM_021794	-20984
chr1	120596229	120597441	120596835	-	120612317	NOTCH2	NM_001200001	15482
chr1	120596229	120597441	120596835	-	120612317	NOTCH2	NM_024408	15482
chr1	120603941	120605182	120604562	-	120612317	NOTCH2	NM_001200001	7756
chr1	120603941	120605182	120604562	-	120612317	NOTCH2	NM_024408	7756
chr1	142705302	142706298	142705800	-	142713605	LOC375010	NR_046228	7805
chr1	144537753	144539535	144538644	-	144521969	LOC728875	NR_024584	-16675
chr1	144982599	144984000	144983300	-	144995033	PDE4DIP	NM_001002810	11734
chr1	144982599	144984000	144983300	-	144995022	PDE4DIP	NM_001002812	11723
chr1	144982599	144984000	144983300	-	144995022	PDE4DIP	NM_014644	11723
chr1	144982599	144984000	144983300	-	144995082	PDE4DIP	NM_001195261	11783
chr1	144982599	144984000	144983300	-	144995033	PDE4DIP	NM_001198834	11734
chr1	144982599	144984000	144983300	-	144997111	PDE4DIP	NM_001195260	13812
chr1	144986404	144987896	144987150	-	144995033	PDE4DIP	NM_001002810	7883
chr1	144986404	144987896	144987150	-	144995022	PDE4DIP	NM_001002812	7872
chr1	144986404	144987896	144987150	-	144995022	PDE4DIP	NM_014644	7872
chr1	144986404	144987896	144987150	-	144995082	PDE4DIP	NM_001195261	7932
chr1	144986404	144987896	144987150	-	144995033	PDE4DIP	NM_001198834	7883
chr1	144986404	144987896	144987150	-	144997111	PDE4DIP	NM_001195260	9961
chr1	145039341	145040509	145039925	-	145039992	PDE4DIP	NM_001198832	67
chr1	145449300	145450367	145449834	-	145470387	POLR3GL	NM_032305	20554
chr1	145938011	145938777	145938394	-	145942619	PDZK1P1	NR_003377	4225
chr1	145965847	145966953	145966400	-	145942619	PDZK1P1	NR_003377	-23781
chr1	146638503	146639501	146639002	-	146644129	PRKAB2	NM_005399	5127
chr1	146641767	146642858	146642313	-	146644129	PRKAB2	NM_005399	1817
chr1	147479798	147480658	147480228	-	147484331	PDZK1P1	NR_003377	4103
chr1	147507761	147508552	147508157	-	147484331	PDZK1P1	NR_003377	-23826
chr1	149819008	149819571	149819290	-	149814318	HIST2H2AA3	NM_003516	-4972
chr1	149819008	149819571	149819290	-	149812765	HIST2H3C	NM_021059	-6525
chr1	149819008	149819571	149819290	-	149812765	HIST2H3A	NM_001005464	-6525
chr1	149819008	149819571	149819290	-	149814318	HIST2H2AA4	NM_001040874	-4972
chr1	149819008	149819571	149819290	-	149822340	HIST2H2BC	NR_036461	3051
chr1	149819008	149819571	149819290	-	149832725	HIST2H4A	NM_003548	13436
chr1	149819008	149819571	149819290	-	149832725	HIST2H4B	NM_001034077	13436
chr1	149830882	149831908	149831395	-	149814318	HIST2H2AA3	NM_003516	-17077
chr1	149830882	149831908	149831395	-	149812765	HIST2H3C	NM_021059	-18630
chr1	149830882	149831908	149831395	-	149812765	HIST2H3A	NM_001005464	-18630
chr1	149830882	149831908	149831395	-	149814318	HIST2H2AA4	NM_001040874	-17077
chr1	149830882	149831908	149831395	-	149822340	HIST2H2BC	NR_036461	-9055
chr1	149830882	149831908	149831395	-	149832725	HIST2H4A	NM_003548	1330
chr1	149830882	149831908	149831395	-	149832725	HIST2H4B	NM_001034077	1330
chr1	149913418	149914500	149913959	-	149889434	SV2A	NM_014849	-24525
chr1	149913418	149914500	149913959	-	149908266	MTMR11	NM_181873	-5693
chr1	149913418	149914500	149913959	-	149900144	SF3B4	NM_005850	-13815
chr1	149913418	149914500	149913959	-	149908791	MTMR11	NM_001145862	-5168
chr1	149967558	149968418	149967988	-	149982686	OTUD7B	NM_020205	14698
chr1	149993693	149994518	149994106	-	149982686	OTUD7B	NM_020205	-11420
chr1	150583467	150584425	150583946	-	150601609	ENSA	NM_207045	17663
chr1	150583467	150584425	150583946	-	150601609	ENSA	NM_207047	17663
chr1	150583467	150584425	150583946	-	150601609	ENSA	NM_207046	17663
chr1	150583467	150584425	150583946	-	150602098	ENSA	NM_207044	18152
chr1	150583467	150584425	150583946	-	150602098	ENSA	NM_207043	18152
chr1	150583467	150584425	150583946	-	150602098	ENSA	NM_207042	18152
chr1	150583467	150584425	150583946	-	150602098	ENSA	NM_207168	18152
chr1	150583467	150584425	150583946	-	150602098	ENSA	NM_004436	18152
chr1	150596318	150597495	150596907	-	150601609	ENSA	NM_207045	4703
chr1	150596318	150597495	150596907	-	150601609	ENSA	NM_207047	4703
chr1	150596318	150597495	150596907	-	150601609	ENSA	NM_207046	4703
chr1	150596318	150597495	150596907	-	150602098	ENSA	NM_207044	5192
chr1	150596318	150597495	150596907	-	150602098	ENSA	NM_207043	5192
chr1	150596318	150597495	150596907	-	150602098	ENSA	NM_207042	5192
chr1	150596318	150597495	150596907	-	150602098	ENSA	NM_207168	5192
chr1	150596318	150597495	150596907	-	150602098	ENSA	NM_004436	5192
chr1	150598386	150599313	150598850	-	150601609	ENSA	NM_207045	2760
chr1	150598386	150599313	150598850	-	150601609	ENSA	NM_207047	2760
chr1	150598386	150599313	150598850	-	150601609	ENSA	NM_207046	2760
chr1	150598386	150599313	150598850	-	150602098	ENSA	NM_207044	3249
chr1	150598386	150599313	150598850	-	150602098	ENSA	NM_207043	3249
chr1	150598386	150599313	150598850	-	150602098	ENSA	NM_207042	3249
chr1	150598386	150599313	150598850	-	150602098	ENSA	NM_207168	3249
chr1	150598386	150599313	150598850	-	150602098	ENSA	NM_004436	3249
chr1	150722257	150723073	150722665	-	150738433	CTSS	NM_004079	15768
chr1	150722257	150723073	150722665	-	150738433	CTSS	NM_001199739	15768
chr1	150781776	150782616	150782196	-	150780917	CTSK	NM_000396	-1279
chr1	150851596	150852028	150851812	-	150849244	ARNT	NM_178427	-2568
chr1	150851596	150852028	150851812	-	150849244	ARNT	NM_001197325	-2568
chr1	150851596	150852028	150851812	-	150849244	ARNT	NM_001668	-2568
chr1	151025546	151026559	151026053	-	151032125	CDC42SE1	NM_020239	6073
chr1	151025546	151026559	151026053	-	151032125	CDC42SE1	NM_001038707	6073
chr1	151030739	151031928	151031334	-	151032125	CDC42SE1	NM_020239	792
chr1	151030739	151031928	151031334	-	151032125	CDC42SE1	NM_001038707	792
chr1	151144384	151145304	151144844	-	151148547	TMOD4	NM_013353	3703
chr1	151144384	151145304	151144844	-	151138370	LYSMD1	NM_212551	-6474
chr1	151144384	151145304	151144844	-	151138424	LYSMD1	NM_001136543	-6420
chr1	151144384	151145304	151144844	-	151162640	VPS72	NM_005997	17796
chr1	151167306	151168443	151167875	-	151148547	TMOD4	NM_013353	-19328
chr1	151167306	151168443	151167875	-	151162640	VPS72	NM_005997	-5235
chr1	151173512	151174728	151174120	-	151148547	TMOD4	NM_013353	-25573
chr1	151173512	151174728	151174120	-	151162640	VPS72	NM_005997	-11480
chr1	151357150	151358118	151357634	-	151345210	SELENBP1	NM_001258289	-12424
chr1	151357150	151358118	151357634	-	151345210	SELENBP1	NM_003944	-12424
chr1	151357150	151358118	151357634	-	151345210	SELENBP1	NM_001258288	-12424
chr1	151391363	151391977	151391670	-	151414681	POGZ	NM_207171	23011
chr1	151685891	151687004	151686448	-	151688792	CELF3	NM_001172648	2345
chr1	151685891	151687004	151686448	-	151688882	CELF3	NM_001172649	2435
chr1	151685891	151687004	151686448	-	151689290	CELF3	NM_007185	2843
chr1	151754920	151755775	151755348	-	151763010	TDRKH	NM_001083965	7663
chr1	151754920	151755775	151755348	-	151763010	TDRKH	NM_001083964	7663
chr1	151754920	151755775	151755348	-	151736040	MRPL9	NM_031420	-19308
chr1	151754920	151755775	151755348	-	151763010	TDRKH	NM_001083963	7663
chr1	151754920	151755775	151755348	-	151763010	TDRKH	NM_006862	7663
chr1	151754920	151755775	151755348	-	151777882	LINGO4	NM_001004432	22535
chr1	151789096	151790185	151789641	-	151804348	RORC	NM_005060	14708
chr1	151789096	151790185	151789641	-	151798553	RORC	NM_001001523	8913
chr1	151789096	151790185	151789641	-	151777882	LINGO4	NM_001004432	-11759
chr1	151789096	151790185	151789641	-	151813033	C2CD4D	NM_001136003	23393
chr1	151830177	151831251	151830714	-	151826173	THEM5	NM_182578	-4541
chr1	151830177	151831251	151830714	-	151813033	C2CD4D	NM_001136003	-17681
chr1	151857725	151858517	151858121	-	151882361	THEM4	NM_053055	24240
chr1	151859177	151860298	151859738	-	151882361	THEM4	NM_053055	22624
chr1	151973509	151974477	151973993	-	151966714	S100A10	NM_002966	-7279
chr1	151996301	151997426	151996864	-	152009511	S100A11	NM_005620	12648
chr1	152023517	152024526	152024022	-	152009511	S100A11	NM_005620	-14511
chr1	152139858	152141124	152140491	-	152131704	RPTN	NM_001122965	-8787
chr1	152155019	152156126	152155573	-	152131704	RPTN	NM_001122965	-23869
chr1	152219824	152220858	152220341	-	152196669	HRNR	NM_001009931	-23672
chr1	152286177	152286906	152286542	-	152297679	FLG	NM_002016	11138
chr1	152331286	152332051	152331669	-	152332482	FLG2	NM_001014342	814
chr1	152339515	152340616	152340066	-	152332482	FLG2	NM_001014342	-7584
chr1	152365011	152366061	152365536	-	152386750	CRNN	NM_016190	21214
chr1	152539026	152540034	152539530	-	152539248	LCE3E	NM_178435	-282
chr1	152539026	152540034	152539530	-	152552980	LCE3D	NM_032563	13450
chr1	152758114	152759182	152758648	-	152779107	LCE1C	NM_178351	20459
chr1	152778763	152779740	152779252	-	152779107	LCE1C	NM_178351	-145
chr1	152783301	152784329	152783815	-	152779107	LCE1C	NM_178351	-4708
chr1	152998009	152999053	152998531	-	153013594	SPRR2D	NM_006945	15063
chr1	153005076	153006145	153005611	-	153029988	SPRR2A	NM_005988	24378
chr1	153005076	153006145	153005611	-	153013594	SPRR2D	NM_006945	7984
chr1	153018869	153019590	153019230	-	153029988	SPRR2A	NM_005988	10759
chr1	153018869	153019590	153019230	-	153013594	SPRR2D	NM_006945	-5636
chr1	153018869	153019590	153019230	-	153044084	SPRR2B	NM_001017418	24855
chr1	153146786	153147843	153147315	-	153123427	SPRR2G	NM_001014291	-23888
chr1	153260686	153261662	153261174	-	153283194	PGLYRP3	NM_052891	22020
chr1	153265593	153266562	153266078	-	153283194	PGLYRP3	NM_052891	17117
chr1	153401503	153402920	153402212	-	153412503	S100A7L2	NM_001045479	10292
chr1	153498263	153500284	153499274	-	153521734	S100A3	NM_002960	22461
chr1	153498263	153500284	153499274	-	153508717	S100A6	NM_014624	9444
chr1	153498263	153500284	153499274	-	153514241	S100A5	NM_002962	14968
chr1	153498263	153500284	153499274	-	153518282	S100A4	NM_019554	19009
chr1	153498263	153500284	153499274	-	153518282	S100A4	NM_002961	19009
chr1	153537673	153540816	153539245	-	153521734	S100A3	NM_002960	-17511
chr1	153537673	153540816	153539245	-	153514241	S100A5	NM_002962	-25004
chr1	153537673	153540816	153539245	-	153518282	S100A4	NM_019554	-20963
chr1	153537673	153540816	153539245	-	153518282	S100A4	NM_002961	-20963
chr1	153537673	153540816	153539245	-	153538306	S100A2	NM_005978	-939
chr1	153587637	153588485	153588061	-	153600117	S100A13	NM_001024211	12056
chr1	153587637	153588485	153588061	-	153599524	S100A13	NM_001024213	11463
chr1	153587637	153588485	153588061	-	153585514	S100A16	NM_080388	-2547
chr1	153587637	153588485	153588061	-	153588808	S100A14	NM_020672	747
chr1	153587637	153588485	153588061	-	153599744	S100A13	NM_001024212	11683
chr1	153587637	153588485	153588061	-	153600715	S100A13	NM_005979	12654
chr1	153587637	153588485	153588061	-	153606568	S100A13	NM_001024210	18507
chr1	153873958	153874882	153874420	-	153895451	GATAD2B	NM_020699	21031
chr1	154169014	154170154	154169584	-	154178809	C1orf189	NM_001010979	9225
chr1	154169014	154170154	154169584	-	154155725	TPM3	NM_001043353	-13859
chr1	154169014	154170154	154169584	-	154155725	TPM3	NM_001043352	-13859
chr1	154169014	154170154	154169584	-	154155725	TPM3	NM_001043351	-13859
chr1	154169014	154170154	154169584	-	154155725	TPM3	NM_153649	-13859
chr1	154169014	154170154	154169584	-	154164609	TPM3	NM_152263	-4975
chr1	154169014	154170154	154169584	-	154166219	MIR190B	NR_030600	-3365
chr1	154169014	154170154	154169584	-	154193273	C1orf43	NM_015449	23689
chr1	154169014	154170154	154169584	-	154193273	C1orf43	NM_001098616	23689
chr1	154169014	154170154	154169584	-	154193273	C1orf43	NM_138740	23689
chr1	154519360	154520174	154519767	-	154531120	UBE2Q1	NM_017582	11353
chr1	154594930	154595443	154595187	-	154600456	ADAR	NM_001025107	5270
chr1	154594930	154595443	154595187	-	154578776	ADAR	NM_001193495	-16411
chr1	154594930	154595443	154595187	-	154580724	ADAR	NM_015841	-14463
chr1	154594930	154595443	154595187	-	154580724	ADAR	NM_015840	-14463
chr1	154594930	154595443	154595187	-	154580724	ADAR	NM_001111	-14463
chr1	154897816	154898704	154898260	-	154909484	PMVK	NM_006556	11224
chr1	154899559	154900262	154899911	-	154909484	PMVK	NM_006556	9574
chr1	154909342	154910740	154910041	-	154934258	PYGO2	NM_138300	24217
chr1	154909342	154910740	154910041	-	154909484	PMVK	NM_006556	-557
chr1	154909342	154910740	154910041	-	154928567	PBXIP1	NM_020524	18526
chr1	154943370	154944431	154943901	-	154934258	PYGO2	NM_138300	-9643
chr1	154943370	154944431	154943901	-	154928567	PBXIP1	NM_020524	-15334
chr1	154943370	154944431	154943901	-	154943223	SHC1	NM_001130040	-678
chr1	154943370	154944431	154943901	-	154946959	SHC1	NM_003029	3059
chr1	154943370	154944431	154943901	-	154943223	SHC1	NM_183001	-678
chr1	154943370	154944431	154943901	-	154946959	SHC1	NM_001130041	3059
chr1	154943370	154944431	154943901	-	154946959	SHC1	NM_001202859	3059
chr1	154944857	154945835	154945346	-	154934258	PYGO2	NM_138300	-11088
chr1	154944857	154945835	154945346	-	154928567	PBXIP1	NM_020524	-16779
chr1	154944857	154945835	154945346	-	154943223	SHC1	NM_001130040	-2123
chr1	154944857	154945835	154945346	-	154946959	SHC1	NM_003029	1613
chr1	154944857	154945835	154945346	-	154943223	SHC1	NM_183001	-2123
chr1	154944857	154945835	154945346	-	154946959	SHC1	NM_001130041	1613
chr1	154944857	154945835	154945346	-	154946959	SHC1	NM_001202859	1613
chr1	155097491	155098669	155098080	-	155112883	DPM3	NM_018973	14803
chr1	155097491	155098669	155098080	-	155112996	DPM3	NM_153741	14916
chr1	155100485	155101240	155100863	-	155112883	DPM3	NM_018973	12021
chr1	155100485	155101240	155100863	-	155112996	DPM3	NM_153741	12134
chr1	155158338	155159046	155158692	-	155162706	MUC1	NM_001204286	4014
chr1	155158338	155159046	155158692	-	155145804	KRTCAP2	NM_173852	-12888
chr1	155158338	155159046	155158692	-	155162706	MUC1	NM_001204285	4014
chr1	155158338	155159046	155158692	-	155162706	MUC1	NM_001018016	4014
chr1	155158338	155159046	155158692	-	155162706	MUC1	NM_001204293	4014
chr1	155158338	155159046	155158692	-	155162706	MUC1	NM_001018017	4014
chr1	155158338	155159046	155158692	-	155162706	MUC1	NM_001204289	4014
chr1	155158338	155159046	155158692	-	155162706	MUC1	NM_001204288	4014
chr1	155158338	155159046	155158692	-	155162706	MUC1	NM_001204296	4014
chr1	155158338	155159046	155158692	-	155162706	MUC1	NM_001204287	4014
chr1	155158338	155159046	155158692	-	155162706	MUC1	NM_001044391	4014
chr1	155158338	155159046	155158692	-	155162706	MUC1	NM_001204295	4014
chr1	155158338	155159046	155158692	-	155162706	MUC1	NM_001204290	4014
chr1	155158338	155159046	155158692	-	155162706	MUC1	NM_002456	4014
chr1	155158338	155159046	155158692	-	155162706	MUC1	NM_001044392	4014
chr1	155158338	155159046	155158692	-	155162706	MUC1	NM_001044390	4014
chr1	155158338	155159046	155158692	-	155162706	MUC1	NM_001204292	4014
chr1	155158338	155159046	155158692	-	155162706	MUC1	NM_001204297	4014
chr1	155158338	155159046	155158692	-	155162706	MUC1	NM_001044393	4014
chr1	155158338	155159046	155158692	-	155162706	MUC1	NM_001204294	4014
chr1	155158338	155159046	155158692	-	155162706	MUC1	NM_001204291	4014
chr1	155158338	155159046	155158692	-	155177772	THBS3	NM_007112	19080
chr1	155158338	155159046	155158692	-	155177772	THBS3	NR_045553	19080
chr1	155158338	155159046	155158692	-	155177772	THBS3	NM_001252607	19080
chr1	155158338	155159046	155158692	-	155177772	THBS3	NM_001252608	19080
chr1	155515975	155516962	155516469	-	155532324	ASH1L	NM_018489	15856
chr1	155553283	155554299	155553791	-	155532324	ASH1L	NM_018489	-21467
chr1	155653500	155654447	155653974	-	155658568	YY1AP1	NM_018253	4595
chr1	155653500	155654447	155653974	-	155649620	YY1AP1	NM_001198899	-4354
chr1	155653500	155654447	155653974	-	155658447	YY1AP1	NM_001198903	4474
chr1	155653500	155654447	155653974	-	155658447	YY1AP1	NM_001198904	4474
chr1	155653500	155654447	155653974	-	155658515	YY1AP1	NM_001198902	4542
chr1	155653500	155654447	155653974	-	155658565	YY1AP1	NM_139119	4592
chr1	155653500	155654447	155653974	-	155658819	YY1AP1	NM_001198901	4846
chr1	155653500	155654447	155653974	-	155658568	YY1AP1	NM_001198900	4595
chr1	155653500	155654447	155653974	-	155658568	YY1AP1	NM_001198905	4595
chr1	155653500	155654447	155653974	-	155658764	YY1AP1	NM_139121	4791
chr1	155653500	155654447	155653974	-	155658823	YY1AP1	NM_001198906	4850
chr1	155653500	155654447	155653974	-	155658823	YY1AP1	NM_139118	4850
chr1	155673942	155674958	155674450	-	155658568	YY1AP1	NM_018253	-15882
chr1	155673942	155674958	155674450	-	155649620	YY1AP1	NM_001198899	-24830
chr1	155673942	155674958	155674450	-	155658447	YY1AP1	NM_001198903	-16003
chr1	155673942	155674958	155674450	-	155658447	YY1AP1	NM_001198904	-16003
chr1	155673942	155674958	155674450	-	155658515	YY1AP1	NM_001198902	-15935
[truncated: 55,317 more rows]

## Sheet: TP63 all TTS
ChIP-seq Peak				Refseq transcript
Chromosome	Start	Stop	midpoint	Strand	TTS	Gene	Refseq transcript	Distance
chr20	642208	642997	642603	-	627267	SRXN1	NM_080725	-15336
chr20	642208	642997	642603	-	642239	SCRT2	NM_033129	-364
chr20	835030	835865	835448	-	853296	ANGPT4	NM_015985	17849
chr20	836213	837500	836857	-	853296	ANGPT4	NM_015985	16440
chr20	838259	839363	838811	-	853296	ANGPT4	NM_015985	14485
chr20	841313	842184	841749	-	853296	ANGPT4	NM_015985	11548
chr20	1315463	1316279	1315871	-	1290554	SDCBP2	NM_080489	-25317
chr20	1315463	1316279	1315871	-	1290554	SDCBP2	NM_001199784	-25317
chr20	1315463	1316279	1315871	-	1290554	FKBP1A-SDCBP2	NR_037661	-25317
chr20	1315463	1316279	1315871	-	1290554	SDCBP2	NM_015685	-25317
chr20	1397855	1398716	1398286	-	1422806	NSFL1C	NR_038164	24521
chr20	1397855	1398716	1398286	-	1422806	NSFL1C	NM_016143	24521
chr20	1397855	1398716	1398286	-	1422806	NSFL1C	NM_018839	24521
chr20	1397855	1398716	1398286	-	1422806	NSFL1C	NM_001206736	24521
chr20	1404635	1405698	1405167	-	1422806	NSFL1C	NR_038164	17640
chr20	1404635	1405698	1405167	-	1422806	NSFL1C	NM_016143	17640
chr20	1404635	1405698	1405167	-	1422806	NSFL1C	NM_018839	17640
chr20	1404635	1405698	1405167	-	1422806	NSFL1C	NM_001206736	17640
chr20	1455221	1455843	1455532	-	1455235	SIRPB2	NM_001134836	-297
chr20	1455221	1455843	1455532	-	1455235	SIRPB2	NM_001122962	-297
chr20	1458382	1459768	1459075	-	1455235	SIRPB2	NM_001134836	-3840
chr20	1458382	1459768	1459075	-	1455235	SIRPB2	NM_001122962	-3840
chr20	1479999	1481801	1480900	-	1455235	SIRPB2	NM_001134836	-25665
chr20	1479999	1481801	1480900	-	1455235	SIRPB2	NM_001122962	-25665
chr20	1513286	1514126	1513706	-	1514896	SIRPD	NM_178460	1190
chr20	1547915	1549201	1548558	-	1545028	SIRPB1	NM_001083910	-3530
chr20	1547915	1549201	1548558	-	1545028	SIRPB1	NM_006065	-3530
chr20	1549619	1550779	1550199	-	1545028	SIRPB1	NM_001083910	-5171
chr20	1549619	1550779	1550199	-	1545028	SIRPB1	NM_006065	-5171
chr20	1772648	1773682	1773165	-	1754010	LOC100289473	NR_037142	-19155
chr20	3075490	3076497	3075994	-	3088218	UBOX5	NM_199415	12225
chr20	3075490	3076497	3075994	-	3063201	AVP	NM_000490	-12793
chr20	3075490	3076497	3075994	-	3088218	UBOX5	NM_014948	12225
chr20	3164205	3165308	3164757	-	3143272	ProSAPiP1	NM_014731	-21485
chr20	3164205	3165308	3164757	-	3171011	DDRGK1	NM_023935	6255
chr20	3216172	3217291	3216732	-	3229947	C20orf194	NM_001009984	13216
chr20	3216172	3217291	3216732	-	3208062	SLC4A11	NM_001174089	-8670
chr20	3216172	3217291	3216732	-	3208062	SLC4A11	NM_001174090	-8670
chr20	3216172	3217291	3216732	-	3208062	SLC4A11	NM_032034	-8670
chr20	3220341	3221407	3220874	-	3229947	C20orf194	NM_001009984	9073
chr20	3220341	3221407	3220874	-	3208062	SLC4A11	NM_001174089	-12812
chr20	3220341	3221407	3220874	-	3208062	SLC4A11	NM_001174090	-12812
chr20	3220341	3221407	3220874	-	3208062	SLC4A11	NM_032034	-12812
chr20	3748136	3749114	3748625	-	3734145	C20orf27	NM_001258430	-14480
chr20	3748136	3749114	3748625	-	3734145	C20orf27	NR_047675	-14480
chr20	3748136	3749114	3748625	-	3758150	SPEF1	NM_015417	9525
chr20	3748136	3749114	3748625	-	3734145	C20orf27	NM_001258429	-14480
chr20	3748136	3749114	3748625	-	3734145	C20orf27	NM_001039140	-14480
chr20	3748136	3749114	3748625	-	3764497	CENPB	NM_001810	15872
chr20	3784704	3785724	3785214	-	3764497	CENPB	NM_001810	-20717
chr20	3873793	3874840	3874317	-	3898148	MIR103B2	NR_031722	23832
chr20	4695046	4696157	4695602	-	4711927	PRNT	NR_024268	16326
chr20	4695046	4696157	4695602	-	4711927	PRNT	NR_024267	16326
chr20	4695046	4696157	4695602	-	4711927	PRNT	NR_024269	16326
chr20	4714982	4715864	4715423	-	4711927	PRNT	NR_024268	-3496
chr20	4714982	4715864	4715423	-	4711927	PRNT	NR_024267	-3496
chr20	4714982	4715864	4715423	-	4711927	PRNT	NR_024269	-3496
chr20	4744105	4745144	4744625	-	4760668	RASSF2	NM_170774	16044
chr20	4744105	4745144	4744625	-	4760669	RASSF2	NM_014737	16045
chr20	4752096	4752809	4752453	-	4760668	RASSF2	NM_170774	8216
chr20	4752096	4752809	4752453	-	4760669	RASSF2	NM_014737	8217
chr20	5100304	5101088	5100696	-	5080483	TMEM230	NM_014145	-20213
chr20	5100304	5101088	5100696	-	5080483	TMEM230	NM_001009923	-20213
chr20	5100304	5101088	5100696	-	5080483	TMEM230	NM_001009925	-20213
chr20	5100304	5101088	5100696	-	5080483	TMEM230	NM_001009924	-20213
chr20	5100304	5101088	5100696	-	5095598	PCNA	NM_002592	-5098
chr20	5100304	5101088	5100696	-	5095598	PCNA	NM_182649	-5098
chr20	5473530	5474213	5473872	-	5479217	LOC149837	NR_015406	5346
chr20	6067138	6068224	6067681	-	6055491	FERMT1	NM_017671	-12190
chr20	10607258	10608337	10607798	-	10618331	JAG1	NM_000214	10534
chr20	10634964	10635895	10635430	-	10618331	JAG1	NM_000214	-17099
chr20	11247768	11248484	11248126	-	11247306	LOC339593	NR_038972	-820
chr20	13814596	13815632	13815114	-	13830049	SEL1L2	NM_025229	14935
chr20	14863307	14864195	14863751	-	14864898	MACROD2-AS1	NR_037841	1147
chr20	17479464	17480535	17480000	-	17474549	BFSP1	NM_001161705	-5451
chr20	17479464	17480535	17480000	-	17474549	BFSP1	NM_001195	-5451
chr20	17486504	17487650	17487077	-	17474549	BFSP1	NM_001161705	-12528
chr20	17486504	17487650	17487077	-	17474549	BFSP1	NM_001195	-12528
chr20	17592185	17593267	17592726	-	17594322	RRBP1	NM_004587	1596
chr20	17592185	17593267	17592726	-	17594322	RRBP1	NM_001042576	1596
chr20	17953832	17954683	17954258	-	17943352	SNORD17	NR_003045	-10906
chr20	17981778	17982783	17982281	-	18004795	OVOL2	NM_021220	22515
chr20	18757316	18758174	18757745	-	18768614	HSPC072	NR_026884	10869
chr20	18757316	18758174	18757745	-	18768614	HSPC072	NR_026883	10869
chr20	19233079	19234242	19233661	-	19222945	LOC100130264	NR_024564	-10716
chr20	19236363	19237380	19236872	-	19222945	LOC100130264	NR_024564	-13927
chr20	21476812	21477829	21477321	-	21491659	NKX2-2	NM_002509	14339
chr20	22359980	22360843	22360412	-	22380988	LOC284788	NR_027089	20577
chr20	22359980	22360843	22360412	-	22380970	LOC284788	NR_027090	20559
chr20	22370202	22371373	22370788	-	22380988	LOC284788	NR_027089	10201
chr20	22370202	22371373	22370788	-	22380970	LOC284788	NR_027090	10183
chr20	23077325	23078160	23077743	-	23059992	CD93	NM_012072	-17751
chr20	23080630	23081868	23081249	-	23059992	CD93	NM_012072	-21257
chr20	23080630	23081868	23081249	-	23105704	LOC200261	NR_034149	24455
chr20	23096687	23097291	23096989	-	23105704	LOC200261	NR_034149	8715
chr20	23117109	23118041	23117575	-	23105704	LOC200261	NR_034149	-11871
chr20	23119791	23120715	23120253	-	23105704	LOC200261	NR_034149	-14549
chr20	23123527	23124208	23123868	-	23105704	LOC200261	NR_034149	-18164
chr20	23439836	23440533	23440185	-	23431040	CST11	NM_130794	-9145
chr20	23439836	23440533	23440185	-	23431040	CST11	NM_080830	-9145
chr20	23530679	23531481	23531080	-	23545369	CST9L	NM_080610	14289
chr20	23563811	23564965	23564388	-	23545369	CST9L	NM_080610	-19019
chr20	23563811	23564965	23564388	-	23583046	CST9	NM_001008693	18658
chr20	23605794	23606630	23606212	-	23583046	CST9	NM_001008693	-23166
chr20	23605794	23606630	23606212	-	23614293	CST3	NM_000099	8081
chr20	23619929	23620533	23620231	-	23614293	CST3	NM_000099	-5938
chr20	23634300	23635323	23634812	-	23614293	CST3	NM_000099	-20519
chr20	25276223	25277160	25276692	-	25280833	ABHD12	NM_001042472	4142
chr20	25276223	25277160	25276692	-	25275378	ABHD12	NM_015600	-1314
chr20	25634778	25635838	25635308	-	25654850	ZNF337	NM_015655	19542
chr20	25650345	25651115	25650730	-	25654850	ZNF337	NM_015655	4120
chr20	25676231	25677063	25676647	-	25654850	ZNF337	NM_015655	-21797
chr20	30266090	30267115	30266603	-	30252260	BCL2L1	NM_138578	-14343
chr20	30266090	30267115	30266603	-	30252260	BCL2L1	NM_001191	-14343
chr20	30521416	30522065	30521741	-	30532757	PDRG1	NM_030815	11017
chr20	30791684	30792628	30792156	-	30776948	TSPY26P	NR_002781	-15208
chr20	30791684	30792628	30792156	-	30780306	PLAGL2	NM_002657	-11850
chr20	31216712	31217279	31216996	-	31219426	C20orf203	NM_182584	2431
chr20	31226238	31227317	31226778	-	31219426	C20orf203	NM_182584	-7352
chr20	31268874	31269768	31269321	-	31290492	COMMD7	NM_001099339	21171
chr20	31268874	31269768	31269321	-	31290492	COMMD7	NM_053041	21171
chr20	31269989	31271120	31270555	-	31290492	COMMD7	NM_001099339	19938
chr20	31269989	31271120	31270555	-	31290492	COMMD7	NM_053041	19938
chr20	31974643	31975681	31975162	-	31995762	SNTA1	NM_003098	20600
chr20	31991726	31992789	31992258	-	31995762	SNTA1	NM_003098	3505
chr20	32235951	32236739	32236345	-	32244892	NECAB3	NM_031231	8547
chr20	32235951	32236739	32236345	-	32244892	NECAB3	NM_031232	8547
chr20	32699847	32700678	32700263	-	32676114	EIF2S2	NM_003908	-24149
chr20	32890279	32891374	32890827	-	32868070	AHCY	NM_001161766	-22757
chr20	32890279	32891374	32890827	-	32868070	AHCY	NM_000687	-22757
chr20	33166778	33167760	33167269	-	33148345	PIGU	NM_080476	-18924
chr20	33279249	33280348	33279799	-	33302577	NCOA6	NM_014071	22779
chr20	33279249	33280348	33279799	-	33302577	NCOA6	NM_001242539	22779
chr20	33409278	33410146	33409712	-	33421377	HMGB3P1	NR_002165	11665
chr20	33409278	33410146	33409712	-	33432522	GGT7	NM_178026	22810
chr20	33873299	33873969	33873634	-	33890368	UQCC	NM_199487	16734
chr20	33873299	33873969	33873634	-	33866724	EIF6	NM_181466	-6910
chr20	33873299	33873969	33873634	-	33866724	EIF6	NM_181468	-6910
chr20	33873299	33873969	33873634	-	33866724	EIF6	NM_002212	-6910
chr20	33873299	33873969	33873634	-	33890368	UQCC	NM_001184977	16734
chr20	33873299	33873969	33873634	-	33873533	FAM83C	NM_178468	-101
chr20	33873299	33873969	33873634	-	33890368	UQCC	NM_018244	16734
chr20	33895552	33896740	33896146	-	33890368	UQCC	NM_199487	-5778
chr20	33895552	33896740	33896146	-	33890368	UQCC	NM_001184977	-5778
chr20	33895552	33896740	33896146	-	33873533	FAM83C	NM_178468	-22613
chr20	33895552	33896740	33896146	-	33890368	UQCC	NM_018244	-5778
chr20	33906078	33906984	33906531	-	33890368	UQCC	NM_199487	-16163
chr20	33906078	33906984	33906531	-	33890368	UQCC	NM_001184977	-16163
chr20	33906078	33906984	33906531	-	33890368	UQCC	NM_018244	-16163
chr20	33999367	34000450	33999909	-	34021148	GDF5	NM_000557	21240
chr20	34038202	34039854	34039028	-	34021148	GDF5	NM_000557	-17880
chr20	34214170	34215288	34214729	-	34213952	CPNE1	NM_152926	-777
chr20	34214170	34215288	34214729	-	34213952	CPNE1	NM_003915	-777
chr20	34214170	34215288	34214729	-	34213952	CPNE1	NR_037188	-777
chr20	34214170	34215288	34214729	-	34213952	CPNE1	NM_152925	-777
chr20	34214170	34215288	34214729	-	34213952	CPNE1	NM_152927	-777
chr20	34214170	34215288	34214729	-	34213952	CPNE1	NM_001198863	-777
chr20	34214170	34215288	34214729	-	34213952	CPNE1	NM_152928	-777
chr20	34214170	34215288	34214729	-	34236846	RBM12	NM_152838	22117
chr20	34214170	34215288	34214729	-	34236846	RBM12	NM_001198838	22117
chr20	34214170	34215288	34214729	-	34236846	RBM12	NM_001198840	22117
chr20	34214170	34215288	34214729	-	34236846	RBM12	NM_006047	22117
chr20	34636261	34637133	34636697	-	34633539	LOC647979	NR_027451	-3158
chr20	35274747	35275838	35275293	-	35280168	NDRG3	NM_022477	4876
chr20	35274747	35275838	35275293	-	35280168	NDRG3	NR_038370	4876
chr20	35274747	35275838	35275293	-	35280168	NDRG3	NM_032013	4876
chr20	35393165	35393894	35393530	-	35380193	DSN1	NM_001145318	-13337
chr20	35393165	35393894	35393530	-	35380193	DSN1	NM_024918	-13337
chr20	35393165	35393894	35393530	-	35380193	DSN1	NM_001145316	-13337
chr20	35393165	35393894	35393530	-	35412177	SOGA1	NM_080627	18648
chr20	35393165	35393894	35393530	-	35380193	DSN1	NM_001145317	-13337
chr20	35393165	35393894	35393530	-	35380193	DSN1	NM_001145315	-13337
chr20	35393165	35393894	35393530	-	35405844	SOGA1	NM_199181	12315
chr20	35617636	35618604	35618120	-	35626177	RBL1	NM_002895	8057
chr20	35617636	35618604	35618120	-	35631976	RBL1	NM_183404	13856
chr20	35868473	35869402	35868938	-	35879489	GHRH	NM_001184731	10552
chr20	35868473	35869402	35868938	-	35879489	GHRH	NM_021081	10552
chr20	36152882	36154033	36153458	-	36145818	BLCAP	NM_001167820	-7640
chr20	36152882	36154033	36153458	-	36145818	BLCAP	NM_001167823	-7640
chr20	36152882	36154033	36153458	-	36145818	BLCAP	NM_006698	-7640
chr20	36152882	36154033	36153458	-	36145818	BLCAP	NM_001167822	-7640
chr20	36152882	36154033	36153458	-	36145818	BLCAP	NM_001167821	-7640
chr20	36154309	36155344	36154827	-	36145818	BLCAP	NM_001167820	-9009
chr20	36154309	36155344	36154827	-	36145818	BLCAP	NM_001167823	-9009
chr20	36154309	36155344	36154827	-	36145818	BLCAP	NM_006698	-9009
chr20	36154309	36155344	36154827	-	36145818	BLCAP	NM_001167822	-9009
chr20	36154309	36155344	36154827	-	36145818	BLCAP	NM_001167821	-9009
chr20	36744602	36745529	36745066	-	36756863	TGM2	NM_004613	11798
chr20	36744602	36745529	36745066	-	36766350	TGM2	NM_198951	21285
chr20	36767204	36768136	36767670	-	36756863	TGM2	NM_004613	-10807
chr20	36767204	36768136	36767670	-	36766350	TGM2	NM_198951	-1320
chr20	39316312	39317115	39316714	-	39314516	MAFB	NM_005461	-2198
chr20	39785684	39786848	39786266	-	39807088	ZHX3	NM_015035	20822
chr20	39798049	39799075	39798562	-	39807088	ZHX3	NM_015035	8526
chr20	40019748	40020980	40020364	-	40031169	CHD6	NM_032221	10805
chr20	40021849	40022676	40022263	-	40031169	CHD6	NM_032221	8907
chr20	42345598	42346593	42346096	-	42354800	GTSF1L	NM_176791	8705
chr20	42345598	42346593	42346096	-	42354800	GTSF1L	NM_001008901	8705
chr20	42718440	42720114	42719277	-	42740336	JPH2	NM_020433	21059
chr20	42740025	42740949	42740487	-	42740336	JPH2	NM_020433	-151
chr20	42959028	42960139	42959584	-	42935196	FITM2	NM_001080472	-24388
chr20	43288300	43289265	43288783	-	43285091	LOC79015	NR_034104	-3692
chr20	43306531	43307744	43307138	-	43285091	LOC79015	NR_034104	-22047
chr20	43400960	43402036	43401498	-	43380444	RIMS4	NM_182970	-21054
chr20	43400960	43402036	43401498	-	43380444	RIMS4	NM_001205317	-21054
chr20	43584734	43585821	43585278	-	43570770	TOMM34	NM_006809	-14508
chr20	43584734	43585821	43585278	-	43592439	STK4-AS1	NR_038341	7162
chr20	43742744	43743900	43743322	-	43738092	WFDC5	NM_145652	-5230
chr20	43742744	43743900	43743322	-	43720949	KCNS1	NM_002251	-22373
chr20	43742744	43743900	43743322	-	43752066	WFDC12	NM_080869	8744
chr20	43967543	43968530	43968037	-	43953928	SDC4	NM_002999	-14109
chr20	43972530	43973365	43972948	-	43953928	SDC4	NM_002999	-19020
chr20	44323916	44324878	44324397	-	44313289	WFDC10B	NM_172131	-11108
chr20	44323916	44324878	44324397	-	44313289	WFDC10B	NM_172006	-11108
chr20	44540717	44541666	44541192	-	44517266	NEURL2	NM_080749	-23926
chr20	44540717	44541666	44541192	-	44527258	PLTP	NM_001242921	-13934
chr20	44540717	44541666	44541192	-	44527258	PLTP	NM_006227	-13934
chr20	44540717	44541666	44541192	-	44527258	PLTP	NM_182676	-13934
chr20	44540717	44541666	44541192	-	44527258	PLTP	NM_001242920	-13934
chr20	44587557	44588637	44588097	-	44577291	ZNF335	NM_022095	-10806
chr20	44701884	44702645	44702265	-	44689625	NCOA5	NM_020967	-12640
chr20	44776669	44777533	44777101	-	44802375	CDH22	NM_021248	25274
chr20	44797663	44798647	44798155	-	44802375	CDH22	NM_021248	4220
chr20	45005818	45006846	45006332	-	44994689	ELMO2	NM_133171	-11643
chr20	45005818	45006846	45006332	-	44994689	ELMO2	NM_182764	-11643
chr20	45295368	45295978	45295673	-	45313003	TP53RK	NM_033550	17330
chr20	45819393	45820386	45819890	-	45838380	ZMYND8	NM_183048	18491
chr20	45819393	45820386	45819890	-	45838380	ZMYND8	NM_012408	18491
chr20	45819393	45820386	45819890	-	45838380	ZMYND8	NM_183047	18491
chr20	45826604	45827755	45827180	-	45838380	ZMYND8	NM_183048	11201
chr20	45826604	45827755	45827180	-	45838380	ZMYND8	NM_012408	11201
chr20	45826604	45827755	45827180	-	45838380	ZMYND8	NM_183047	11201
chr20	46293592	46295096	46294344	-	46286149	SULF2	NM_198596	-8195
chr20	46293592	46295096	46294344	-	46286149	SULF2	NM_018837	-8195
chr20	46293592	46295096	46294344	-	46286149	SULF2	NM_001161841	-8195
chr20	47865399	47866082	47865741	-	47862438	ZNFX1	NM_021035	-3303
chr20	47997802	47998814	47998308	-	47988504	KCNB1	NM_004975	-9804
chr20	48095111	48095891	48095501	-	48120410	PTGIS	NM_000961	24909
chr20	48123897	48124868	48124383	-	48120410	PTGIS	NM_000961	-3973
chr20	48757273	48758271	48757772	-	48740273	TMEM189	NM_001162505	-17499
chr20	48757273	48758271	48757772	-	48740273	TMEM189	NR_027889	-17499
chr20	48757273	48758271	48757772	-	48740273	TMEM189	NM_199129	-17499
chr20	48760696	48761674	48761185	-	48740273	TMEM189	NM_001162505	-20912
chr20	48760696	48761674	48761185	-	48740273	TMEM189	NR_027889	-20912
chr20	48760696	48761674	48761185	-	48740273	TMEM189	NM_199129	-20912
chr20	48763110	48764142	48763626	-	48740273	TMEM189	NM_001162505	-23353
chr20	48763110	48764142	48763626	-	48740273	TMEM189	NR_027889	-23353
chr20	48763110	48764142	48763626	-	48740273	TMEM189	NM_199129	-23353
chr20	49481859	49482888	49482374	-	49506882	ADNP	NM_015339	24509
chr20	49481859	49482888	49482374	-	49506882	ADNP	NM_181442	24509
chr20	49548120	49548699	49548410	-	49551404	DPM1	NM_003859	2995
chr20	49556025	49556852	49556439	-	49551404	DPM1	NM_003859	-5035
chr20	49608560	49609648	49609104	-	49620192	KCNG1	NM_002237	11088
chr20	49636368	49637484	49636926	-	49620192	KCNG1	NM_002237	-16734
chr20	50722358	50723395	50722877	-	50700549	ZFP64	NM_199427	-22328
chr20	52483835	52484932	52484384	-	52491039	SUMO1P1	NR_002189	6656
chr20	52749050	52750074	52749562	-	52769987	CYP24A1	NM_000782	20425
chr20	52749050	52750074	52749562	-	52769987	CYP24A1	NM_001128915	20425
chr20	54934299	54935455	54934877	-	54944444	AURKA	NM_198436	9567
chr20	54934299	54935455	54934877	-	54944444	AURKA	NM_198434	9567
chr20	54934299	54935455	54934877	-	54944444	AURKA	NM_198433	9567
chr20	54934299	54935455	54934877	-	54944444	AURKA	NM_198437	9567
chr20	54934299	54935455	54934877	-	54944444	AURKA	NM_003600	9567
chr20	54934299	54935455	54934877	-	54944444	AURKA	NM_198435	9567
chr20	55753893	55754997	55754445	-	55743808	BMP7	NM_001719	-10637
chr20	55901388	55902300	55901844	-	55896557	MIR4325	NR_036219	-5287
chr20	56074624	56075558	56075091	-	56072223	CTCFL	NM_080618	-2868
chr20	56232241	56233309	56232775	-	56223447	PMEPA1	NM_199170	-9328
chr20	56232241	56233309	56232775	-	56223447	PMEPA1	NM_199171	-9328
chr20	56232241	56233309	56232775	-	56223447	PMEPA1	NM_001255976	-9328
chr20	56232241	56233309	56232775	-	56223447	PMEPA1	NM_020182	-9328
chr20	56232241	56233309	56232775	-	56223447	PMEPA1	NM_199169	-9328
chr20	57033511	57034358	57033935	-	57034425	APCDD1L	NM_153360	491
chr20	57036616	57037714	57037165	-	57034425	APCDD1L	NM_153360	-2740
chr20	58536218	58537302	58536760	-	58511886	PPP1R3D	NM_006242	-24874
chr20	60724522	60725674	60725098	-	60711790	PSMA7	NM_002792	-13308
chr20	60734614	60735612	60735113	-	60711790	PSMA7	NM_002792	-23323
chr20	60879020	60879994	60879507	-	60884120	LAMA5	NM_005560	4613
chr20	60891672	60892664	60892168	-	60907528	MIR4758	NR_039915	15360
chr20	60891672	60892664	60892168	-	60884120	LAMA5	NM_005560	-8048
chr20	60924668	60926120	60925394	-	60907528	MIR4758	NR_039915	-17866
chr20	60927330	60927997	60927664	-	60907528	MIR4758	NR_039915	-20136
chr20	60941062	60942058	60941560	-	60963685	CABLES2	NM_031215	22125
chr20	60952782	60953913	60953348	-	60963685	CABLES2	NM_031215	10338
chr20	61283089	61284074	61283582	-	61294378	LOC100127888	NR_024470	10797
chr20	61385214	61386201	61385708	-	61405472	LOC100652730	NR_046224	19765
chr20	61385214	61386201	61385708	-	61405472	LOC100652730	NR_046225	19765
chr20	61459933	61460903	61460418	-	61472466	TCFL5	NM_006602	12048
chr20	61488165	61489321	61488743	-	61472466	TCFL5	NM_006602	-16277
chr20	61488165	61489321	61488743	-	61509089	DIDO1	NM_001193369	20346
chr20	61488165	61489321	61488743	-	61509089	DIDO1	NM_033081	20346
chr20	61507396	61508347	61507872	-	61518566	DIDO1	NM_080797	10695
chr20	61507396	61508347	61507872	-	61509089	DIDO1	NM_001193369	1218
chr20	61507396	61508347	61507872	-	61509089	DIDO1	NM_033081	1218
chr20	61507396	61508347	61507872	-	61518566	DIDO1	NM_001193370	10695
chr20	61554413	61555075	61554744	-	61536349	DIDO1	NM_022105	-18395
chr20	61554413	61555075	61554744	-	61536349	DIDO1	NM_080796	-18395
chr20	61555727	61556808	61556268	-	61536349	DIDO1	NM_022105	-19919
chr20	61555727	61556808	61556268	-	61536349	DIDO1	NM_080796	-19919
chr20	61887019	61888241	61887630	-	61872135	NKAIN4	NM_152864	-15495
chr20	62165053	62166127	62165590	-	62159775	PTK6	NM_005975	-5815
chr20	62165053	62166127	62165590	-	62159775	PTK6	NM_001256358	-5815
chr20	62165053	62166127	62165590	-	62172162	SRMS	NM_080823	6572
chr20	62165053	62166127	62165590	-	62189438	PRIC285	NM_001037335	23848
chr20	62165053	62166127	62165590	-	62189438	PRIC285	NM_033405	23848
chr20	62268466	62269322	62268894	-	62271060	STMN3	NM_015894	2166
chr20	62313092	62314326	62313709	-	62329994	ARFRP1	NM_003224	16285
chr20	62313092	62314326	62313709	-	62329994	ARFRP1	NM_001134758	16285
chr20	62325937	62326844	62326391	-	62329994	ARFRP1	NM_003224	3604
chr20	62325937	62326844	62326391	-	62329994	ARFRP1	NM_001134758	3604
chr20	62371978	62373112	62372545	-	62375020	ZBTB46	NM_025224	2475
chr20	62611356	62612407	62611882	-	62605465	SAMD10	NM_080621	-6417
chr20	62611356	62612407	62611882	-	62588054	ZNF512B	NM_020713	-23828
chr20	62685581	62686641	62686111	-	62679078	SOX18	NM_018419	-7033
chr20	62685581	62686641	62686111	-	62704534	RGS19	NM_001039467	18423
chr20	62685581	62686641	62686111	-	62704534	RGS19	NM_005873	18423
chr21	15295207	15296242	15295725	-	15316095	ANKRD20A11P	NR_027270	20371
chr21	15332076	15333004	15332540	-	15316095	ANKRD20A11P	NR_027270	-16445
chr21	15733939	15734933	15734436	-	15743436	HSPA13	NM_006948	9000
chr21	18966714	18967223	18966969	-	18965967	BTG3	NM_006806	-1002
chr21	18966714	18967223	18966969	-	18965967	BTG3	NM_001130914	-1002
chr21	18979621	18980752	18980187	-	18965967	BTG3	NM_006806	-14220
chr21	18979621	18980752	18980187	-	18965967	BTG3	NM_001130914	-14220
chr21	26772607	26773476	26773042	-	26758132	LINC00158	NR_024027	-14910
chr21	27813088	27814133	27813611	-	27838527	CYYR1	NM_052954	24917
chr21	27820051	27822158	27821105	-	27838527	CYYR1	NM_052954	17423
chr21	28198826	28200505	28199666	-	28208605	ADAMTS1	NM_006988	8940
chr21	28206976	28208031	28207504	-	28208605	ADAMTS1	NM_006988	1102
chr21	30244227	30245349	30244788	-	30244512	N6AMT1	NR_047510	-276
chr21	30244227	30245349	30244788	-	30248385	N6AMT1	NM_013240	3597
chr21	30244227	30245349	30244788	-	30248385	N6AMT1	NM_182749	3597
chr21	30256934	30257832	30257383	-	30244512	N6AMT1	NR_047510	-12871
chr21	30256934	30257832	30257383	-	30248385	N6AMT1	NM_013240	-8998
chr21	30256934	30257832	30257383	-	30248385	N6AMT1	NM_182749	-8998
chr21	31536771	31537947	31537359	-	31538240	CLDN17	NM_012131	881
chr21	31599725	31600608	31600167	-	31586323	CLDN8	NM_199328	-13844
chr21	31599725	31600608	31600167	-	31581468	LINC00307	NR_038855	-18699
chr21	31849909	31850973	31850441	-	31874189	KRTAP19-5	NM_181611	23748
chr21	31849909	31850973	31850441	-	31852363	KRTAP19-1	NM_181607	1922
chr21	31849909	31850973	31850441	-	31859508	KRTAP19-2	NM_181608	9067
chr21	31849909	31850973	31850441	-	31869173	KRTAP19-4	NM_181610	18732
chr21	31849909	31850973	31850441	-	31863781	KRTAP19-3	NM_181609	13340
chr21	31854398	31855226	31854812	-	31874189	KRTAP19-5	NM_181611	19377
chr21	31854398	31855226	31854812	-	31852363	KRTAP19-1	NM_181607	-2449
chr21	31854398	31855226	31854812	-	31859508	KRTAP19-2	NM_181608	4696
chr21	31854398	31855226	31854812	-	31869173	KRTAP19-4	NM_181610	14361
chr21	31854398	31855226	31854812	-	31863781	KRTAP19-3	NM_181609	8969
chr21	32082299	32083528	32082914	-	32090842	KRTAP21-3	NM_001164435	7929
chr21	32114212	32114968	32114590	-	32090842	KRTAP21-3	NM_001164435	-23748
chr21	32114212	32114968	32114590	-	32127456	KRTAP21-1	NM_181619	12866
chr21	32114212	32114968	32114590	-	32119268	KRTAP21-2	NM_181617	4678
chr21	32477934	32478403	32478169	-	32490735	TIAM1	NM_003253	12567
chr21	33039502	33040513	33040008	-	33043312	SCAF4	NM_001145445	3305
chr21	33039502	33040513	33040008	-	33043312	SCAF4	NM_001145444	3305
chr21	33039502	33040513	33040008	-	33043312	SCAF4	NM_020706	3305
chr21	33732380	33733430	33732905	-	33749495	SNORA80	NR_002996	16590
chr21	33744603	33745714	33745159	-	33749495	SNORA80	NR_002996	4337
chr21	33758150	33759157	33758654	-	33749495	SNORA80	NR_002996	-9159
chr21	33969141	33969902	33969522	-	33973983	C21orf59	NM_021254	4462
chr21	33969141	33969902	33969522	-	33947150	TCP10L	NM_144659	-22372
chr21	33969141	33969902	33969522	-	33973983	C21orf59	NR_036552	4462
chr21	33971896	33972890	33972393	-	33973983	C21orf59	NM_021254	1590
chr21	33971896	33972890	33972393	-	33947150	TCP10L	NM_144659	-25243
chr21	33971896	33972890	33972393	-	33973983	C21orf59	NR_036552	1590
chr21	34113312	34114043	34113678	-	34113649	GCFC1	NM_013329	-29
chr21	34113312	34114043	34113678	-	34106209	GCFC1	NR_027873	-7469
chr21	34113312	34114043	34113678	-	34106209	GCFC1	NM_016631	-7469
chr21	34541051	34541596	34541324	-	34537775	C21orf54	NR_024102	-3549
chr21	34633533	34634618	34634076	-	34637936	LOC100288432	NR_038974	3861
chr21	34800594	34801701	34801148	-	34804792	TMEM50B	NR_040016	3645
chr21	34800594	34801701	34801148	-	34821447	TMEM50B	NM_006134	20300
chr21	34939896	34940634	34940265	-	34961647	CRYZL1	NM_145858	21382
chr21	34939896	34940634	34940265	-	34950210	DONSON	NM_017613	9945
chr21	36179542	36180596	36180069	-	36160097	RUNX1	NM_001754	-19972
chr21	36179542	36180596	36180069	-	36160097	RUNX1	NM_001001890	-19972
chr21	36179542	36180596	36180069	-	36193573	RUNX1	NM_001122607	13504
chr21	36185500	36186493	36185997	-	36193573	RUNX1	NM_001122607	7577
chr21	36190634	36191474	36191054	-	36193573	RUNX1	NM_001122607	2519
chr21	36216363	36217393	36216878	-	36193573	RUNX1	NM_001122607	-23305
chr21	36394132	36395022	36394577	-	36410232	RUNX1-IT1	NR_026812	15655
chr21	37395480	37396439	37395960	-	37406838	SETD4	NM_017438	10879
chr21	37395480	37396439	37395960	-	37406839	SETD4	NR_040087	10880
chr21	37395480	37396439	37395960	-	37415981	SETD4	NM_001007259	20022
chr21	37395480	37396439	37395960	-	37406840	SETD4	NR_040086	10881
chr21	37395480	37396439	37395960	-	37415983	SETD4	NR_040088	20024
chr21	37424732	37425777	37425255	-	37406838	SETD4	NM_017438	-18417
chr21	37424732	37425777	37425255	-	37406839	SETD4	NR_040087	-18416
chr21	37424732	37425777	37425255	-	37415981	SETD4	NM_001007259	-9274
chr21	37424732	37425777	37425255	-	37406840	SETD4	NR_040086	-18415
chr21	37424732	37425777	37425255	-	37415983	SETD4	NR_040088	-9272
chr21	37424732	37425777	37425255	-	37441939	LOC100133286	NR_040084	16685
chr21	37452332	37453326	37452829	-	37441939	LOC100133286	NR_040084	-10890
chr21	37461960	37462915	37462438	-	37441939	LOC100133286	NR_040084	-20499
chr21	37498808	37499417	37499113	-	37513693	CBR3-AS1	NR_038894	14581
chr21	37498808	37499417	37499113	-	37504064	CBR3-AS1	NR_038892	4952
chr21	37498808	37499417	37499113	-	37504064	CBR3-AS1	NR_038893	4952
chr21	39003558	39004579	39004069	-	38996785	KCNJ6	NM_002240	-7284
chr21	39019734	39020852	39020293	-	38996785	KCNJ6	NM_002240	-23508
chr21	39717986	39718936	39718461	-	39739182	ERG	NM_001243432	20721
chr21	40097371	40098420	40097896	-	40110878	LINC00114	NR_027067	12983
chr21	40097371	40098420	40097896	-	40110948	LINC00114	NR_027066	13053
chr21	40097371	40098420	40097896	-	40110948	LINC00114	NR_027065	13053
chr21	40125125	40125928	40125527	-	40110878	LINC00114	NR_027067	-14649
chr21	40125125	40125928	40125527	-	40110948	LINC00114	NR_027066	-14579
chr21	40125125	40125928	40125527	-	40110948	LINC00114	NR_027065	-14579
chr21	40558295	40559262	40558779	-	40547383	PSMG1	NM_003720	-11396
chr21	40558295	40559262	40558779	-	40557403	BRWD1	NM_033656	-1376
chr21	40558295	40559262	40558779	-	40557403	BRWD1	NM_018963	-1376
chr21	40558295	40559262	40558779	-	40547383	PSMG1	NM_203433	-11396
chr21	40686298	40687172	40686735	-	40668362	BRWD1	NM_001007246	-18373
chr21	40686298	40687172	40686735	-	40685860	BRWD1-IT2	NR_033800	-875
chr21	40693526	40694530	40694028	-	40685860	BRWD1-IT2	NR_033800	-8168
chr21	40693526	40694530	40694028	-	40714240	HMGN1	NM_004965	20212
chr21	40729893	40730705	40730299	-	40714240	HMGN1	NM_004965	-16059
chr21	41587468	41588573	41588021	-	41584278	MIR4760	NR_039917	-3743
chr21	42542997	42543638	42543318	-	42547157	PLAC4	NM_182832	3840
chr21	43135678	43136614	43136146	-	43131679	LINC00479	NR_027272	-4467
chr21	43135678	43136614	43136146	-	43159528	RIPK4	NM_020639	23382
chr21	43147173	43148327	43147750	-	43131679	LINC00479	NR_027272	-16071
chr21	43147173	43148327	43147750	-	43159528	RIPK4	NM_020639	11778
chr21	43171323	43172436	43171880	-	43159528	RIPK4	NM_020639	-12352
chr21	43183425	43184426	43183926	-	43159528	RIPK4	NM_020639	-24398
chr21	43197555	43198756	43198156	-	43218384	PRDM15	NM_001040424	20229
chr21	43197555	43198756	43198156	-	43221324	PRDM15	NM_022115	23169
chr21	43202354	43204231	43203293	-	43218384	PRDM15	NM_001040424	15092
chr21	43202354	43204231	43203293	-	43221324	PRDM15	NM_022115	18032
chr21	43206014	43207230	43206622	-	43218384	PRDM15	NM_001040424	11762
chr21	43206014	43207230	43206622	-	43221324	PRDM15	NM_022115	14702
chr21	43399710	43400393	43400052	-	43406939	ZNF295	NM_001098403	6888
chr21	43399710	43400393	43400052	-	43406939	ZNF295	NM_001098402	6888
chr21	43399710	43400393	43400052	-	43406939	ZNF295	NM_020727	6888
chr21	43498605	43499665	43499135	-	43522243	C21orf128	NR_027243	23108
chr21	43869957	43870844	43870401	-	43892596	RSPH1	NM_080860	22196
chr21	43906443	43907421	43906932	-	43892596	RSPH1	NM_080860	-14336
chr21	44291413	44292300	44291857	-	44269335	WDR4	NM_001260474	-22522
chr21	44291413	44292300	44291857	-	44269335	WDR4	NR_048535	-22522
chr21	44291413	44292300	44291857	-	44269335	WDR4	NM_001260475	-22522
chr21	44291413	44292300	44291857	-	44269335	WDR4	NM_018669	-22522
chr21	44291413	44292300	44291857	-	44269335	WDR4	NM_001260476	-22522
chr21	44291413	44292300	44291857	-	44269335	WDR4	NM_001260477	-22522
chr21	44472846	44473698	44473272	-	44473300	CBS	NM_000071	28
chr21	44472846	44473698	44473272	-	44473300	CBS	NM_001178009	28
chr21	44472846	44473698	44473272	-	44473300	CBS	NM_001178008	28
chr21	44479243	44479817	44479530	-	44473300	CBS	NM_000071	-6230
chr21	44479243	44479817	44479530	-	44473300	CBS	NM_001178009	-6230
chr21	44479243	44479817	44479530	-	44473300	CBS	NM_001178008	-6230
chr21	44490391	44491332	44490862	-	44473300	CBS	NM_000071	-17562
chr21	44490391	44491332	44490862	-	44473300	CBS	NM_001178009	-17562
chr21	44490391	44491332	44490862	-	44473300	CBS	NM_001178008	-17562
chr21	44490391	44491332	44490862	-	44513065	U2AF1	NM_001025203	22204
chr21	44490391	44491332	44490862	-	44513065	U2AF1	NM_001025204	22204
chr21	44490391	44491332	44490862	-	44513065	U2AF1	NM_006758	22204
chr21	44830968	44831874	44831421	-	44834397	SIK1	NM_173354	2976
chr21	44865681	44866737	44866209	-	44881973	LINC00313	NR_026863	15764
chr21	44869860	44870764	44870312	-	44881973	LINC00313	NR_026863	11661
chr21	44871394	44872464	44871929	-	44881973	LINC00313	NR_026863	10044
chr21	44877913	44878757	44878335	-	44881973	LINC00313	NR_026863	3638
chr21	44897442	44898387	44897915	-	44881973	LINC00313	NR_026863	-15942
chr21	44930154	44931251	44930703	-	44949071	HSF2BP	NM_007031	18369
chr21	44935743	44937471	44936607	-	44949071	HSF2BP	NM_007031	12464
chr21	44942141	44943051	44942596	-	44949071	HSF2BP	NM_007031	6475
chr21	44957379	44958422	44957901	-	44949071	HSF2BP	NM_007031	-8830
chr21	45228505	45229245	45228875	-	45225638	LOC284837	NR_026961	-3237
chr21	45232072	45232998	45232535	-	45225638	LOC284837	NR_026961	-6897
chr21	45642783	45643823	45643303	-	45646721	ICOSLG	NM_015259	3418
chr21	45642783	45643823	45643303	-	45666222	DNMT3L	NM_175867	22919
chr21	45642783	45643823	45643303	-	45666222	DNMT3L	NM_013369	22919
chr21	45735481	45736234	45735858	-	45748826	C21orf2	NM_004928	12969
chr21	45912077	45912987	45912532	-	45917774	TSPEAR	NM_144991	5242
chr21	45968561	45969687	45969124	-	45959067	KRTAP10-1	NM_198691	-10057
chr21	45968561	45969687	45969124	-	45977905	KRTAP10-3	NM_198696	8781
chr21	45968561	45969687	45969124	-	45970317	KRTAP10-2	NM_198693	1193
chr21	46013662	46014419	46014041	-	45999563	KRTAP10-5	NM_198694	-14478
chr21	46013662	46014419	46014041	-	46011148	KRTAP10-6	NM_198688	-2893
chr21	46172404	46173352	46172878	-	46188494	UBE2G2	NM_001202489	15616
chr21	46172404	46173352	46172878	-	46188494	UBE2G2	NM_003343	15616
chr21	46172404	46173352	46172878	-	46188494	UBE2G2	NM_182688	15616
chr21	46185866	46186925	46186396	-	46188494	UBE2G2	NM_001202489	2099
chr21	46185866	46186925	46186396	-	46188494	UBE2G2	NM_003343	2099
chr21	46185866	46186925	46186396	-	46188494	UBE2G2	NM_182688	2099
chr21	46308148	46309165	46308657	-	46305867	ITGB2	NM_000211	-2790
chr21	46308148	46309165	46308657	-	46305867	ITGB2	NM_001127491	-2790
chr21	46344921	46346033	46345477	-	46354640	C21orf67	NR_027129	9163
chr21	46344921	46346033	46345477	-	46353198	C21orf67	NR_027128	7721
chr21	46385798	46386866	46386332	-	46409778	LINC00163	NR_033840	23446
chr21	46397822	46398227	46398025	-	46419126	LINC00162	NR_024089	21102
chr21	46397822	46398227	46398025	-	46409778	LINC00163	NR_033840	11754
chr21	46432002	46433344	46432673	-	46419126	LINC00162	NR_024089	-13547
chr21	46432002	46433344	46432673	-	46409778	LINC00163	NR_033840	-22895
chr21	46437048	46438159	46437604	-	46419126	LINC00162	NR_024089	-18478
chr21	46718994	46720029	46719512	-	46720159	LINC00315	NR_046319	648
chr21	46822825	46824341	46823583	-	46839630	COL18A1-AS1	NR_027498	16047
chr21	46822825	46824341	46823583	-	46839630	COL18A1-AS1	NR_028082	16047
chr21	46829341	46830667	46830004	-	46839630	COL18A1-AS1	NR_027498	9626
chr21	46829341	46830667	46830004	-	46839630	COL18A1-AS1	NR_028082	9626
chr21	46946808	46948102	46947455	-	46934628	SLC19A1	NM_194255	-12827
chr21	46946808	46948102	46947455	-	46934628	SLC19A1	NM_001205207	-12827
chr21	46946808	46948102	46947455	-	46934628	SLC19A1	NM_001205206	-12827
chr21	47241085	47241994	47241540	-	47247754	LOC100129027	NR_038876	6215
chr21	47660729	47661363	47661046	-	47655047	MCM3AP	NM_003906	-5999
chr21	48004700	48005866	48005283	-	48018530	S100B	NM_006272	13247
chr22	17089552	17090425	17089989	-	17071647	CCT8L2	NM_014406	-18342
chr22	17647071	17647876	17647474	-	17660193	CECR1	NM_017424	12720
chr22	17647071	17647876	17647474	-	17660191	CECR1	NM_177405	12718
chr22	18051240	18052153	18051697	-	18074902	ATP6V1E1	NM_001696	23206
chr22	18051240	18052153	18051697	-	18074902	ATP6V1E1	NM_001039367	23206
chr22	18051240	18052153	18051697	-	18074902	ATP6V1E1	NM_001039366	23206
chr22	18056347	18057079	18056713	-	18074902	ATP6V1E1	NM_001696	18189
chr22	18056347	18057079	18056713	-	18074902	ATP6V1E1	NM_001039367	18189
chr22	18056347	18057079	18056713	-	18074902	ATP6V1E1	NM_001039366	18189
chr22	18286234	18287435	18286835	-	18270415	MICAL3	NM_015241	-16420
chr22	18306147	18306964	18306556	-	18317100	MICAL3	NM_001122731	10545
chr22	18340615	18341492	18341054	-	18342920	MICAL3	NM_001136004	1867
chr22	18340615	18341492	18341054	-	18317100	MICAL3	NM_001122731	-23954
chr22	18354940	18356047	18355494	-	18342920	MICAL3	NM_001136004	-12574
chr22	18366554	18367647	18367101	-	18342920	MICAL3	NM_001136004	-24181
chr22	18469011	18469788	18469400	-	18463633	MIR648	NR_030378	-5767
chr22	18904259	18905539	18904899	-	18900286	PRODH	NM_001195226	-4613
chr22	18904259	18905539	18904899	-	18900286	PRODH	NM_016335	-4613
chr22	18916698	18917788	18917243	-	18900286	PRODH	NM_001195226	-16957
chr22	18916698	18917788	18917243	-	18900286	PRODH	NM_016335	-16957
chr22	19047470	19048306	19047888	-	19023794	DGCR2	NM_005137	-24094
chr22	19047470	19048306	19047888	-	19023794	DGCR2	NM_001173534	-24094
chr22	19047470	19048306	19047888	-	19023794	DGCR2	NM_001173533	-24094
chr22	19047470	19048306	19047888	-	19023794	DGCR2	NR_033674	-24094
chr22	19047470	19048306	19047888	-	19023794	DGCR2	NM_001184781	-24094
chr22	19047470	19048306	19047888	-	19033674	DGCR11	NR_024157	-14214
chr22	19053989	19054735	19054362	-	19033674	DGCR11	NR_024157	-20688
chr22	19099629	19100605	19100117	-	19117791	DGCR14	NM_022719	17674
chr22	19116934	19118029	19117482	-	19117791	DGCR14	NM_022719	310
chr22	19116934	19118029	19117482	-	19136503	GSC2	NM_005315	19022
chr22	19498031	19499046	19498539	-	19510546	CLDN5	NM_001130861	12008
chr22	19498031	19499046	19498539	-	19510546	CLDN5	NM_003277	12008
chr22	19562686	19563299	19562993	-	19553652	LOC150185	NR_024381	-9341
chr22	19563602	19564704	19564153	-	19553652	LOC150185	NR_024381	-10501
chr22	19753120	19754285	19753703	-	19775933	GNB1L	NM_053004	22231
chr22	19839613	19840145	19839879	-	19833660	C22orf29	NM_024627	-6219
chr22	19839613	19840145	19839879	-	19863039	TXNRD2	NM_006440	23160
chr22	19856006	19857065	19856536	-	19833660	C22orf29	NM_024627	-22876
chr22	19856006	19857065	19856536	-	19863039	TXNRD2	NM_006440	6504
chr22	19861625	19862664	19862145	-	19863039	TXNRD2	NM_006440	895
chr22	19868498	19869256	19868877	-	19863039	TXNRD2	NM_006440	-5838
chr22	19942802	19943688	19943245	-	19957401	ARVCF	NM_001670	14156
chr22	19970466	19971559	19971013	-	19957401	ARVCF	NM_001670	-13612
chr22	19971600	19972690	19972145	-	19957401	ARVCF	NM_001670	-14744
chr22	20225175	20226234	20225705	-	20228937	RTN4R	NM_023004	3233
chr22	20225175	20226234	20225705	-	20236656	MIR1286	NR_031618	10952
chr22	20295657	20297105	20296381	-	20301760	DGCR6L	NM_033257	5379
chr22	20403826	20404605	20404216	-	20383730	PI4KAP1	NR_003563	-20486
chr22	20407945	20409021	20408483	-	20383730	PI4KAP1	NR_003563	-24753
chr22	20444907	20445780	20445344	-	20455993	RIMBP3	NM_015672	10650
chr22	20463721	20464505	20464113	-	20455993	RIMBP3	NM_015672	-8120
chr22	21379247	21380692	21379970	-	21362495	MGC16703	NR_003608	-17475
chr22	21379247	21380692	21379970	-	21396680	P2RX6P	NR_002829	16711
chr22	21379247	21380692	21379970	-	21383006	SLC7A4	NM_004173	3037
chr22	21381462	21382112	21381787	-	21362495	MGC16703	NR_003608	-19292
chr22	21381462	21382112	21381787	-	21396680	P2RX6P	NR_002829	14893
chr22	21381462	21382112	21381787	-	21383006	SLC7A4	NM_004173	1219
chr22	21847862	21848786	21848324	-	21827286	PI4KAP2	NR_003700	-21038
chr22	21851905	21853003	21852454	-	21827286	PI4KAP2	NR_003700	-25168
chr22	21888848	21889828	21889338	-	21899957	RIMBP3B	NM_001128635	10619
chr22	21888848	21889828	21889338	-	21899957	RIMBP3C	NM_001128633	10619
chr22	21907865	21908507	21908186	-	21899957	RIMBP3B	NM_001128635	-8229
chr22	21907865	21908507	21908186	-	21899957	RIMBP3C	NM_001128633	-8229
chr22	21909947	21910717	21910332	-	21899957	RIMBP3B	NM_001128635	-10375
chr22	21909947	21910717	21910332	-	21899957	RIMBP3C	NM_001128633	-10375
chr22	21987791	21988413	21988102	-	21982377	YDJC	NM_001017964	-5725
chr22	22068765	22069847	22069306	-	22051825	YPEL1	NM_013313	-17481
chr22	22114138	22114938	22114538	-	22123318	MAPK1	NM_138957	8780
chr22	22114138	22114938	22114538	-	22113946	MAPK1	NM_002745	-592
chr22	22146359	22147109	22146734	-	22123318	MAPK1	NM_138957	-23416
chr22	24168067	24169056	24168562	-	24176689	DERL3	NM_198440	8128
chr22	24168067	24169056	24168562	-	24176689	DERL3	NM_001135751	8128
chr22	24168067	24169056	24168562	-	24176689	DERL3	NM_001002862	8128
chr22	24188416	24189043	24188730	-	24176689	DERL3	NM_198440	-12041
chr22	24188416	24189043	24188730	-	24176689	DERL3	NM_001135751	-12041
chr22	24188416	24189043	24188730	-	24176689	DERL3	NM_001002862	-12041
chr22	24220966	24221700	24221333	-	24235896	LOC284889	NR_038911	14563
chr22	24245136	24246188	24245662	-	24235896	LOC284889	NR_038911	-9766
chr22	24814554	24815486	24815020	-	24834244	C22orf45	NR_028483	19224
chr22	24814554	24815486	24815020	-	24825177	C22orf45	NR_028484	10157
chr22	24974388	24975442	24974915	-	24981590	FAM211B	NM_207644	6675
chr22	25093411	25094366	25093889	-	25115000	PIWIL3	NM_001255975	21112
chr22	25093411	25094366	25093889	-	25115000	PIWIL3	NR_045648	21112
chr22	25093411	25094366	25093889	-	25115000	PIWIL3	NR_045649	21112
chr22	25093411	25094366	25093889	-	25115000	PIWIL3	NM_001008496	21112
chr22	25500096	25500875	25500486	-	25498383	LOC100128531	NR_038941	-2103
chr22	25506787	25507713	25507250	-	25498383	LOC100128531	NR_038941	-8867
chr22	25510831	25511541	25511186	-	25498383	LOC100128531	NR_038941	-12803
chr22	26855880	26856871	26856376	-	26847445	HPS4	NM_152841	-8931
chr22	26855880	26856871	26856376	-	26847445	HPS4	NM_022081	-8931
chr22	26866238	26867272	26866755	-	26887893	TFIP11	NM_012143	21138
chr22	26866238	26867272	26866755	-	26847445	HPS4	NM_152841	-19310
chr22	26866238	26867272	26866755	-	26847445	HPS4	NM_022081	-19310
chr22	26866238	26867272	26866755	-	26887893	TFIP11	NM_001008697	21138
chr22	26889180	26890224	26889702	-	26887893	TFIP11	NM_012143	-1809
chr22	26889180	26890224	26889702	-	26887893	TFIP11	NM_001008697	-1809
chr22	26929754	26930775	26930265	-	26921713	TPST2	NM_003595	-8552
chr22	26929754	26930775	26930265	-	26921713	TPST2	NM_001008566	-8552
chr22	26929754	26930775	26930265	-	26951177	MIR548J	NR_031615	20913
chr22	26943030	26943987	26943509	-	26921713	TPST2	NM_003595	-21796
chr22	26943030	26943987	26943509	-	26921713	TPST2	NM_001008566	-21796
chr22	26943030	26943987	26943509	-	26951177	MIR548J	NR_031615	7669
chr22	26944649	26945741	26945195	-	26921713	TPST2	NM_003595	-23482
chr22	26944649	26945741	26945195	-	26921713	TPST2	NM_001008566	-23482
chr22	26944649	26945741	26945195	-	26951177	MIR548J	NR_031615	5982
chr22	26959867	26960913	26960390	-	26951177	MIR548J	NR_031615	-9213
chr22	26963650	26964754	26964202	-	26951177	MIR548J	NR_031615	-13025
chr22	26987912	26988958	26988435	-	26995361	CRYBB1	NM_001887	6926
chr22	26994374	26995408	26994891	-	26995361	CRYBB1	NM_001887	470
chr22	28148394	28149374	28148884	-	28144264	MN1	NM_002430	-4620
chr22	28150014	28151251	28150633	-	28144264	MN1	NM_002430	-6369
chr22	28326111	28327138	28326625	-	28316512	MIR3199-1	NR_036169	-10113
chr22	29166941	29168027	29167484	-	29190547	XBP1	NM_005080	23063
chr22	29166941	29168027	29167484	-	29190547	XBP1	NM_001079539	23063
chr22	29466849	29468169	29467509	-	29454659	C22orf31	NM_015370	-12850
chr22	29735275	29736125	29735700	-	29723668	AP1B1	NM_145730	-12032
chr22	29735275	29736125	29735700	-	29723668	AP1B1	NM_001166019	-12032
chr22	29735275	29736125	29735700	-	29729146	MIR3653	NR_037426	-6554
chr22	29735275	29736125	29735700	-	29723668	AP1B1	NM_001127	-12032
chr22	29735275	29736125	29735700	-	29729151	SNORD125	NR_003686	-6549
chr22	29738842	29739670	29739256	-	29723668	AP1B1	NM_145730	-15588
chr22	29738842	29739670	29739256	-	29723668	AP1B1	NM_001166019	-15588
chr22	29738842	29739670	29739256	-	29729146	MIR3653	NR_037426	-10110
chr22	29738842	29739670	29739256	-	29723668	AP1B1	NM_001127	-15588
chr22	29738842	29739670	29739256	-	29729151	SNORD125	NR_003686	-10105
chr22	30113383	30114504	30113944	-	30126944	ZMAT5	NM_019103	13001
chr22	30113383	30114504	30113944	-	30126944	ZMAT5	NM_001003692	13001
chr22	30140590	30141585	30141088	-	30126944	ZMAT5	NM_019103	-14144
chr22	30140590	30141585	30141088	-	30126944	ZMAT5	NM_001003692	-14144
chr22	30623783	30624931	30624357	-	30636435	LIF	NM_002309	12078
chr22	30623783	30624931	30624357	-	30636435	LIF	NM_001257135	12078
chr22	30641445	30642330	30641888	-	30636435	LIF	NM_002309	-5453
chr22	30641445	30642330	30641888	-	30636435	LIF	NM_001257135	-5453
chr22	30641445	30642330	30641888	-	30658818	OSM	NM_020530	16931
chr22	30657380	30658824	30658102	-	30636435	LIF	NM_002309	-21667
chr22	30657380	30658824	30658102	-	30636435	LIF	NM_001257135	-21667
chr22	30657380	30658824	30658102	-	30658818	OSM	NM_020530	716
chr22	30657380	30658824	30658102	-	30681106	GATSL3	NM_001037666	23004
chr22	30673289	30674064	30673677	-	30687978	TBC1D10A	NM_031937	14302
chr22	30673289	30674064	30673677	-	30658818	OSM	NM_020530	-14859
chr22	30673289	30674064	30673677	-	30681106	GATSL3	NM_001037666	7430
chr22	30673289	30674064	30673677	-	30687978	TBC1D10A	NM_001204240	14302
chr22	30707815	30708811	30708313	-	30727976	SF3A1	NM_005877	19663
chr22	30707815	30708811	30708313	-	30687978	TBC1D10A	NM_031937	-20335
chr22	30707815	30708811	30708313	-	30687978	TBC1D10A	NM_001204240	-20335
chr22	30707815	30708811	30708313	-	30727976	SF3A1	NM_001005409	19663
chr22	30716860	30717429	30717145	-	30727976	SF3A1	NM_005877	10832
chr22	30716860	30717429	30717145	-	30727976	SF3A1	NM_001005409	10832
chr22	30795786	30796845	30796316	-	30774802	RNF215	NM_001017981	-21514
chr22	30875096	30876059	30875578	-	30855215	SEC14L3	NM_001257378	-20363
chr22	30875096	30876059	30875578	-	30855215	SEC14L3	NM_001257382	-20363
chr22	30875096	30876059	30875578	-	30855215	SEC14L3	NM_001257379	-20363
chr22	30875096	30876059	30875578	-	30855215	SEC14L3	NM_174975	-20363
chr22	30875096	30876059	30875578	-	30877276	SDC4P	NR_001580	1699
chr22	30875096	30876059	30875578	-	30884897	SEC14L4	NM_001161368	9320
chr22	30875096	30876059	30875578	-	30884897	SEC14L4	NM_174977	9320
chr22	30934154	30935017	30934586	-	30920916	SEC14L6	NM_001193336	-13670
chr22	30934154	30935017	30934586	-	30950623	GAL3ST1	NM_004861	16038
chr22	30973315	30974277	30973796	-	30950623	GAL3ST1	NM_004861	-23173
chr22	30973315	30974277	30973796	-	30972611	PES1	NR_036550	-1185
chr22	30973315	30974277	30973796	-	30972611	PES1	NM_001243225	-1185
chr22	30973315	30974277	30973796	-	30972611	PES1	NM_014303	-1185
chr22	31342833	31343854	31343344	-	31322599	MORC2	NM_014941	-20745
chr22	31477471	31478555	31478013	-	31500762	SELM	NM_080430	22749
chr22	31537909	31539000	31538455	-	31556047	MIR3928	NR_037496	17593
chr22	31537909	31539000	31538455	-	31530792	PLA2G3	NM_015715	-7663
chr22	31573060	31574205	31573633	-	31556047	MIR3928	NR_037496	-17586
chr22	31691379	31692239	31691809	-	31677578	PIK3IP1	NM_001135911	-14231
chr22	31691379	31692239	31691809	-	31677578	PIK3IP1	NM_052880	-14231
chr22	31700860	31701848	31701354	-	31721789	PATZ1	NM_032050	20435
chr22	31700860	31701848	31701354	-	31677578	PIK3IP1	NM_001135911	-23776
chr22	31700860	31701848	31701354	-	31677578	PIK3IP1	NM_052880	-23776
chr22	31700860	31701848	31701354	-	31721789	PATZ1	NM_032052	20435
chr22	31700860	31701848	31701354	-	31721789	PATZ1	NM_014323	20435
chr22	31702188	31703291	31702740	-	31721789	PATZ1	NM_032050	19050
chr22	31702188	31703291	31702740	-	31677578	PIK3IP1	NM_001135911	-25162
chr22	31702188	31703291	31702740	-	31677578	PIK3IP1	NM_052880	-25162
chr22	31702188	31703291	31702740	-	31721789	PATZ1	NM_032052	19050
chr22	31702188	31703291	31702740	-	31721789	PATZ1	NM_014323	19050
chr22	31708980	31710047	31709514	-	31721789	PATZ1	NM_032050	12276
chr22	31708980	31710047	31709514	-	31721789	PATZ1	NM_032052	12276
chr22	31708980	31710047	31709514	-	31721789	PATZ1	NM_014323	12276
chr22	31723873	31724672	31724273	-	31721789	PATZ1	NM_032050	-2484
chr22	31723873	31724672	31724273	-	31721789	PATZ1	NM_032052	-2484
chr22	31723873	31724672	31724273	-	31721789	PATZ1	NM_014323	-2484
chr22	31723873	31724672	31724273	-	31736664	PATZ1	NM_032051	12392
chr22	31832329	31833261	31832795	-	31835344	EIF4ENIF1	NM_019843	2549
chr22	31832329	31833261	31832795	-	31835344	EIF4ENIF1	NM_001164502	2549
chr22	31832329	31833261	31832795	-	31835344	EIF4ENIF1	NM_001164501	2549
chr22	32019410	32020139	32019775	-	32014476	PISD	NM_014338	-5299
chr22	32054968	32055964	32055466	-	32077333	PRR14L	NM_173566	21867
chr22	32078811	32079916	32079364	-	32077333	PRR14L	NM_173566	-2031
chr22	32102003	32102574	32102289	-	32077333	PRR14L	NM_173566	-24956
chr22	32335451	32336360	32335906	-	32329506	C22orf24	NM_015372	-6400
chr22	33833924	33835053	33834489	-	33832567	MIR4764	NR_039921	-1922
chr22	36839089	36840201	36839645	-	36863092	TXN2	NM_012473	23447
chr22	36866323	36867467	36866895	-	36883232	FOXRED2	NM_024955	16337
chr22	36866323	36867467	36866895	-	36863092	TXN2	NM_012473	-3803
chr22	36866323	36867467	36866895	-	36883232	FOXRED2	NM_001102371	16337
chr22	36917330	36918207	36917769	-	36906896	EIF3D	NM_003753	-10873
chr22	36925832	36926972	36926402	-	36906896	EIF3D	NM_003753	-19506
chr22	37527276	37528266	37527771	-	37521879	IL2RB	NM_000878	-5892
chr22	37539374	37540336	37539855	-	37521879	IL2RB	NM_000878	-17976
chr22	37541946	37542748	37542347	-	37521879	IL2RB	NM_000878	-20468
chr22	37584911	37585619	37585265	-	37602244	SSTR3	NM_001051	16979
chr22	37584911	37585619	37585265	-	37576205	C1QTNF6	NM_031910	-9060
chr22	37584911	37585619	37585265	-	37576205	C1QTNF6	NM_182486	-9060
chr22	37759603	37760233	37759918	-	37763999	ELFN2	NM_052906	4081
chr22	37959133	37960698	37959916	-	37966252	LGALS2	NM_006498	6337
chr22	38371446	38372543	38371995	-	38368318	SOX10	NM_006941	-3677
chr22	38516341	38517032	38516687	-	38507501	PLA2G6	NM_003560	-9186
chr22	38516341	38517032	38516687	-	38507501	PLA2G6	NM_001199562	-9186
chr22	38516341	38517032	38516687	-	38507501	PLA2G6	NM_001004426	-9186
chr22	38519861	38520925	38520393	-	38507501	PLA2G6	NM_003560	-12892
chr22	38519861	38520925	38520393	-	38507501	PLA2G6	NM_001199562	-12892
chr22	38519861	38520925	38520393	-	38507501	PLA2G6	NM_001004426	-12892
chr22	38615800	38616432	38616116	-	38615297	TMEM184B	NM_012264	-819
chr22	38615800	38616432	38616116	-	38615297	TMEM184B	NM_001195072	-819
chr22	38615800	38616432	38616116	-	38615297	TMEM184B	NM_001195071	-819
chr22	38625908	38626540	38626224	-	38615297	TMEM184B	NM_012264	-10927
chr22	38625908	38626540	38626224	-	38615297	TMEM184B	NM_001195072	-10927
chr22	38625908	38626540	38626224	-	38615297	TMEM184B	NM_001195071	-10927
chr22	38638905	38639576	38639241	-	38615297	TMEM184B	NM_012264	-23944
chr22	38638905	38639576	38639241	-	38615297	TMEM184B	NM_001195072	-23944
chr22	38638905	38639576	38639241	-	38615297	TMEM184B	NM_001195071	-23944
chr22	38708013	38708960	38708487	-	38686696	CSNK1E	NM_152221	-21791
chr22	38708013	38708960	38708487	-	38686696	CSNK1E	NM_001894	-21791
chr22	38723641	38724411	38724026	-	38740669	LOC400927	NR_002821	16643
chr22	38743930	38744940	38744435	-	38740669	LOC400927	NR_002821	-3766
chr22	38761034	38761614	38761324	-	38740669	LOC400927	NR_002821	-20655
chr22	38847164	38848052	38847608	-	38822332	KCNJ4	NM_152868	-25276
chr22	38847164	38848052	38847608	-	38822332	KCNJ4	NM_004981	-25276
chr22	38873130	38874135	38873633	-	38879442	DDX17	NM_006386	5810
chr22	38873130	38874135	38873633	-	38879442	DDX17	NM_001098504	5810
chr22	38917455	38918364	38917910	-	38914953	DMC1	NM_007068	-2957
chr22	39112113	39113032	39112573	-	39130718	SUN2	NM_001199580	18146
chr22	39112113	39113032	39112573	-	39130718	SUN2	NM_015374	18146
chr22	39112113	39113032	39112573	-	39130718	SUN2	NM_001199579	18146
chr22	39144454	39145494	39144974	-	39130718	SUN2	NM_001199580	-14256
chr22	39144454	39145494	39144974	-	39130718	SUN2	NM_015374	-14256
chr22	39144454	39145494	39144974	-	39130718	SUN2	NM_001199579	-14256
chr22	39170182	39171172	39170677	-	39174512	DNAL4	NM_005740	3835
chr22	39236943	39237942	39237443	-	39214455	NPTXR	NM_014293	-22988
chr22	39236943	39237942	39237443	-	39260247	CBX6	NM_014292	22805
chr22	39509349	39510473	39509911	-	39526778	CBX7	NM_175709	16867
chr22	39616803	39617617	39617210	-	39619684	PDGFB	NM_002608	2474
chr22	39616803	39617617	39617210	-	39619684	PDGFB	NM_033016	2474
chr22	39619125	39619921	39619523	-	39619684	PDGFB	NM_002608	161
chr22	39619125	39619921	39619523	-	39619684	PDGFB	NM_033016	161
chr22	39705106	39706747	39705927	-	39708886	RPL3	NM_000967	2960
chr22	39705106	39706747	39705927	-	39708886	RPL3	NM_001033853	2960
chr22	39705106	39706747	39705927	-	39715056	SNORD43	NR_002439	9130
chr22	39705106	39706747	39705927	-	39709823	SNORD83B	NR_000028	3897
chr22	39705106	39706747	39705927	-	39712846	RNU86	NR_000026	6920
chr22	39705106	39706747	39705927	-	39711217	SNORD83A	NR_000027	5291
chr22	39709129	39710113	39709621	-	39708886	RPL3	NM_000967	-735
chr22	39709129	39710113	39709621	-	39708886	RPL3	NM_001033853	-735
chr22	39709129	39710113	39709621	-	39715056	SNORD43	NR_002439	5435
chr22	39709129	39710113	39709621	-	39709823	SNORD83B	NR_000028	202
chr22	39709129	39710113	39709621	-	39712846	RNU86	NR_000026	3225
chr22	39709129	39710113	39709621	-	39711217	SNORD83A	NR_000027	1596
chr22	40810130	40810981	40810556	-	40806291	MKL1	NM_020831	-4265
chr22	41153978	41154843	41154411	-	41165638	SLC25A17	NM_006358	11228
chr22	41178166	41179114	41178640	-	41165638	SLC25A17	NM_006358	-13002
chr22	41181417	41182441	41181929	-	41165638	SLC25A17	NM_006358	-16291
chr22	41613490	41614622	41614056	-	41625513	CHADL	NM_138481	11457
chr22	41633927	41634860	41634394	-	41625513	CHADL	NM_138481	-8881
chr22	41633927	41634860	41634394	-	41641614	RANGAP1	NM_002883	7221
chr22	41639021	41639982	41639502	-	41625513	CHADL	NM_138481	-13989
chr22	41639021	41639982	41639502	-	41641614	RANGAP1	NM_002883	2113
chr22	41993744	41994801	41994273	-	41972889	PMM1	NM_002676	-21384
chr22	41993744	41994801	41994273	-	41994031	DESI2	NM_015704	-242
chr22	41995005	41996015	41995510	-	41972889	PMM1	NM_002676	-22621
chr22	41995005	41996015	41995510	-	41994031	DESI2	NM_015704	-1479
chr22	42008313	42009328	42008821	-	41994031	DESI2	NM_015704	-14790
chr22	42551869	42552653	42552261	-	42556018	TCF20	NM_181492	3757
chr22	42551869	42552653	42552261	-	42536213	CYP2D7P1	NR_002570	-16048
chr22	42551869	42552653	42552261	-	42556018	TCF20	NM_005650	3757
chr22	42558484	42559753	42559119	-	42556018	TCF20	NM_181492	-3101
chr22	42558484	42559753	42559119	-	42536213	CYP2D7P1	NR_002570	-22906
chr22	42558484	42559753	42559119	-	42556018	TCF20	NM_005650	-3101
chr22	42766284	42767313	42766799	-	42776413	NFAM1	NM_145912	9615
chr22	42784836	42785996	42785416	-	42776413	NFAM1	NM_145912	-9003
chr22	42959617	42960525	42960071	-	42979726	POLDIP3	NM_178136	19655
chr22	42959617	42960525	42960071	-	42969265	RRP7B	NR_002184	9194
chr22	42959617	42960525	42960071	-	42979726	POLDIP3	NM_032311	19655
chr22	43027341	43028148	43027745	-	43013845	CYB5R3	NM_001171660	-13900
chr22	43027341	43028148	43027745	-	43013845	CYB5R3	NM_001171661	-13900
chr22	43027341	43028148	43027745	-	43013845	CYB5R3	NM_000398	-13900
chr22	43027341	43028148	43027745	-	43013845	CYB5R3	NM_007326	-13900
chr22	43027341	43028148	43027745	-	43013845	CYB5R3	NM_001129819	-13900
chr22	43027341	43028148	43027745	-	43035808	ATP5L2	NM_001165877	8064
chr22	43031155	43032155	43031655	-	43013845	CYB5R3	NM_001171660	-17810
chr22	43031155	43032155	43031655	-	43013845	CYB5R3	NM_001171661	-17810
chr22	43031155	43032155	43031655	-	43013845	CYB5R3	NM_000398	-17810
chr22	43031155	43032155	43031655	-	43013845	CYB5R3	NM_007326	-17810
chr22	43031155	43032155	43031655	-	43013845	CYB5R3	NM_001129819	-17810
chr22	43031155	43032155	43031655	-	43035808	ATP5L2	NM_001165877	4153
chr22	43201589	43202363	43201976	-	43192531	ARFGAP3	NM_001142293	-9445
chr22	43201589	43202363	43201976	-	43192531	ARFGAP3	NM_014570	-9445
chr22	43212009	43213089	43212549	-	43192531	ARFGAP3	NM_001142293	-20018
chr22	43212009	43213089	43212549	-	43192531	ARFGAP3	NM_014570	-20018
chr22	43252735	43253476	43253106	-	43265771	PACSIN2	NM_001184971	12666
chr22	43252735	43253476	43253106	-	43265771	PACSIN2	NM_007229	12666
chr22	43252735	43253476	43253106	-	43265771	PACSIN2	NM_001184970	12666
chr22	43415236	43416265	43415751	-	43435522	TTLL1	NM_012263	19772
chr22	43415236	43416265	43415751	-	43435522	TTLL1	NR_027779	19772
chr22	43521742	43522658	43522200	-	43528211	MCAT	NM_173467	6011
chr22	43521742	43522658	43522200	-	43528211	MCAT	NM_014507	6011
chr22	43587480	43588420	43587950	-	43599228	SCUBE1	NM_173050	11278
chr22	43587480	43588420	43587950	-	43562627	TTLL12	NM_015140	-25323
chr22	43907040	43908199	43907620	-	43924623	EFCAB6	NM_022785	17004
chr22	43907040	43908199	43907620	-	43924623	EFCAB6	NM_198856	17004
chr22	43926669	43927413	43927041	-	43924623	EFCAB6	NM_022785	-2418
chr22	43926669	43927413	43927041	-	43924623	EFCAB6	NM_198856	-2418
chr22	43931207	43932237	43931722	-	43924623	EFCAB6	NM_022785	-7099
chr22	43931207	43932237	43931722	-	43924623	EFCAB6	NM_198856	-7099
chr22	44619542	44620712	44620127	-	44639556	KIAA1644	NM_001099294	19429
chr22	45729627	45730722	45730175	-	45739944	SMC1B	NM_148674	9770
chr22	45747475	45748465	45747970	-	45739944	SMC1B	NM_148674	-8026
chr22	46338652	46339765	46339209	-	46316247	WNT7B	NM_058238	-22962
chr22	46467545	46468536	46468041	-	46446338	C22orf26	NM_018280	-21703
chr22	46616372	46617041	46616707	-	46639909	C22orf40	NM_207327	23203
chr22	46751138	46751913	46751526	-	46756730	CELSR1	NM_014246	5205
chr22	46763502	46764242	46763872	-	46756730	CELSR1	NM_014246	-7142
chr22	50153561	50154690	50154126	-	50171537	LOC90834	NR_026993	17412
chr22	50153561	50154690	50154126	-	50166936	BRD1	NM_014577	12811
chr22	50521436	50522177	50521807	-	50497819	MLC1	NM_015166	-23988
chr22	50521436	50522177	50521807	-	50497819	MLC1	NM_139202	-23988
chr22	50740008	50740815	50740412	-	50750391	FAM116B	NM_001001794	9980
chr22	50743819	50744956	50744388	-	50750391	FAM116B	NM_001001794	6004
chr22	50873606	50874728	50874167	-	50883430	SBF1	NM_002972	9263
chr22	50942600	50943532	50943066	-	50964180	TYMP	NM_001113756	21114
chr22	50942600	50943532	50943066	-	50941375	LMF2	NM_033200	-1691
chr22	50942600	50943532	50943066	-	50961996	SCO2	NM_001169109	18930
chr22	50942600	50943532	50943066	-	50961996	SCO2	NM_005138	18930
chr22	50942600	50943532	50943066	-	50961996	SCO2	NM_001169110	18930
chr22	50942600	50943532	50943066	-	50961996	SCO2	NM_001169111	18930
chr22	50942600	50943532	50943066	-	50964180	TYMP	NM_001257989	21114
chr22	50942600	50943532	50943066	-	50964180	TYMP	NM_001953	21114
chr22	50942600	50943532	50943066	-	50964180	TYMP	NM_001257988	21114
chr22	50942600	50943532	50943066	-	50964180	TYMP	NM_001113755	21114
chr22	50979673	50980655	50980164	-	50964180	TYMP	NM_001113756	-15984
chr22	50979673	50980655	50980164	-	50961996	SCO2	NM_001169109	-18168
chr22	50979673	50980655	50980164	-	50961996	SCO2	NM_005138	-18168
chr22	50979673	50980655	50980164	-	50961996	SCO2	NM_001169110	-18168
chr22	50979673	50980655	50980164	-	50961996	SCO2	NM_001169111	-18168
chr22	50979673	50980655	50980164	-	50964180	TYMP	NM_001257989	-15984
chr22	50979673	50980655	50980164	-	50964180	TYMP	NM_001953	-15984
chr22	50979673	50980655	50980164	-	50964180	TYMP	NM_001257988	-15984
chr22	50979673	50980655	50980164	-	50964180	TYMP	NM_001113755	-15984
chr22	50979673	50980655	50980164	-	50968837	ODF3B	NM_001014440	-11327
chr22	50979673	50980655	50980164	-	50989540	SYCE3	NM_001123225	9376
chr22	50998100	50999031	50998566	-	51007289	CPT1B	NM_152246	8724
chr22	50998100	50999031	50998566	-	51007289	CPT1B	NM_001145135	8724
chr22	50998100	50999031	50998566	-	50989540	SYCE3	NM_001123225	-9026
chr22	50998100	50999031	50998566	-	51007289	CPT1B	NM_152245	8724
chr22	50998100	50999031	50998566	-	51017386	CHKB	NM_005198	18821
chr22	50998100	50999031	50998566	-	51007289	CPT1B	NM_001145136	8724
chr22	50998100	50999031	50998566	-	51007289	CHKB-CPT1B	NR_027928	8724
chr22	50998100	50999031	50998566	-	51007289	CPT1B	NM_001145134	8724
chr22	50998100	50999031	50998566	-	51007289	CPT1B	NM_004377	8724
chr22	50998100	50999031	50998566	-	51007289	CPT1B	NM_001145137	8724
chr22	51060139	51061106	51060623	-	51061181	ARSA	NM_001085425	559
chr22	51060139	51061106	51060623	-	51061181	ARSA	NM_000487	559
chr22	51060139	51061106	51060623	-	51061181	ARSA	NM_001085427	559
chr22	51060139	51061106	51060623	-	51061181	ARSA	NM_001085426	559
chr22	51060139	51061106	51060623	-	51061181	ARSA	NM_001085428	559
chr22	51187478	51188477	51187978	-	51205919	RABL2B	NM_001130922	17942
chr22	51187478	51188477	51187978	-	51205919	RABL2B	NM_007081	17942
chr22	51187478	51188477	51187978	-	51205919	RABL2B	NM_001130920	17942
chr22	51187478	51188477	51187978	-	51205919	RABL2B	NM_001130921	17942
chr22	51187478	51188477	51187978	-	51205919	RABL2B	NM_001003789	17942
chr22	51187478	51188477	51187978	-	51205919	RABL2B	NM_001130923	17942
chr22	51187478	51188477	51187978	-	51205919	RABL2B	NM_001130919	17942
chr1	55762	56691	56227	-	34610	FAM138F	NR_026820	-21617
chr1	55762	56691	56227	-	34610	FAM138A	NR_026818	-21617
chr1	742197	743171	742684	-	761585	LINC00115	NR_024321	18901
chr1	915082	916136	915609	-	910578	C1orf170	NR_027693	-5031
chr1	915082	916136	915609	-	934341	HES4	NM_021170	18732
chr1	915082	916136	915609	-	934343	HES4	NM_001142467	18734
chr1	938715	939544	939130	-	934341	HES4	NM_021170	-4789
chr1	938715	939544	939130	-	934343	HES4	NM_001142467	-4787
chr1	1152864	1153973	1153419	-	1138887	TNFRSF18	NM_004195	-14532
chr1	1152864	1153973	1153419	-	1138887	TNFRSF18	NM_148902	-14532
chr1	1152864	1153973	1153419	-	1138887	TNFRSF18	NM_148901	-14532
chr1	1152864	1153973	1153419	-	1146705	TNFRSF4	NM_003327	-6714
chr1	1152864	1153973	1153419	-	1152287	SDF4	NM_016176	-1132
chr1	1152864	1153973	1153419	-	1177825	FAM132A	NM_001014980	24407
chr1	1152864	1153973	1153419	-	1152287	SDF4	NM_016547	-1132
chr1	1185952	1187014	1186483	-	1189291	UBE2J2	NM_194315	2808
chr1	1185952	1187014	1186483	-	1177825	FAM132A	NM_001014980	-8658
chr1	1185952	1187014	1186483	-	1189291	UBE2J2	NM_194457	2808
chr1	1185952	1187014	1186483	-	1189291	UBE2J2	NM_058167	2808
chr1	1185952	1187014	1186483	-	1189291	UBE2J2	NM_194458	2808
chr1	1194110	1194879	1194495	-	1189291	UBE2J2	NM_194315	-5204
chr1	1194110	1194879	1194495	-	1177825	FAM132A	NM_001014980	-16670
chr1	1194110	1194879	1194495	-	1189291	UBE2J2	NM_194457	-5204
chr1	1194110	1194879	1194495	-	1189291	UBE2J2	NM_058167	-5204
chr1	1194110	1194879	1194495	-	1189291	UBE2J2	NM_194458	-5204
chr1	1210019	1210974	1210497	-	1189291	UBE2J2	NM_194315	-21206
chr1	1210019	1210974	1210497	-	1189291	UBE2J2	NM_194457	-21206
chr1	1210019	1210974	1210497	-	1189291	UBE2J2	NM_058167	-21206
chr1	1210019	1210974	1210497	-	1189291	UBE2J2	NM_194458	-21206
chr1	1210019	1210974	1210497	-	1227763	ACAP3	NM_030649	17267
chr1	1238593	1239246	1238920	-	1246964	CPSF3L	NM_001256462	8045
chr1	1238593	1239246	1238920	-	1246964	CPSF3L	NM_001256460	8045
chr1	1238593	1239246	1238920	-	1246964	CPSF3L	NM_017871	8045
chr1	1238593	1239246	1238920	-	1227763	ACAP3	NM_030649	-11157
chr1	1238593	1239246	1238920	-	1246964	CPSF3L	NM_001256456	8045
chr1	1238593	1239246	1238920	-	1246964	CPSF3L	NM_001256463	8045
chr1	1356369	1357365	1356867	-	1353799	ANKRD65	NM_001243536	-3068
chr1	1356369	1357365	1356867	-	1353799	ANKRD65	NM_001243535	-3068
chr1	1356369	1357365	1356867	-	1337275	MRPL20	NM_017971	-19592
chr1	1356369	1357365	1356867	-	1353799	ANKRD65	NM_001145210	-3068
chr1	1562306	1563257	1562782	-	1571099	CDK11B	NM_033487	8318
chr1	1562306	1563257	1562782	-	1571099	CDK11B	NM_033486	8318
chr1	1562306	1563257	1562782	-	1571099	CDK11B	NM_033488	8318
chr1	1562306	1563257	1562782	-	1571099	CDK11B	NM_033493	8318
chr1	1562306	1563257	1562782	-	1571099	CDK11B	NM_033492	8318
chr1	1562306	1563257	1562782	-	1571099	CDK11B	NM_033489	8318
chr1	1838176	1839636	1838906	-	1849028	TMEM52	NM_178545	10122
chr1	1874311	1875216	1874764	-	1884751	KIAA1751	NM_001080484	9988
chr1	1889131	1890264	1889698	-	1884751	KIAA1751	NM_001080484	-4947
chr1	1900341	1901473	1900907	-	1884751	KIAA1751	NM_001080484	-16156
chr1	2139015	2139992	2139504	-	2115898	C1orf86	NR_046425	-23606
chr1	2139015	2139992	2139504	-	2115898	C1orf86	NR_046426	-23606
chr1	2139015	2139992	2139504	-	2115898	C1orf86	NM_001146310	-23606
chr1	2139015	2139992	2139504	-	2115898	C1orf86	NM_001256945	-23606
chr1	2139015	2139992	2139504	-	2120987	C1orf86	NM_182533	-18517
chr1	2139015	2139992	2139504	-	2120987	C1orf86	NM_001256947	-18517
chr1	2139015	2139992	2139504	-	2120987	C1orf86	NR_046427	-18517
chr1	2139015	2139992	2139504	-	2120987	C1orf86	NR_046424	-18517
chr1	2139015	2139992	2139504	-	2123333	C1orf86	NM_001256946	-16171
chr1	2141090	2142114	2141602	-	2120987	C1orf86	NM_182533	-20615
chr1	2141090	2142114	2141602	-	2120987	C1orf86	NM_001256947	-20615
chr1	2141090	2142114	2141602	-	2120987	C1orf86	NR_046427	-20615
chr1	2141090	2142114	2141602	-	2120987	C1orf86	NR_046424	-20615
chr1	2141090	2142114	2141602	-	2123333	C1orf86	NM_001256946	-18269
chr1	2265549	2266533	2266041	-	2252695	MORN1	NM_024848	-13346
chr1	2265549	2266533	2266041	-	2281852	LOC100129534	NR_024489	15811
chr1	2275209	2276276	2275743	-	2252695	MORN1	NM_024848	-23048
chr1	2275209	2276276	2275743	-	2281852	LOC100129534	NR_024489	6110
chr1	2302971	2303913	2303442	-	2281852	LOC100129534	NR_024489	-21590
chr1	2358611	2360661	2359636	-	2336240	PEX10	NM_002617	-23396
chr1	2358611	2360661	2359636	-	2336240	PEX10	NM_153818	-23396
chr1	2466103	2467095	2466599	-	2487207	LOC100133445	NR_037844	20608
chr1	2466103	2467095	2466599	-	2481358	LOC115110	NR_026927	14759
chr1	2466103	2467095	2466599	-	2460183	HES5	NM_001010926	-6416
chr1	3381546	3382716	3382131	-	3404505	MEGF6	NM_001409	22374
chr1	3389464	3390891	3390178	-	3404505	MEGF6	NM_001409	14328
chr1	3398624	3399288	3398956	-	3404505	MEGF6	NM_001409	5549
chr1	3408248	3408877	3408563	-	3404505	MEGF6	NM_001409	-4058
chr1	3459210	3459912	3459561	-	3477259	MIR551A	NR_030277	17698
chr1	3469919	3470777	3470348	-	3477259	MIR551A	NR_030277	6911
chr1	3628138	3629217	3628678	-	3652547	TP73-AS1	NR_033712	23870
chr1	3628138	3629217	3628678	-	3652547	TP73-AS1	NR_033711	23870
chr1	3628138	3629217	3628678	-	3652547	TP73-AS1	NR_033708	23870
chr1	3628138	3629217	3628678	-	3652547	TP73-AS1	NR_033710	23870
chr1	3628138	3629217	3628678	-	3652547	TP73-AS1	NR_033709	23870
chr1	3633084	3634636	3633860	-	3652547	TP73-AS1	NR_033712	18687
chr1	3633084	3634636	3633860	-	3652547	TP73-AS1	NR_033711	18687
chr1	3633084	3634636	3633860	-	3652547	TP73-AS1	NR_033708	18687
chr1	3633084	3634636	3633860	-	3652547	TP73-AS1	NR_033710	18687
chr1	3633084	3634636	3633860	-	3652547	TP73-AS1	NR_033709	18687
chr1	3736035	3736833	3736434	-	3728644	CEP104	NM_014704	-7790
chr1	6171610	6172298	6171954	-	6161846	CHD5	NM_015557	-10108
chr1	6318339	6319372	6318856	-	6307405	GPR153	NM_207370	-11451
chr1	6318339	6319372	6318856	-	6324331	ACOT7	NM_007274	5476
chr1	6318339	6319372	6318856	-	6324331	ACOT7	NM_181864	5476
chr1	6318339	6319372	6318856	-	6324331	ACOT7	NM_181865	5476
chr1	6318339	6319372	6318856	-	6324331	ACOT7	NM_181866	5476
chr1	6474168	6475964	6475066	-	6489893	MIR4252	NR_036218	14827
chr1	6474168	6475964	6475066	-	6475293	HES2	NM_019089	227
chr1	6485787	6486380	6486084	-	6489893	MIR4252	NR_036218	3810
chr1	6485787	6486380	6486084	-	6475293	HES2	NM_019089	-10791
chr1	6515195	6516010	6515603	-	6521213	TNFRSF25	NM_148970	5611
chr1	6515195	6516010	6515603	-	6521213	TNFRSF25	NM_148965	5611
chr1	6515195	6516010	6515603	-	6521213	TNFRSF25	NM_003790	5611
chr1	6515195	6516010	6515603	-	6521213	TNFRSF25	NM_148967	5611
chr1	6515195	6516010	6515603	-	6521213	TNFRSF25	NM_148966	5611
chr1	6515195	6516010	6515603	-	6524170	TNFRSF25	NM_001039664	8568
chr1	6515195	6516010	6515603	-	6526151	PLEKHG5	NM_001042665	10549
chr1	6515195	6516010	6515603	-	6526151	PLEKHG5	NM_020631	10549
chr1	6515195	6516010	6515603	-	6526151	PLEKHG5	NM_001042663	10549
chr1	6515195	6516010	6515603	-	6526151	PLEKHG5	NM_198681	10549
chr1	6515195	6516010	6515603	-	6526151	PLEKHG5	NM_001042664	10549
chr1	6548424	6549805	6549115	-	6524170	TNFRSF25	NM_001039664	-24945
chr1	6548424	6549805	6549115	-	6526151	PLEKHG5	NM_001042665	-22964
chr1	6548424	6549805	6549115	-	6526151	PLEKHG5	NM_020631	-22964
chr1	6548424	6549805	6549115	-	6526151	PLEKHG5	NM_001042663	-22964
chr1	6548424	6549805	6549115	-	6526151	PLEKHG5	NM_198681	-22964
chr1	6548424	6549805	6549115	-	6526151	PLEKHG5	NM_001042664	-22964
chr1	6647188	6648602	6647895	-	6650783	KLHL21	NM_014851	2888
chr1	6661196	6662488	6661842	-	6650783	KLHL21	NM_014851	-11059
chr1	6669152	6670165	6669659	-	6650783	KLHL21	NM_014851	-18876
chr1	6669152	6670165	6669659	-	6694227	DNAJC11	NM_018198	24569
chr1	6710054	6711006	6710530	-	6694227	DNAJC11	NM_018198	-16303
chr1	8064435	8065571	8065003	-	8071778	ERRFI1	NM_018948	6775
chr1	8065884	8067116	8066500	-	8071778	ERRFI1	NM_018948	5278
chr1	8072379	8072880	8072630	-	8071778	ERRFI1	NM_018948	-852
chr1	8080312	8081028	8080670	-	8071778	ERRFI1	NM_018948	-8892
chr1	8411653	8412747	8412200	-	8412463	RERE	NM_012102	263
chr1	8411653	8412747	8412200	-	8412463	RERE	NM_001042681	263
chr1	8411653	8412747	8412200	-	8412463	RERE	NM_001042682	263
chr1	8427171	8428032	8427602	-	8412463	RERE	NM_012102	-15139
chr1	8427171	8428032	8427602	-	8412463	RERE	NM_001042681	-15139
chr1	8427171	8428032	8427602	-	8412463	RERE	NM_001042682	-15139
chr1	9222896	9223570	9223233	-	9211726	MIR34A	NR_029610	-11507
chr1	9704688	9705426	9705057	-	9712667	C1orf200	NR_027045	7610
chr1	9885126	9886232	9885679	-	9908333	CTNNBIP1	NM_020248	22654
chr1	9885126	9886232	9885679	-	9908333	CTNNBIP1	NM_001012329	22654
chr1	9894340	9895110	9894725	-	9908333	CTNNBIP1	NM_020248	13608
chr1	9894340	9895110	9894725	-	9908333	CTNNBIP1	NM_001012329	13608
chr1	9895895	9897258	9896577	-	9908333	CTNNBIP1	NM_020248	11757
chr1	9895895	9897258	9896577	-	9908333	CTNNBIP1	NM_001012329	11757
chr1	9901403	9902153	9901778	-	9908333	CTNNBIP1	NM_020248	6555
chr1	9901403	9902153	9901778	-	9908333	CTNNBIP1	NM_001012329	6555
chr1	9929736	9930570	9930153	-	9908333	CTNNBIP1	NM_020248	-21820
chr1	9929736	9930570	9930153	-	9908333	CTNNBIP1	NM_001012329	-21820
chr1	10504181	10505024	10504603	-	10520602	DFFA	NM_004401	16000
chr1	10504181	10505024	10504603	-	10520602	DFFA	NM_213566	16000
chr1	10516313	10517478	10516896	-	10520602	DFFA	NM_004401	3707
chr1	10516313	10517478	10516896	-	10520602	DFFA	NM_213566	3707
chr1	10539272	10540004	10539638	-	10520602	DFFA	NM_004401	-19036
chr1	10539272	10540004	10539638	-	10520602	DFFA	NM_213566	-19036
chr1	10679033	10680033	10679533	-	10696665	CASZ1	NM_001079843	17132
chr1	10694928	10696711	10695820	-	10696665	CASZ1	NM_001079843	846
chr1	10694928	10696711	10695820	-	10707269	CASZ1	NM_017766	11450
chr1	10703431	10704369	10703900	-	10696665	CASZ1	NM_001079843	-7235
chr1	10703431	10704369	10703900	-	10707269	CASZ1	NM_017766	3369
chr1	10730962	10731880	10731421	-	10707269	CASZ1	NM_017766	-24152
chr1	11085770	11086837	11086304	-	11086579	MASP2	NM_006610	276
chr1	11085770	11086837	11086304	-	11104854	MASP2	NM_139208	18551
chr1	11178311	11179169	11178740	-	11166587	MTOR	NM_004958	-12153
chr1	11856018	11856761	11856390	-	11845786	MTHFR	NM_005957	-10604
chr1	15889194	15889606	15889400	-	15898193	AGMAT	NM_024758	8793
chr1	15918568	15919462	15919015	-	15898193	AGMAT	NM_024758	-20822
chr1	16114443	16115715	16115079	-	16133656	UQCRHL	NM_001089591	18577
chr1	16125218	16127273	16126246	-	16133656	UQCRHL	NM_001089591	7411
chr1	16142888	16143894	16143391	-	16133656	UQCRHL	NM_001089591	-9735
chr1	16142888	16143894	16143391	-	16160709	FLJ37453	NR_024279	17318
chr1	16157167	16158064	16157616	-	16133656	UQCRHL	NM_001089591	-23960
chr1	16157167	16158064	16157616	-	16160709	FLJ37453	NR_024279	3094
chr1	16159346	16160346	16159846	-	16160709	FLJ37453	NR_024279	863
chr1	16242690	16243593	16243142	-	16268363	ZBTB17	NM_001242884	25222
chr1	16242690	16243593	16243142	-	16268363	ZBTB17	NM_003443	25222
chr1	16249724	16250541	16250133	-	16268363	ZBTB17	NM_001242884	18231
chr1	16249724	16250541	16250133	-	16268363	ZBTB17	NM_003443	18231
chr1	16278804	16279959	16279382	-	16268363	ZBTB17	NM_001242884	-11019
chr1	16278804	16279959	16279382	-	16268363	ZBTB17	NM_003443	-11019
chr1	16408227	16409254	16408741	-	16384263	FAM131C	NM_182623	-24478
chr1	16449774	16450656	16450215	-	16450831	EPHA2	NM_004431	616
chr1	16467878	16468894	16468386	-	16450831	EPHA2	NM_004431	-17555
chr1	16499538	16500871	16500205	-	16524598	ARHGEF19	NM_153213	24394
chr1	16509497	16510294	16509896	-	16524598	ARHGEF19	NM_153213	14703
chr1	16510648	16511855	16511252	-	16524598	ARHGEF19	NM_153213	13347
chr1	16514172	16515471	16514822	-	16524598	ARHGEF19	NM_153213	9777
chr1	16561458	16562139	16561799	-	16558181	RSG1	NM_030907	-3618
chr1	16561458	16562139	16561799	-	16576558	FBXO42	NM_018994	14760
chr1	16722721	16723847	16723284	-	16725137	SPATA21	NM_198546	1853
chr1	16818902	16819852	16819377	-	16793930	CROCCP3	NR_023386	-25447
chr1	16885733	16888093	16886913	-	16890411	NBPF1	NM_017940	3498
chr1	16939599	16940727	16940163	-	16944750	CROCCP2	NR_026752	4587
chr1	16948752	16951278	16950015	-	16944750	CROCCP2	NR_026752	-5265
chr1	17076071	17077066	17076569	-	17081400	MST1P9	NR_002729	4832
chr1	17389059	17389720	17389390	-	17393255	PADI2	NM_007365	3866
chr1	17729373	17730257	17729815	-	17733250	RCC2	NM_018715	3435
chr1	17729373	17730257	17729815	-	17733250	RCC2	NM_001136204	3435
chr1	19208182	19209038	19208610	-	19197923	ALDH4A1	NM_003748	-10687
chr1	19208182	19209038	19208610	-	19197923	ALDH4A1	NM_170726	-10687
chr1	19208182	19209038	19208610	-	19197923	ALDH4A1	NM_001161504	-10687
chr1	19208182	19209038	19208610	-	19230773	IFFO2	NM_001136265	22163
chr1	19208182	19209038	19208610	-	19209687	MIR4695	NR_039844	1077
chr1	19212238	19213150	19212694	-	19197923	ALDH4A1	NM_003748	-14771
chr1	19212238	19213150	19212694	-	19197923	ALDH4A1	NM_170726	-14771
chr1	19212238	19213150	19212694	-	19197923	ALDH4A1	NM_001161504	-14771
chr1	19212238	19213150	19212694	-	19230773	IFFO2	NM_001136265	18079
chr1	19212238	19213150	19212694	-	19209687	MIR4695	NR_039844	-3007
chr1	19225423	19226320	19225872	-	19230773	IFFO2	NM_001136265	4902
chr1	19225423	19226320	19225872	-	19209687	MIR4695	NR_039844	-16185
chr1	19249148	19250128	19249638	-	19230773	IFFO2	NM_001136265	-18865
chr1	19399613	19400548	19400081	-	19400999	UBR4	NM_020765	919
chr1	19401046	19401987	19401517	-	19400999	UBR4	NM_020765	-518
chr1	19403361	19404133	19403747	-	19400999	UBR4	NM_020765	-2748
chr1	19409338	19410287	19409813	-	19400999	UBR4	NM_020765	-8814
chr1	19687350	19688419	19687885	-	19665266	CAPZB	NR_038125	-22619
chr1	19687350	19688419	19687885	-	19665266	CAPZB	NM_004930	-22619
chr1	19687350	19688419	19687885	-	19665266	CAPZB	NM_001206540	-22619
chr1	20251829	20252687	20252258	-	20246799	PLA2G2E	NM_014589	-5459
chr1	20459806	20460634	20460220	-	20438433	PLA2G2D	NM_012400	-21787
chr1	20682249	20683588	20682919	-	20686293	LOC339505	NR_033887	3375
chr1	20688385	20689199	20688792	-	20686293	LOC339505	NR_033887	-2499
chr1	21061683	21062832	21062258	-	21046224	SH2D5	NM_001103160	-16034
chr1	21061683	21062832	21062258	-	21046224	SH2D5	NM_001103161	-16034
chr1	21061683	21062832	21062258	-	21069170	HP1BP3	NM_016287	6913
chr1	21918868	21919601	21919235	-	21922707	RAP1GAP	NM_001145658	3473
chr1	21918868	21919601	21919235	-	21922707	RAP1GAP	NM_001145657	3473
chr1	21918868	21919601	21919235	-	21922707	RAP1GAP	NM_002885	3473
chr1	21940954	21941861	21941408	-	21922707	RAP1GAP	NM_001145658	-18701
chr1	21940954	21941861	21941408	-	21922707	RAP1GAP	NM_001145657	-18701
chr1	21940954	21941861	21941408	-	21922707	RAP1GAP	NM_002885	-18701
chr1	22017980	22018872	22018426	-	22004791	USP48	NM_032236	-13635
chr1	22041851	22042809	22042330	-	22054338	USP48	NM_001032730	12008
chr1	22056617	22057618	22057118	-	22054338	USP48	NM_001032730	-2780
chr1	22168859	22169730	22169295	-	22148736	HSPG2	NM_005529	-20559
chr1	22463480	22464660	22464070	-	22443797	WNT4	NM_030761	-20273
chr1	22468375	22469381	22468878	-	22443797	WNT4	NM_030761	-25081
chr1	23493594	23494678	23494136	-	23518387	HTR1D	NM_000864	24251
chr1	23512082	23512998	23512540	-	23518387	HTR1D	NM_000864	5847
chr1	23530852	23531500	23531176	-	23518387	HTR1D	NM_000864	-12789
chr1	23636447	23637413	23636930	-	23636275	HNRNPR	NM_005826	-655
chr1	23636447	23637413	23636930	-	23636275	HNRNPR	NM_001102397	-655
chr1	23636447	23637413	23636930	-	23636275	HNRNPR	NM_001102398	-655
chr1	23636447	23637413	23636930	-	23636275	HNRNPR	NM_001102399	-655
chr1	23692543	23693571	23693057	-	23685940	ZNF436	NM_001077195	-7117
chr1	23692543	23693571	23693057	-	23685940	ZNF436	NM_030634	-7117
chr1	23692543	23693571	23693057	-	23707554	TCEA3	NM_003196	14497
chr1	23703494	23704556	23704025	-	23685940	ZNF436	NM_001077195	-18085
chr1	23703494	23704556	23704025	-	23685940	ZNF436	NM_030634	-18085
chr1	23703494	23704556	23704025	-	23707554	TCEA3	NM_003196	3529
chr1	23710502	23711942	23711222	-	23685940	ZNF436	NM_001077195	-25282
chr1	23710502	23711942	23711222	-	23685940	ZNF436	NM_030634	-25282
chr1	23710502	23711942	23711222	-	23707554	TCEA3	NM_003196	-3668
chr1	23729174	23730934	23730054	-	23707554	TCEA3	NM_003196	-22500
chr1	23729174	23730934	23730054	-	23755055	ASAP3	NM_017707	25001
chr1	23729174	23730934	23730054	-	23755055	ASAP3	NM_001143778	25001
chr1	23870383	23871397	23870890	-	23884420	ID3	NM_002167	13530
chr1	24117962	24119009	24118486	-	24128366	HMGCL	NM_000191	9881
chr1	24117962	24119009	24118486	-	24122088	GALE	NM_001127621	3603
chr1	24117962	24119009	24118486	-	24122088	GALE	NM_001008216	3603
chr1	24117962	24119009	24118486	-	24122088	GALE	NM_000403	3603
chr1	24117962	24119009	24118486	-	24128366	HMGCL	NM_001166059	9881
chr1	24160260	24161248	24160754	-	24171571	FUCA1	NM_000147	10817
chr1	24191648	24192684	24192166	-	24171571	FUCA1	NM_000147	-20595
chr1	24191648	24192684	24192166	-	24200459	CNR2	NM_001841	8293
chr1	24312253	24313315	24312784	-	24292936	SRSF10	NR_034035	-19848
chr1	24312253	24313315	24312784	-	24292936	SRSF10	NM_001191009	-19848
chr1	24312253	24313315	24312784	-	24292936	SRSF10	NM_001191007	-19848
chr1	24312253	24313315	24312784	-	24292936	SRSF10	NM_001191006	-19848
chr1	24312253	24313315	24312784	-	24292936	SRSF10	NM_006625	-19848
chr1	24312253	24313315	24312784	-	24295572	SRSF10	NM_001191005	-17212
chr1	24312253	24313315	24312784	-	24295572	SRSF10	NM_054016	-17212
chr1	24437492	24438346	24437919	-	24446260	IL22RA1	NM_021258	8341
chr1	24446517	24447377	24446947	-	24446260	IL22RA1	NM_021258	-687
chr1	24455518	24456276	24455897	-	24480646	IL28RA	NM_173065	24749
chr1	24455518	24456276	24455897	-	24446260	IL22RA1	NM_021258	-9637
chr1	24455518	24456276	24455897	-	24480646	IL28RA	NM_170743	24749
chr1	24455518	24456276	24455897	-	24480646	IL28RA	NM_173064	24749
chr1	24691305	24692233	24691769	-	24683488	C1orf201	NM_001199012	-8281
chr1	24691305	24692233	24691769	-	24683488	C1orf201	NM_178122	-8281
chr1	24691305	24692233	24691769	-	24683488	C1orf201	NM_001199014	-8281
chr1	24691305	24692233	24691769	-	24683488	C1orf201	NM_001199013	-8281
chr1	24699888	24700882	24700385	-	24683488	C1orf201	NM_001199012	-16897
chr1	24699888	24700882	24700385	-	24683488	C1orf201	NM_178122	-16897
chr1	24699888	24700882	24700385	-	24683488	C1orf201	NM_001199014	-16897
chr1	24699888	24700882	24700385	-	24683488	C1orf201	NM_001199013	-16897
chr1	24705764	24707028	24706396	-	24683488	C1orf201	NM_001199012	-22908
chr1	24705764	24707028	24706396	-	24683488	C1orf201	NM_178122	-22908
chr1	24705764	24707028	24706396	-	24683488	C1orf201	NM_001199014	-22908
chr1	24705764	24707028	24706396	-	24683488	C1orf201	NM_001199013	-22908
chr1	26150701	26151785	26151243	-	26146444	LOC646471	NR_024498	-4799
chr1	26150701	26151785	26151243	-	26160496	C1orf135	NM_024037	9253
chr1	26197647	26198656	26198152	-	26187974	PAQR7	NM_178422	-10178
chr1	26197647	26198656	26198152	-	26210676	STMN1	NM_001145454	12525
chr1	26601116	26602152	26601634	-	26608772	UBXN11	NM_145345	7138
chr1	26601116	26602152	26601634	-	26608772	UBXN11	NM_001077262	7138
chr1	26601116	26602152	26601634	-	26608772	UBXN11	NM_183008	7138
chr1	26604512	26605491	26605002	-	26608772	UBXN11	NM_145345	3771
chr1	26604512	26605491	26605002	-	26608772	UBXN11	NM_001077262	3771
chr1	26604512	26605491	26605002	-	26608772	UBXN11	NM_183008	3771
chr1	26624919	26625871	26625395	-	26608772	UBXN11	NM_145345	-16623
chr1	26624919	26625871	26625395	-	26608772	UBXN11	NM_001077262	-16623
chr1	26624919	26625871	26625395	-	26608772	UBXN11	NM_183008	-16623
chr1	26624919	26625871	26625395	-	26648349	AIM1L	NM_001039775	22954
chr1	26654113	26655168	26654641	-	26648349	AIM1L	NM_001039775	-6292
chr1	26655956	26657042	26656499	-	26648349	AIM1L	NM_001039775	-8150
chr1	26678152	26679185	26678669	-	26688124	ZNF683	NM_173574	9456
chr1	26678152	26679185	26678669	-	26688124	ZNF683	NM_001114759	9456
chr1	26698271	26699324	26698798	-	26688124	ZNF683	NM_173574	-10674
chr1	26698271	26699324	26698798	-	26688124	ZNF683	NM_001114759	-10674
chr1	27181063	27182204	27181634	-	27205872	GPN2	NM_018066	24239
chr1	27184363	27185112	27184738	-	27205872	GPN2	NM_018066	21135
chr1	27185218	27186202	27185710	-	27205872	GPN2	NM_018066	20162
chr1	27187453	27189905	27188679	-	27205872	GPN2	NM_018066	17193
chr1	27191138	27192418	27191778	-	27205872	GPN2	NM_018066	14094
chr1	27191138	27192418	27191778	-	27216978	GPATCH3	NM_022078	25200
chr1	27204556	27205505	27205031	-	27205872	GPN2	NM_018066	842
chr1	27204556	27205505	27205031	-	27216978	GPATCH3	NM_022078	11948
chr1	27220705	27221619	27221162	-	27237974	NR0B2	NM_021969	16812
chr1	27220705	27221619	27221162	-	27205872	GPN2	NM_018066	-15290
chr1	27220705	27221619	27221162	-	27216978	GPATCH3	NM_022078	-4184
chr1	27424791	27425677	27425234	-	27425299	SLC9A1	NR_046474	65
chr1	27424791	27425677	27425234	-	27425299	SLC9A1	NM_003047	65
chr1	27668998	27670183	27669591	-	27681669	MAP3K6	NM_004672	12079
chr1	27739253	27740257	27739755	-	27730733	WASF2	NM_001201404	-9022
chr1	27739253	27740257	27739755	-	27730733	WASF2	NM_006990	-9022
chr1	27848511	27849814	27849163	-	27860755	AHDC1	NM_001029882	11593
chr1	27852197	27853266	27852732	-	27860755	AHDC1	NM_001029882	8024
chr1	27854247	27855190	27854719	-	27860755	AHDC1	NM_001029882	6037
chr1	27869202	27869805	27869504	-	27860755	AHDC1	NM_001029882	-8749
chr1	27951529	27952471	27952000	-	27938800	FGR	NM_001042729	-13200
chr1	27951529	27952471	27952000	-	27938800	FGR	NM_001042747	-13200
chr1	27951529	27952471	27952000	-	27938800	FGR	NM_005248	-13200
chr1	28194571	28195479	28195025	-	28218048	RPA2	NM_002946	23023
chr1	28396340	28396805	28396573	-	28421445	LOC653566	NR_027268	24873
chr1	28488166	28489167	28488667	-	28473676	PTAFR	NM_001164722	-14991
chr1	28488166	28489167	28488667	-	28473676	PTAFR	NM_001164721	-14991
chr1	28488166	28489167	28488667	-	28473676	PTAFR	NM_000952	-14991
chr1	28488166	28489167	28488667	-	28473676	PTAFR	NM_001164723	-14991
chr1	28497368	28498481	28497925	-	28473676	PTAFR	NM_001164722	-24249
chr1	28497368	28498481	28497925	-	28473676	PTAFR	NM_001164721	-24249
chr1	28497368	28498481	28497925	-	28473676	PTAFR	NM_000952	-24249
chr1	28497368	28498481	28497925	-	28473676	PTAFR	NM_001164723	-24249
chr1	28520010	28520939	28520475	-	28526789	DNAJC8	NM_014280	6315
chr1	28523036	28524119	28523578	-	28526789	DNAJC8	NM_014280	3212
chr1	28900824	28901816	28901320	-	28905049	SNHG12	NR_024127	3729
chr1	28900824	28901816	28901320	-	28905254	SNORD99	NR_003077	3934
chr1	28900824	28901816	28901320	-	28906275	SNORA61	NR_002987	4955
chr1	28900824	28901816	28901320	-	28906892	SNORA44	NR_002976	5572
chr1	28900824	28901816	28901320	-	28907431	SNORA16A	NR_003035	6111
chr1	28901861	28902603	28902232	-	28905049	SNHG12	NR_024127	2817
chr1	28901861	28902603	28902232	-	28905254	SNORD99	NR_003077	3022
chr1	28901861	28902603	28902232	-	28906275	SNORA61	NR_002987	4043
chr1	28901861	28902603	28902232	-	28906892	SNORA44	NR_002976	4660
chr1	28901861	28902603	28902232	-	28907431	SNORA16A	NR_003035	5199
chr1	29517438	29518543	29517991	-	29519384	MECR	NM_016011	1394
chr1	29517438	29518543	29517991	-	29519384	MECR	NM_001024732	1394
chr1	31173820	31174733	31174277	-	31184123	MATN1	NM_002379	9847
chr1	31187013	31188114	31187564	-	31184123	MATN1	NM_002379	-3441
chr1	31187013	31188114	31187564	-	31205314	LAPTM5	NM_006762	17751
chr1	31187013	31188114	31187564	-	31212002	MIR4420	NR_039616	24439
chr1	31216145	31217754	31216950	-	31205314	LAPTM5	NM_006762	-11636
chr1	31216145	31217754	31216950	-	31212002	MIR4420	NR_039616	-4948
chr1	31220601	31221563	31221082	-	31205314	LAPTM5	NM_006762	-15768
chr1	31220601	31221563	31221082	-	31212002	MIR4420	NR_039616	-9080
chr1	31229355	31230056	31229706	-	31205314	LAPTM5	NM_006762	-24392
chr1	31229355	31230056	31229706	-	31212002	MIR4420	NR_039616	-17704
chr1	31349996	31350726	31350361	-	31342312	SDC3	NM_014654	-8049
chr1	31407153	31408105	31407629	-	31404352	PUM1	NM_001020658	-3277
chr1	31407153	31408105	31407629	-	31404352	PUM1	NM_014676	-3277
chr1	31407153	31408105	31407629	-	31408535	SNORD103B	NR_033295	906
chr1	31407153	31408105	31407629	-	31408535	SNORD103A	NR_004054	906
chr1	31407153	31408105	31407629	-	31421964	SNORD103A	NR_004054	14335
chr1	31407153	31408105	31407629	-	31421964	SNORD103B	NR_033295	14335
chr1	31410632	31411794	31411213	-	31404352	PUM1	NM_001020658	-6861
chr1	31410632	31411794	31411213	-	31404352	PUM1	NM_014676	-6861
chr1	31410632	31411794	31411213	-	31408535	SNORD103B	NR_033295	-2678
chr1	31410632	31411794	31411213	-	31408535	SNORD103A	NR_004054	-2678
chr1	31410632	31411794	31411213	-	31421964	SNORD103A	NR_004054	10751
chr1	31410632	31411794	31411213	-	31421964	SNORD103B	NR_033295	10751
chr1	31439270	31440258	31439764	-	31421964	SNORD103A	NR_004054	-17800
chr1	31439270	31440258	31439764	-	31421964	SNORD103B	NR_033295	-17800
chr1	31439270	31440258	31439764	-	31441009	SNORD85	NR_003066	1245
chr1	31643257	31644155	31643706	-	31652591	NKAIN1	NM_024522	8885
chr1	31746209	31747141	31746675	-	31732414	SNRNP40	NM_004814	-14261
chr1	32103076	32104198	32103637	-	32095462	PEF1	NR_033688	-8175
chr1	32103076	32104198	32103637	-	32095462	PEF1	NM_012392	-8175
chr1	32103076	32104198	32103637	-	32095462	PEF1	NR_033686	-8175
chr1	32103076	32104198	32103637	-	32117847	COL16A1	NM_001856	14210
chr1	32135269	32136086	32135678	-	32117847	COL16A1	NM_001856	-17831
chr1	32183855	32184816	32184336	-	32192717	BAI2	NM_001703	8382
chr1	32218859	32219907	32219383	-	32224260	MIR4254	NR_036216	4877
chr1	32362692	32363828	32363260	-	32372021	PTP4A2	NM_001195101	8761
chr1	32362692	32363828	32363260	-	32372021	PTP4A2	NM_001195100	8761
chr1	32362692	32363828	32363260	-	32372021	PTP4A2	NM_080391	8761
chr1	32698206	32699331	32698769	-	32681797	TMEM234	NM_019118	-16972
chr1	32698206	32699331	32698769	-	32697260	MTMR9LP	NR_026850	-1509
chr1	33167373	33168136	33167755	-	33145506	SYNC	NM_001161708	-22249
chr1	33167373	33168136	33167755	-	33145506	SYNC	NM_030786	-22249
chr1	33168817	33169767	33169292	-	33145506	SYNC	NM_001161708	-23786
chr1	33168817	33169767	33169292	-	33145506	SYNC	NM_030786	-23786
chr1	33225465	33226514	33225990	-	33240839	YARS	NM_003680	14850
chr1	33226527	33227485	33227006	-	33240839	YARS	NM_003680	13833
chr1	33228545	33229618	33229082	-	33240839	YARS	NM_003680	11758
chr1	33245843	33246927	33246385	-	33240839	YARS	NM_003680	-5546
chr1	33324590	33325770	33325180	-	33327868	FNDC5	NM_001171940	2688
chr1	33324590	33325770	33325180	-	33327868	FNDC5	NM_153756	2688
chr1	33324590	33325770	33325180	-	33327868	FNDC5	NM_001171941	2688
chr1	33362740	33363599	33363170	-	33360195	TMEM54	NM_033504	-2975
chr1	33454341	33455573	33454957	-	33476825	AK2	NR_037592	21868
chr1	33454341	33455573	33454957	-	33473540	AK2	NM_013411	18583
chr1	33454341	33455573	33454957	-	33473540	AK2	NM_001199199	18583
chr1	33454341	33455573	33454957	-	33473540	AK2	NR_037591	18583
chr1	33454341	33455573	33454957	-	33476825	AK2	NM_001625	21868
chr1	33457770	33458957	33458364	-	33476825	AK2	NR_037592	18462
chr1	33457770	33458957	33458364	-	33473540	AK2	NM_013411	15177
chr1	33457770	33458957	33458364	-	33473540	AK2	NM_001199199	15177
chr1	33457770	33458957	33458364	-	33473540	AK2	NR_037591	15177
chr1	33457770	33458957	33458364	-	33476825	AK2	NM_001625	18462
chr1	33469886	33470833	33470360	-	33476825	AK2	NR_037592	6466
chr1	33469886	33470833	33470360	-	33473540	AK2	NM_013411	3181
chr1	33469886	33470833	33470360	-	33473540	AK2	NM_001199199	3181
chr1	33469886	33470833	33470360	-	33473540	AK2	NR_037591	3181
chr1	33469886	33470833	33470360	-	33476825	AK2	NM_001625	6466
chr1	33595641	33596363	33596002	-	33611002	TRIM62	NM_018207	15000
chr1	33617079	33617814	33617447	-	33611002	TRIM62	NM_018207	-6445
chr1	33793598	33794324	33793961	-	33789223	PHC2	NM_198040	-4738
chr1	33793598	33794324	33793961	-	33789223	PHC2	NM_004427	-4738
chr1	33793598	33794324	33793961	-	33797993	MIR3605	NR_037400	4032
chr1	33803958	33804766	33804362	-	33789223	PHC2	NM_198040	-15139
chr1	33803958	33804766	33804362	-	33789223	PHC2	NM_004427	-15139
chr1	33803958	33804766	33804362	-	33797993	MIR3605	NR_037400	-6369
chr1	33984560	33985462	33985011	-	33979608	CSMD2	NM_052896	-5403
chr1	33989902	33990831	33990367	-	33979608	CSMD2	NM_052896	-10759
chr1	36168432	36169310	36168871	-	36179476	C1orf216	NM_152374	10605
chr1	36547463	36548392	36547928	-	36560843	COL8A2	NM_005202	12916
chr1	36600155	36601174	36600665	-	36602172	TRAPPC3	NM_014408	1508
chr1	36615602	36616657	36616130	-	36602172	TRAPPC3	NM_014408	-13958
chr1	36851870	36852767	36852319	-	36859030	LSM10	NM_032881	6712
chr1	36914000	36915072	36914536	-	36893900	OSCP1	NM_206837	-20636
chr1	36914000	36915072	36914536	-	36931643	CSF3R	NM_156039	17107
chr1	36914000	36915072	36914536	-	36921361	MRPS15	NM_031280	6825
chr1	36914000	36915072	36914536	-	36931643	CSF3R	NM_172313	17107
chr1	36914000	36915072	36914536	-	36931643	CSF3R	NM_000760	17107
chr1	36920904	36921353	36921129	-	36931643	CSF3R	NM_156039	10515
chr1	36920904	36921353	36921129	-	36921361	MRPS15	NM_031280	233
chr1	36920904	36921353	36921129	-	36931643	CSF3R	NM_172313	10515
chr1	36920904	36921353	36921129	-	36931643	CSF3R	NM_000760	10515
chr1	37915723	37916694	37916209	-	37920479	LOC728431	NR_038842	4271
chr1	37945267	37945775	37945521	-	37920479	LOC728431	NR_038842	-25042
chr1	37945267	37945775	37945521	-	37958175	MEAF6	NM_022756	12654
chr1	37950203	37951147	37950675	-	37958175	MEAF6	NM_022756	7500
chr1	38028762	38029692	38029227	-	38032412	GNL2	NM_013285	3185
chr1	38300199	38301036	38300618	-	38275238	MTF1	NM_005955	-25380
chr1	38412313	38413171	38412742	-	38422651	SF3A3	NM_006802	9909
chr1	38430612	38431678	38431145	-	38422651	SF3A3	NM_006802	-8494
chr1	38490478	38491482	38490980	-	38509522	POU3F1	NM_002699	18542
chr1	38492382	38493597	38492990	-	38509522	POU3F1	NM_002699	16533
chr1	38495642	38496554	38496098	-	38509522	POU3F1	NM_002699	13424
chr1	38513186	38514080	38513633	-	38509522	POU3F1	NM_002699	-4111
chr1	40067331	40068214	40067773	-	40089102	HEYL	NM_014571	21330
chr1	40071361	40072131	40071746	-	40089102	HEYL	NM_014571	17356
chr1	40206973	40208051	40207512	-	40223902	BMP8B	NM_001720	16390
chr1	40315934	40317025	40316480	-	40306705	TRIT1	NM_017646	-9775
chr1	40360441	40361411	40360926	-	40361095	MYCL1	NM_001033082	169
chr1	40360441	40361411	40360926	-	40361095	MYCL1	NM_001033081	169
chr1	40360441	40361411	40360926	-	40365283	MYCL1	NM_005376	4357
chr1	40518447	40519511	40518979	-	40538381	PPT1	NM_001142604	19402
chr1	40518447	40519511	40518979	-	40538381	PPT1	NM_000310	19402
chr1	40780698	40781503	40781101	-	40766162	COL9A2	NM_001852	-14939
chr1	41100240	41100947	41100594	-	41086351	RIMS3	NM_014747	-14243
chr1	41168237	41168873	41168555	-	41154751	LOC100130557	NR_024567	-13804
chr1	41176738	41177844	41177291	-	41154751	LOC100130557	NR_024567	-22540
chr1	41323672	41324421	41324047	-	41326727	CITED4	NM_133467	2681
chr1	41472190	41473642	41472916	-	41492870	SCMH1	NM_001172218	19954
chr1	41472190	41473642	41472916	-	41492870	SCMH1	NM_001031694	19954
chr1	41472190	41473642	41472916	-	41481268	SLFNL1	NM_144990	8352
chr1	41472190	41473642	41472916	-	41481268	SLFNL1	NM_001168247	8352
chr1	41472190	41473642	41472916	-	41492870	SCMH1	NM_012236	19954
chr1	41472190	41473642	41472916	-	41492870	SCMH1	NM_001172222	19954
chr1	41472190	41473642	41472916	-	41492870	SCMH1	NM_001172219	19954
chr1	41472190	41473642	41472916	-	41492870	SCMH1	NM_001172221	19954
chr1	41472190	41473642	41472916	-	41492870	SCMH1	NM_001172220	19954
chr1	41511218	41512119	41511669	-	41492870	SCMH1	NM_001172218	-18799
chr1	41511218	41512119	41511669	-	41492870	SCMH1	NM_001031694	-18799
chr1	41511218	41512119	41511669	-	41492870	SCMH1	NM_012236	-18799
chr1	41511218	41512119	41511669	-	41492870	SCMH1	NM_001172222	-18799
chr1	41511218	41512119	41511669	-	41492870	SCMH1	NM_001172219	-18799
chr1	41511218	41512119	41511669	-	41492870	SCMH1	NM_001172221	-18799
chr1	41511218	41512119	41511669	-	41492870	SCMH1	NM_001172220	-18799
chr1	41931187	41932118	41931653	-	41944445	EDN2	NM_001956	12793
chr1	41939095	41940227	41939661	-	41944445	EDN2	NM_001956	4784
chr1	41947602	41948614	41948108	-	41972035	HIVEP3	NM_001127714	23927
chr1	41947602	41948614	41948108	-	41944445	EDN2	NM_001956	-3663
chr1	41947602	41948614	41948108	-	41972035	HIVEP3	NM_024503	23927
chr1	41961757	41962586	41962172	-	41972035	HIVEP3	NM_001127714	9864
chr1	41961757	41962586	41962172	-	41944445	EDN2	NM_001956	-17727
chr1	41961757	41962586	41962172	-	41972035	HIVEP3	NM_024503	9864
chr1	42316655	42317599	42317127	-	42312859	HIVEP3	NR_038260	-4268
chr1	42316655	42317599	42317127	-	42312859	HIVEP3	NR_038261	-4268
chr1	42608303	42609135	42608719	-	42628361	GUCA2A	NM_033553	19642
chr1	42611677	42612640	42612159	-	42628361	GUCA2A	NM_033553	16203
chr1	42639276	42640354	42639815	-	42642209	FOXJ3	NM_001198852	2394
chr1	42639276	42640354	42639815	-	42628361	GUCA2A	NM_033553	-11454
chr1	42639276	42640354	42639815	-	42642209	FOXJ3	NM_001198851	2394
chr1	42639276	42640354	42639815	-	42642209	FOXJ3	NM_014947	2394
chr1	42639276	42640354	42639815	-	42642209	FOXJ3	NM_001198850	2394
chr1	42657508	42658468	42657988	-	42642209	FOXJ3	NM_001198852	-15779
chr1	42657508	42658468	42657988	-	42642209	FOXJ3	NM_001198851	-15779
chr1	42657508	42658468	42657988	-	42642209	FOXJ3	NM_014947	-15779
chr1	42657508	42658468	42657988	-	42642209	FOXJ3	NM_001198850	-15779
chr1	43187344	43188342	43187843	-	43198763	CLDN19	NM_001123395	10920
chr1	43187344	43188342	43187843	-	43198763	CLDN19	NM_001185117	10920
chr1	43187344	43188342	43187843	-	43198763	CLDN19	NM_148960	10920
chr1	43187344	43188342	43187843	-	43212005	LEPRE1	NM_001146289	24162
chr1	43187344	43188342	43187843	-	43212005	LEPRE1	NM_001243246	24162
chr1	43187344	43188342	43187843	-	43212005	LEPRE1	NM_022356	24162
chr1	43208598	43209719	43209159	-	43198763	CLDN19	NM_001123395	-10396
chr1	43208598	43209719	43209159	-	43198763	CLDN19	NM_001185117	-10396
chr1	43208598	43209719	43209159	-	43198763	CLDN19	NM_148960	-10396
chr1	43208598	43209719	43209159	-	43212005	LEPRE1	NM_001146289	2847
chr1	43208598	43209719	43209159	-	43212005	LEPRE1	NM_001243246	2847
chr1	43208598	43209719	43209159	-	43212005	LEPRE1	NM_022356	2847
chr1	43365961	43366730	43366346	-	43391045	SLC2A1	NM_006516	24700
chr1	43402515	43403655	43403085	-	43391045	SLC2A1	NM_006516	-12040
chr1	43406345	43407796	43407071	-	43391045	SLC2A1	NM_006516	-16026
chr1	43408602	43409504	43409053	-	43391045	SLC2A1	NM_006516	-18008
chr1	43618216	43619236	43618726	-	43629844	EBNA1BP2	NM_006824	11118
chr1	43618216	43619236	43618726	-	43629844	EBNA1BP2	NM_001159936	11118
chr1	43836965	43837684	43837325	-	43829067	ELOVL1	NM_001256399	-8258
chr1	43836965	43837684	43837325	-	43829067	ELOVL1	NR_046117	-8258
chr1	43836965	43837684	43837325	-	43829067	ELOVL1	NM_001256401	-8258
chr1	43836965	43837684	43837325	-	43829067	ELOVL1	NM_022821	-8258
chr1	43836965	43837684	43837325	-	43829067	ELOVL1	NM_001256402	-8258
chr1	43836965	43837684	43837325	-	43850396	MED8	NM_201542	13072
chr1	43836965	43837684	43837325	-	43849587	MED8	NM_052877	12263
chr1	43938113	43939020	43938567	-	43916673	HYI	NM_031207	-21894
chr1	43938113	43939020	43938567	-	43916673	HYI	NM_001190880	-21894
chr1	43938113	43939020	43938567	-	43916673	HYI	NM_001243526	-21894
chr1	44140272	44141396	44140834	-	44165408	LOC100132774	NR_033827	24574
chr1	44177230	44178437	44177834	-	44165408	LOC100132774	NR_033827	-12426
chr1	44459274	44460306	44459790	-	44462154	SLC6A9	NM_006934	2364
chr1	44459274	44460306	44459790	-	44462154	SLC6A9	NM_201649	2364
chr1	44459274	44460306	44459790	-	44462154	SLC6A9	NM_001024845	2364
chr1	45265171	45266256	45265714	-	45249256	BEST4	NM_153274	-16458
chr1	45265171	45266256	45265714	-	45285515	PTCH2	NM_001166292	19802
chr1	45265171	45266256	45265714	-	45271585	TCTEX1D4	NM_001013632	5872
chr1	45265171	45266256	45265714	-	45287937	PTCH2	NM_003738	22224
chr1	45282621	45283572	45283097	-	45285515	PTCH2	NM_001166292	2419
chr1	45282621	45283572	45283097	-	45271585	TCTEX1D4	NM_001013632	-11512
chr1	45282621	45283572	45283097	-	45287937	PTCH2	NM_003738	4841
chr1	45336977	45337452	45337215	-	45340191	EIF2B3	NM_001166588	2977
chr1	45336977	45337452	45337215	-	45316193	EIF2B3	NM_020365	-21022
chr1	45962000	45962413	45962207	-	45959597	CCDC163P	NR_033296	-2610
chr1	45962000	45962413	45962207	-	45959597	CCDC163P	NR_033297	-2610
chr1	45962000	45962413	45962207	-	45959597	CCDC163P	NR_033298	-2610
chr1	45962000	45962413	45962207	-	45976706	PRDX1	NM_002574	14500
chr1	45962000	45962413	45962207	-	45976706	PRDX1	NM_001202431	14500
chr1	45962000	45962413	45962207	-	45976706	PRDX1	NM_181696	14500
chr1	45962000	45962413	45962207	-	45976706	PRDX1	NM_181697	14500
chr1	46078526	46079689	46079108	-	46085715	CCDC17	NM_001114938	6608
chr1	46078526	46079689	46079108	-	46085715	CCDC17	NM_001190182	6608
chr1	46078526	46079689	46079108	-	46092975	GPBP1L1	NM_021639	13868
chr1	46099608	46100453	46100031	-	46085715	CCDC17	NM_001114938	-14316
chr1	46099608	46100453	46100031	-	46085715	CCDC17	NM_001190182	-14316
chr1	46099608	46100453	46100031	-	46092975	GPBP1L1	NM_021639	-7056
chr1	46099608	46100453	46100031	-	46111451	RPS15AP10	NR_026768	11421
chr1	46648514	46649647	46649081	-	46654352	POMGNT1	NM_017739	5272
chr1	46648514	46649647	46649081	-	46654352	POMGNT1	NM_001243766	5272
chr1	46656138	46656794	46656466	-	46654352	POMGNT1	NM_017739	-2114
chr1	46656138	46656794	46656466	-	46654352	POMGNT1	NM_001243766	-2114
chr1	46988313	46990293	46989303	-	47011315	KNCN	NM_001097611	22012
chr1	47077007	47077975	47077491	-	47073386	MOB3C	NM_201403	-4105
chr1	47077007	47077975	47077491	-	47073386	MOB3C	NM_145279	-4105
chr1	47077007	47077975	47077491	-	47100710	ATPAF1	NM_022745	23219
chr1	47077007	47077975	47077491	-	47100710	ATPAF1	NM_001243728	23219
chr1	47077007	47077975	47077491	-	47100710	ATPAF1	NM_001042546	23219
chr1	47077007	47077975	47077491	-	47100710	ATPAF1	NM_001256418	23219
chr1	47104891	47105922	47105407	-	47100710	ATPAF1	NM_022745	-4697
chr1	47104891	47105922	47105407	-	47100710	ATPAF1	NM_001243728	-4697
chr1	47104891	47105922	47105407	-	47100710	ATPAF1	NM_001042546	-4697
chr1	47104891	47105922	47105407	-	47100710	ATPAF1	NM_001256418	-4697
chr1	47900692	47901438	47901065	-	47897806	MGC12982	NR_026878	-3259
chr1	48222834	48223756	48223295	-	48226199	LOC388630	NM_001194986	2904
chr1	48229196	48230146	48229671	-	48226199	LOC388630	NM_001194986	-3472
chr1	48559050	48559888	48559469	-	48567386	SKINTL	NR_026749	7917
chr1	48760062	48761565	48760814	-	48761043	SPATA6	NM_019073	230
chr1	48977819	48978484	48978152	-	48998526	AGBL4	NM_032785	20375
chr1	49020572	49021635	49021104	-	48998526	AGBL4	NM_032785	-22578
chr1	51834279	51835171	51834725	-	51819934	EPS15	NM_001981	-14791
chr1	51834279	51835171	51834725	-	51819934	EPS15	NM_001159969	-14791
chr1	52294422	52295444	52294933	-	52302015	MIR761	NR_031580	7082
chr1	52463969	52465114	52464542	-	52485803	TXNDC12	NM_015913	21262
chr1	52834248	52835252	52834750	-	52816264	CC2D1B	NM_032449	-18486
chr1	52834248	52835252	52834750	-	52838500	ORC1	NM_004153	3750
chr1	52834248	52835252	52834750	-	52838500	ORC1	NM_001190819	3750
chr1	52834248	52835252	52834750	-	52838500	ORC1	NM_001190818	3750
chr1	52909859	52910859	52910359	-	52888947	ZCCHC11	NM_015269	-21412
chr1	52909859	52910859	52910359	-	52888947	ZCCHC11	NM_001009881	-21412
chr1	53131066	53131987	53131527	-	53152013	SELRC1	NM_023077	20487
chr1	53574091	53575035	53574563	-	53552854	SLC1A7	NM_006671	-21709
chr1	53663715	53664663	53664189	-	53679771	C1orf123	NM_017887	15582
chr1	53666526	53667529	53667028	-	53679771	C1orf123	NM_017887	12744
chr1	53948275	53949104	53948690	-	53971905	GLIS1	NM_147193	23216
chr1	54468695	54469506	54469101	-	54474505	LDLRAD1	NM_001010978	5405
chr1	54633044	54634223	54633634	-	54638026	CYB5RL	NM_001031672	4393
chr1	55080967	55082017	55081492	-	55074849	FAM151A	NM_176782	-6643
chr1	55305150	55306004	55305577	-	55315299	DHCR24	NM_014762	9722
chr1	55525354	55526513	55525934	-	55532031	USP24	NM_015306	6098
chr1	56972520	56973334	56972927	-	56960418	PPAP2B	NM_003713	-12509
chr1	59034355	59035187	59034771	-	59041094	TACSTD2	NM_002353	6323
chr1	59037925	59039135	59038530	-	59041094	TACSTD2	NM_002353	2564
chr1	59057786	59058949	59058368	-	59041094	TACSTD2	NM_002353	-17274
chr1	59245283	59245934	59245609	-	59246462	JUN	NM_002228	854
chr1	59259894	59260822	59260358	-	59246462	JUN	NM_002228	-13896
chr1	59572805	59573930	59573368	-	59597607	HSD52	NR_027120	24240
chr1	59588393	59589475	59588934	-	59597607	HSD52	NR_027120	8673
chr1	60195477	60196633	60196055	-	60198898	MIR4711	NR_039861	2843
chr1	62698346	62699141	62698744	-	62701836	KANK4	NM_181712	3093
chr1	62926203	62926975	62926589	-	62920396	DOCK7	NM_033407	-6193
chr1	65307098	65308068	65307583	-	65298905	JAK1	NM_002227	-8678
chr1	67875121	67876122	67875622	-	67873492	SERBP1	NM_015640	-2130
chr1	67875121	67876122	67875622	-	67873492	SERBP1	NM_001018069	-2130
chr1	67875121	67876122	67875622	-	67873492	SERBP1	NM_001018068	-2130
chr1	67875121	67876122	67875622	-	67873492	SERBP1	NM_001018067	-2130
chr1	68151850	68153088	68152469	-	68167148	GNG12	NM_018841	14679
chr1	68190493	68191558	68191026	-	68167148	GNG12	NM_018841	-23878
chr1	68919952	68920839	68920396	-	68939834	DEPDC1	NM_017779	19439
chr1	68919952	68920839	68920396	-	68939834	DEPDC1	NM_001114120	19439
chr1	70700124	70701140	70700632	-	70724684	ANKRD13C	NM_030816	24052
chr1	70749648	70750916	70750282	-	70724684	ANKRD13C	NM_030816	-25598
chr1	84852491	84853240	84852866	-	84830640	UOX	NR_003927	-22226
chr1	84855568	84856554	84856061	-	84830640	UOX	NR_003927	-25421
chr1	85100361	85101258	85100810	-	85109389	SSX2IP	NM_001166295	8580
chr1	85100361	85101258	85100810	-	85109389	SSX2IP	NM_001166293	8580
chr1	85100361	85101258	85100810	-	85093912	C1orf180	NR_027379	-6898
chr1	85100361	85101258	85100810	-	85109389	SSX2IP	NM_001166294	8580
chr1	85100361	85101258	85100810	-	85109389	SSX2IP	NM_001166417	8580
chr1	85100361	85101258	85100810	-	85109389	SSX2IP	NM_014021	8580
chr1	85263030	85263989	85263510	-	85279085	LPAR3	NM_012152	15576
chr1	85300766	85302246	85301506	-	85279085	LPAR3	NM_012152	-22421
chr1	85405368	85406157	85405763	-	85391265	MCOLN2	NM_153259	-14498
chr1	85413380	85414470	85413925	-	85391265	MCOLN2	NM_153259	-22660
chr1	85697368	85698274	85697821	-	85715636	C1orf52	NM_198077	17815
chr1	85697368	85698274	85697821	-	85715636	C1orf52	NR_024113	17815
chr1	85742104	85743110	85742607	-	85731459	BCL10	NM_003921	-11148
chr1	85754912	85755979	85755446	-	85731459	BCL10	NM_003921	-23987
chr1	85786537	85787654	85787096	-	85784167	DDAH1	NM_001134445	-2929
chr1	85786537	85787654	85787096	-	85784167	DDAH1	NM_012137	-2929
chr1	85804528	85805366	85804947	-	85784167	DDAH1	NM_001134445	-20780
chr1	85804528	85805366	85804947	-	85784167	DDAH1	NM_012137	-20780
chr1	87799232	87800241	87799737	-	87819209	LOC100505768	NR_038324	19473
chr1	87814018	87815080	87814549	-	87819209	LOC100505768	NR_038324	4660
chr1	89375640	89376821	89376231	-	89401455	CCBL2	NM_001008661	25225
chr1	89375640	89376821	89376231	-	89401455	CCBL2	NM_001008662	25225
chr1	89458185	89459176	89458681	-	89472359	GBP3	NM_018284	13679
chr1	89458185	89459176	89458681	-	89445138	RBMXL1	NM_019610	-13543
chr1	89458185	89459176	89458681	-	89445138	RBMXL1	NM_001162536	-13543
chr1	90081435	90082575	90082005	-	90090407	FLJ27354	NR_033981	8402
chr1	90456431	90457380	90456906	-	90458823	GEMIN8P4	NR_002830	1918
chr1	93313537	93314372	93313955	-	93298285	FAM69A	NM_001252273	-15670
chr1	93313537	93314372	93313955	-	93307716	FAM69A	NM_001252269	-6239
chr1	93313537	93314372	93313955	-	93307716	FAM69A	NM_001252271	-6239
chr1	93313537	93314372	93313955	-	93307716	FAM69A	NM_001252270	-6239
chr1	93313537	93314372	93313955	-	93307716	FAM69A	NM_001006605	-6239
chr1	93790665	93791731	93791198	-	93775665	LOC100131564	NR_034089	-15533
chr1	94336582	94337567	94337075	-	94352589	GCLM	NM_002061	15515
chr1	94336582	94337567	94337075	-	94335013	DNTTIP2	NM_014597	-2062
chr1	95014907	95016081	95015494	-	94994731	F3	NM_001178096	-20763
chr1	95014907	95016081	95015494	-	94994731	F3	NM_001993	-20763
chr1	95340908	95341982	95341445	-	95362506	CNN3	NM_001839	21061
chr1	95436841	95437475	95437158	-	95448278	ALG14	NM_144988	11120
chr1	95473015	95473936	95473476	-	95448278	ALG14	NM_144988	-25198
chr1	97527053	97527855	97527454	-	97543299	DPYD	NM_000110	15845
chr1	97547272	97548467	97547870	-	97543299	DPYD	NM_000110	-4571
chr1	100148762	100149512	100149137	-	100154610	MIR548D1	NR_030382	5473
chr1	100148762	100149512	100149137	-	100174258	FRRS1	NM_001013660	25121
chr1	101479096	101480136	101479616	-	101455179	DPH5	NM_015958	-24437
chr1	101479096	101480136	101479616	-	101455179	DPH5	NM_001077395	-24437
chr1	101479096	101480136	101479616	-	101455179	DPH5	NM_001077394	-24437
chr1	103345694	103346265	103345980	-	103342022	COL11A1	NM_080630	-3958
chr1	103345694	103346265	103345980	-	103342022	COL11A1	NM_080629	-3958
chr1	103345694	103346265	103345980	-	103342022	COL11A1	NM_001190709	-3958
chr1	103345694	103346265	103345980	-	103342022	COL11A1	NM_001854	-3958
chr1	103351882	103352937	103352410	-	103342022	COL11A1	NM_080630	-10388
chr1	103351882	103352937	103352410	-	103342022	COL11A1	NM_080629	-10388
chr1	103351882	103352937	103352410	-	103342022	COL11A1	NM_001190709	-10388
chr1	103351882	103352937	103352410	-	103342022	COL11A1	NM_001854	-10388
chr1	108089934	108091141	108090538	-	108113781	VAV3	NM_006113	23244
chr1	108089934	108091141	108090538	-	108113781	VAV3	NM_001079874	23244
chr1	108099307	108100408	108099858	-	108113781	VAV3	NM_006113	13924
chr1	108099307	108100408	108099858	-	108113781	VAV3	NM_001079874	13924
chr1	108115024	108116228	108115626	-	108113781	VAV3	NM_006113	-1845
chr1	108115024	108116228	108115626	-	108113781	VAV3	NM_001079874	-1845
chr1	109168038	109168580	109168309	-	109190909	HENMT1	NM_144584	22600
chr1	109168038	109168580	109168309	-	109190909	HENMT1	NM_001102592	22600
chr1	109370746	109371815	109371281	-	109358524	AKNAD1	NM_152763	-12757
chr1	109592618	109593683	109593151	-	109606997	TAF13	NM_005645	13847
chr1	109638488	109639478	109638983	-	109648572	C1orf194	NM_001122961	9589
chr1	109805434	109806623	109806029	-	109822175	PSRC1	NM_001005290	16147
chr1	109805434	109806623	109806029	-	109822175	PSRC1	NM_032636	16147
chr1	109805434	109806623	109806029	-	109822175	PSRC1	NM_001032291	16147
chr1	109839126	109840134	109839630	-	109822175	PSRC1	NM_001005290	-17455
chr1	109839126	109840134	109839630	-	109822175	PSRC1	NM_032636	-17455
chr1	109839126	109840134	109839630	-	109822175	PSRC1	NM_001032291	-17455
chr1	109839126	109840134	109839630	-	109834986	MYBPHL	NM_001010985	-4644
chr1	109839126	109840134	109839630	-	109852187	SORT1	NM_001205228	12557
chr1	109839126	109840134	109839630	-	109852187	SORT1	NM_002959	12557
chr1	110260020	110261013	110260517	-	110276553	GSTM3	NR_024537	16037
chr1	110260020	110261013	110260517	-	110276553	GSTM3	NM_000849	16037
chr1	111751967	111752925	111752446	-	111729800	DENND2D	NM_024901	-22646
chr1	111907066	111908117	111907592	-	111927140	PGCP1	NR_029429	19549
chr1	111989375	111990410	111989893	-	111982511	WDR77	NM_024102	-7382
chr1	112135146	112136466	112135806	-	112141628	LOC100129269	NR_034126	5822
chr1	112247340	112248064	112247702	-	112264685	FAM212B	NM_198926	16983
chr1	112247340	112248064	112247702	-	112264685	FAM212B	NM_019099	16983
chr1	112280905	112281788	112281347	-	112264685	FAM212B	NM_198926	-16662
chr1	112280905	112281788	112281347	-	112264685	FAM212B	NM_019099	-16662
chr1	113004031	113005074	113004553	-	113004391	MIR4256	NR_036210	-162
chr1	113059503	113060548	113060026	-	113066140	ST7L	NM_017744	6115
chr1	113059503	113060548	113060026	-	113066140	ST7L	NM_138728	6115
chr1	113059503	113060548	113060026	-	113066140	ST7L	NM_138727	6115
chr1	113059503	113060548	113060026	-	113084412	ST7L	NM_138729	24387
chr1	113229770	113230793	113230282	-	113243748	RHOC	NM_001042678	13467
chr1	113229770	113230793	113230282	-	113243748	RHOC	NM_001042679	13467
chr1	113229770	113230793	113230282	-	113243748	RHOC	NM_175744	13467
chr1	113229770	113230793	113230282	-	113252615	PPM1J	NM_005167	22334
chr1	114656587	114657134	114656861	-	114631913	SYT6	NM_001253772	-24948
chr1	114656587	114657134	114656861	-	114631913	SYT6	NM_205848	-24948
chr1	114656587	114657134	114656861	-	114631913	SYT6	NR_045589	-24948
chr1	115213969	115214952	115214461	-	115215719	AMPD1	NM_000036	1259
chr1	115213969	115214952	115214461	-	115215719	AMPD1	NM_001172626	1259
chr1	115245117	115245952	115245535	-	115247084	NRAS	NM_002524	1550
chr1	115245117	115245952	115245535	-	115259533	CSDE1	NM_001130523	13999
chr1	115245117	115245952	115245535	-	115259533	CSDE1	NM_001242892	13999
chr1	115245117	115245952	115245535	-	115259533	CSDE1	NM_001242891	13999
chr1	115245117	115245952	115245535	-	115259533	CSDE1	NM_001242893	13999
chr1	115245117	115245952	115245535	-	115259533	CSDE1	NM_001007553	13999
chr1	115245117	115245952	115245535	-	115259533	CSDE1	NM_007158	13999
chr1	115594198	115595218	115594708	-	115590632	TSPAN2	NM_005725	-4076
chr1	115611028	115612132	115611580	-	115590632	TSPAN2	NM_005725	-20948
chr1	115836353	115837247	115836800	-	115828536	NGF	NM_002506	-8264
chr1	115842727	115843908	115843318	-	115828536	NGF	NM_002506	-14782
chr1	115851479	115852269	115851874	-	115828536	NGF	NM_002506	-23338
chr1	116222670	116223321	116222996	-	116242625	CASQ2	NM_001232	19630
chr1	116257048	116257994	116257521	-	116242625	CASQ2	NM_001232	-14896
chr1	116381527	116382619	116382073	-	116378998	NHLH2	NM_005599	-3075
chr1	116381527	116382619	116382073	-	116378998	NHLH2	NM_001111061	-3075
chr1	116390490	116391340	116390915	-	116378998	NHLH2	NM_005599	-11917
chr1	116390490	116391340	116390915	-	116378998	NHLH2	NM_001111061	-11917
chr1	116950596	116951417	116951007	-	116935486	ATP1A1OS	NR_027646	-15521
chr1	116950596	116951417	116951007	-	116947335	ATP1A1OS	NR_024125	-3672
chr1	116950596	116951417	116951007	-	116947335	ATP1A1OS	NR_024124	-3672
chr1	116950596	116951417	116951007	-	116941621	ATP1A1OS	NR_027645	-9386
chr1	116950596	116951417	116951007	-	116948039	ATP1A1OS	NR_024126	-2968
chr1	116951940	116953067	116952504	-	116935486	ATP1A1OS	NR_027646	-17018
chr1	116951940	116953067	116952504	-	116947335	ATP1A1OS	NR_024125	-5169
chr1	116951940	116953067	116952504	-	116947335	ATP1A1OS	NR_024124	-5169
chr1	116951940	116953067	116952504	-	116941621	ATP1A1OS	NR_027645	-10883
chr1	116951940	116953067	116952504	-	116948039	ATP1A1OS	NR_024126	-4465
chr1	117043823	117044726	117044275	-	117057155	CD58	NR_026665	12881
chr1	117043823	117044726	117044275	-	117057155	CD58	NM_001779	12881
chr1	117043823	117044726	117044275	-	117061321	CD58	NM_001144822	17047
chr1	117079968	117080776	117080372	-	117057155	CD58	NR_026665	-23217
chr1	117079968	117080776	117080372	-	117057155	CD58	NM_001779	-23217
chr1	117079968	117080776	117080372	-	117061321	CD58	NM_001144822	-19051
chr1	117095971	117097141	117096556	-	117117030	IGSF3	NM_001542	20474
chr1	117095971	117097141	117096556	-	117117030	IGSF3	NM_001007237	20474
chr1	117098939	117099948	117099444	-	117117030	IGSF3	NM_001542	17587
chr1	117098939	117099948	117099444	-	117117030	IGSF3	NM_001007237	17587
chr1	117635554	117636445	117636000	-	117653676	TRIM45	NM_025188	17677
chr1	117635554	117636445	117636000	-	117653676	TRIM45	NM_001145635	17677
chr1	119588859	119589678	119589269	-	119573838	WARS2	NM_015836	-15431
chr1	119588859	119589678	119589269	-	119573838	WARS2	NM_201263	-15431
chr1	120147359	120148361	120147860	-	120161999	ZNF697	NM_001080470	14139
chr1	120147359	120148361	120147860	-	120140324	LOC644242	NR_036540	-7536
chr1	120289644	120290762	120290203	-	120290618	HMGCS2	NM_001166107	415
chr1	120289644	120290762	120290203	-	120290618	HMGCS2	NM_005518	415
chr1	120459590	120460672	120460131	-	120436155	ADAM30	NM_021794	-23976
chr1	120459590	120460672	120460131	-	120454175	NOTCH2	NM_024408	-5956
chr1	120459590	120460672	120460131	-	120477735	NOTCH2	NM_001200001	17604
chr1	142705302	142706298	142705800	-	142697420	LOC375010	NR_046228	-8380
chr1	145449300	145450367	145449834	-	145456235	POLR3GL	NM_032305	6402
chr1	145749504	145750339	145749922	-	145764594	GPR89A	NM_001097613	14673
chr1	145749504	145750339	145749922	-	145764594	GPR89A	NM_001097612	14673
chr1	145749504	145750339	145749922	-	145764594	GPR89A	NR_036541	14673
chr1	145938011	145938777	145938394	-	145924387	PDZK1P1	NR_003377	-14007
chr1	146029820	146030316	146030068	-	146032541	NBPF24	NM_001101663	2473
chr1	146029820	146030316	146030068	-	146032541	NBPF11	NM_183372	2473
chr1	146029820	146030316	146030068	-	146032541	NBPF24	NR_046188	2473
chr1	146469804	146470413	146470109	-	146490894	LOC728989	NR_024442	20786
chr1	146638503	146639501	146639002	-	146626684	PRKAB2	NM_005399	-12318
chr1	146638503	146639501	146639002	-	146655883	FMO5	NM_001144829	16881
chr1	146638503	146639501	146639002	-	146657837	FMO5	NM_001144830	18835
chr1	146638503	146639501	146639002	-	146657837	FMO5	NM_001461	18835
chr1	146641767	146642858	146642313	-	146626684	PRKAB2	NM_005399	-15629
chr1	146641767	146642858	146642313	-	146655883	FMO5	NM_001144829	13571
chr1	146641767	146642858	146642313	-	146657837	FMO5	NM_001144830	15525
chr1	146641767	146642858	146642313	-	146657837	FMO5	NM_001461	15525
chr1	147479798	147480658	147480228	-	147466093	PDZK1P1	NR_003377	-14135
chr1	149819008	149819571	149819290	-	149813784	HIST2H2AA4	NM_001040874	-5506
chr1	149819008	149819571	149819290	-	149812258	HIST2H3C	NM_021059	-7032
chr1	149819008	149819571	149819290	-	149812258	HIST2H3A	NM_001005464	-7032
chr1	149819008	149819571	149819290	-	149813784	HIST2H2AA3	NM_003516	-5506
chr1	149819008	149819571	149819290	-	149821758	HIST2H2BC	NR_036461	2469
chr1	149819008	149819571	149819290	-	149832329	HIST2H4B	NM_001034077	13040
chr1	149819008	149819571	149819290	-	149832329	HIST2H4A	NM_003548	13040
chr1	149830882	149831908	149831395	-	149813784	HIST2H2AA4	NM_001040874	-17611
chr1	149830882	149831908	149831395	-	149812258	HIST2H3C	NM_021059	-19137
chr1	149830882	149831908	149831395	-	149812258	HIST2H3A	NM_001005464	-19137
chr1	149830882	149831908	149831395	-	149813784	HIST2H2AA3	NM_003516	-17611
chr1	149830882	149831908	149831395	-	149821758	HIST2H2BC	NR_036461	-9637
chr1	149830882	149831908	149831395	-	149832329	HIST2H4B	NM_001034077	934
chr1	149830882	149831908	149831395	-	149856009	HIST2H2BE	NM_003528	24614
chr1	149830882	149831908	149831395	-	149832329	HIST2H4A	NM_003548	934
chr1	149913418	149914500	149913959	-	149895208	SF3B4	NM_005850	-18751
chr1	149913418	149914500	149913959	-	149900542	MTMR11	NM_001145862	-13417
chr1	149913418	149914500	149913959	-	149900542	MTMR11	NM_181873	-13417
chr1	149913418	149914500	149913959	-	149912231	OTUD7B	NM_020205	-1728
chr1	150583467	150584425	150583946	-	150594598	ENSA	NM_207042	10652
chr1	150583467	150584425	150583946	-	150594598	ENSA	NM_207045	10652
chr1	150583467	150584425	150583946	-	150594598	ENSA	NM_207046	10652
chr1	150583467	150584425	150583946	-	150599521	ENSA	NM_207168	15575
chr1	150583467	150584425	150583946	-	150594598	ENSA	NM_004436	10652
chr1	150583467	150584425	150583946	-	150595753	ENSA	NM_207044	11807
chr1	150583467	150584425	150583946	-	150595753	ENSA	NM_207043	11807
chr1	150583467	150584425	150583946	-	150595753	ENSA	NM_207047	11807
chr1	150596318	150597495	150596907	-	150594598	ENSA	NM_207042	-2309
chr1	150596318	150597495	150596907	-	150594598	ENSA	NM_207045	-2309
chr1	150596318	150597495	150596907	-	150594598	ENSA	NM_207046	-2309
chr1	150596318	150597495	150596907	-	150618700	GOLPH3L	NM_018178	21794
chr1	150596318	150597495	150596907	-	150599521	ENSA	NM_207168	2615
chr1	150596318	150597495	150596907	-	150594598	ENSA	NM_004436	-2309
chr1	150596318	150597495	150596907	-	150595753	ENSA	NM_207044	-1154
chr1	150596318	150597495	150596907	-	150595753	ENSA	NM_207043	-1154
chr1	150596318	150597495	150596907	-	150595753	ENSA	NM_207047	-1154
chr1	150598386	150599313	150598850	-	150594598	ENSA	NM_207042	-4252
chr1	150598386	150599313	150598850	-	150594598	ENSA	NM_207045	-4252
chr1	150598386	150599313	150598850	-	150594598	ENSA	NM_207046	-4252
chr1	150598386	150599313	150598850	-	150618700	GOLPH3L	NM_018178	19851
chr1	150598386	150599313	150598850	-	150599521	ENSA	NM_207168	672
chr1	150598386	150599313	150598850	-	150594598	ENSA	NM_004436	-4252
chr1	150598386	150599313	150598850	-	150595753	ENSA	NM_207044	-3097
chr1	150598386	150599313	150598850	-	150595753	ENSA	NM_207043	-3097
chr1	150598386	150599313	150598850	-	150595753	ENSA	NM_207047	-3097
chr1	150633361	150634427	150633894	-	150618700	GOLPH3L	NM_018178	-15194
chr1	150722257	150723073	150722665	-	150702671	CTSS	NM_004079	-19994
chr1	150722257	150723073	150722665	-	150702671	CTSS	NM_001199739	-19994
chr1	150781776	150782616	150782196	-	150768683	CTSK	NM_000396	-13513
chr1	150781776	150782616	150782196	-	150782180	ARNT	NM_178427	-16
chr1	150781776	150782616	150782196	-	150782180	ARNT	NM_001668	-16
chr1	150781776	150782616	150782196	-	150782180	ARNT	NM_001197325	-16
chr1	151025546	151026559	151026053	-	151023446	CDC42SE1	NM_001038707	-2607
chr1	151025546	151026559	151026053	-	151023446	CDC42SE1	NM_020239	-2607
chr1	151030739	151031928	151031334	-	151023446	CDC42SE1	NM_001038707	-7888
chr1	151030739	151031928	151031334	-	151023446	CDC42SE1	NM_020239	-7888
chr1	151144384	151145304	151144844	-	151132223	LYSMD1	NM_212551	-12621
chr1	151144384	151145304	151144844	-	151142462	TMOD4	NM_013353	-2382
chr1	151144384	151145304	151144844	-	151132223	LYSMD1	NM_001136543	-12621
chr1	151144384	151145304	151144844	-	151148933	VPS72	NM_005997	4089
chr1	151167306	151168443	151167875	-	151142462	TMOD4	NM_013353	-25413
chr1	151167306	151168443	151167875	-	151148933	VPS72	NM_005997	-18942
chr1	151173512	151174728	151174120	-	151148933	VPS72	NM_005997	-25187
chr1	151357150	151358118	151357634	-	151375199	POGZ	NM_145796	17565
chr1	151357150	151358118	151357634	-	151375199	POGZ	NM_001194937	17565
chr1	151357150	151358118	151357634	-	151336777	SELENBP1	NM_001258288	-20857
chr1	151357150	151358118	151357634	-	151336777	SELENBP1	NM_001258289	-20857
chr1	151357150	151358118	151357634	-	151336777	SELENBP1	NM_003944	-20857
chr1	151357150	151358118	151357634	-	151375199	POGZ	NM_001194938	17565
chr1	151357150	151358118	151357634	-	151375199	POGZ	NM_015100	17565
chr1	151357150	151358118	151357634	-	151375199	POGZ	NM_207171	17565
chr1	151388681	151389488	151389085	-	151375199	POGZ	NM_145796	-13886
chr1	151388681	151389488	151389085	-	151375199	POGZ	NM_001194937	-13886
chr1	151388681	151389488	151389085	-	151375199	POGZ	NM_001194938	-13886
chr1	151388681	151389488	151389085	-	151375199	POGZ	NM_015100	-13886
chr1	151388681	151389488	151389085	-	151375199	POGZ	NM_207171	-13886
chr1	151391363	151391977	151391670	-	151375199	POGZ	NM_145796	-16471
chr1	151391363	151391977	151391670	-	151375199	POGZ	NM_001194937	-16471
chr1	151391363	151391977	151391670	-	151375199	POGZ	NM_001194938	-16471
chr1	151391363	151391977	151391670	-	151375199	POGZ	NM_015100	-16471
chr1	151391363	151391977	151391670	-	151375199	POGZ	NM_207171	-16471
chr1	151685891	151687004	151686448	-	151672533	CELF3	NM_001172648	-13915
chr1	151685891	151687004	151686448	-	151672533	CELF3	NM_001172649	-13915
chr1	151685891	151687004	151686448	-	151672533	CELF3	NM_007185	-13915
chr1	151754920	151755775	151755348	-	151745954	TDRKH	NM_001083965	-9394
chr1	151754920	151755775	151755348	-	151745954	TDRKH	NM_001083963	-9394
chr1	151754920	151755775	151755348	-	151732122	MRPL9	NM_031420	-23226
chr1	151754920	151755775	151755348	-	151744040	TDRKH	NM_006862	-11308
chr1	151754920	151755775	151755348	-	151745954	TDRKH	NM_001083964	-9394
chr1	151754920	151755775	151755348	-	151778546	RORC	NM_001001523	23199
chr1	151754920	151755775	151755348	-	151772764	LINGO4	NM_001004432	17417
chr1	151754920	151755775	151755348	-	151778546	RORC	NM_005060	23199
chr1	151789096	151790185	151789641	-	151778546	RORC	NM_001001523	-11095
chr1	151789096	151790185	151789641	-	151772764	LINGO4	NM_001004432	-16877
chr1	151789096	151790185	151789641	-	151778546	RORC	NM_005060	-11095
chr1	151789096	151790185	151789641	-	151810338	C2CD4D	NM_001136003	20698
chr1	151830177	151831251	151830714	-	151810338	C2CD4D	NM_001136003	-20376
chr1	151830177	151831251	151830714	-	151819576	THEM5	NM_182578	-11138
chr1	151830177	151831251	151830714	-	151843342	THEM4	NM_053055	12628
chr1	151857725	151858517	151858121	-	151843342	THEM4	NM_053055	-14779
chr1	151859177	151860298	151859738	-	151843342	THEM4	NM_053055	-16396
chr1	151973509	151974477	151973993	-	151955385	S100A10	NM_002966	-18608
chr1	151996301	151997426	151996864	-	152004981	S100A11	NM_005620	8118
chr1	152023517	152024526	152024022	-	152004981	S100A11	NM_005620	-19041
chr1	152139858	152141124	152140491	-	152126070	RPTN	NM_001122965	-14421
chr1	152158728	152159760	152159244	-	152184557	HRNR	NM_001009931	25313
chr1	152163437	152164544	152163991	-	152184557	HRNR	NM_001009931	20567
chr1	152286177	152286906	152286542	-	152274650	FLG	NM_002016	-11892
chr1	152331286	152332051	152331669	-	152321212	FLG2	NM_001014342	-10457
chr1	152339515	152340616	152340066	-	152321212	FLG2	NM_001014342	-18854
chr1	152365011	152366061	152365536	-	152381718	CRNN	NM_016190	16182
chr1	152539026	152540034	152539530	-	152538129	LCE3E	NM_178435	-1401
chr1	152539026	152540034	152539530	-	152551859	LCE3D	NM_032563	12329
chr1	152758114	152759182	152758648	-	152777310	LCE1C	NM_178351	18662
chr1	152778763	152779740	152779252	-	152777310	LCE1C	NM_178351	-1942
chr1	152783301	152784329	152783815	-	152777310	LCE1C	NM_178351	-6505
chr1	152998009	152999053	152998531	-	153012200	SPRR2D	NM_006945	13669
chr1	153005076	153006145	153005611	-	153028595	SPRR2A	NM_005988	22985
chr1	153005076	153006145	153005611	-	153012200	SPRR2D	NM_006945	6590
chr1	153018869	153019590	153019230	-	153028595	SPRR2A	NM_005988	9366
chr1	153018869	153019590	153019230	-	153012200	SPRR2D	NM_006945	-7030
chr1	153018869	153019590	153019230	-	153042717	SPRR2B	NM_001017418	23488
chr1	153146786	153147843	153147315	-	153122057	SPRR2G	NM_001014291	-25258
chr1	153260686	153261662	153261174	-	153270337	PGLYRP3	NM_052891	9163
chr1	153265593	153266562	153266078	-	153270337	PGLYRP3	NM_052891	4260
chr1	153401503	153402920	153402212	-	153409470	S100A7L2	NM_001045479	7259
chr1	153498263	153500284	153499274	-	153519808	S100A3	NM_002960	20535
chr1	153498263	153500284	153499274	-	153516094	S100A4	NM_019554	16821
chr1	153498263	153500284	153499274	-	153507075	S100A6	NM_014624	7802
chr1	153498263	153500284	153499274	-	153509622	S100A5	NM_002962	10349
chr1	153498263	153500284	153499274	-	153516097	S100A4	NM_002961	16824
chr1	153537673	153540816	153539245	-	153519808	S100A3	NM_002960	-19437
chr1	153537673	153540816	153539245	-	153516094	S100A4	NM_019554	-23151
chr1	153537673	153540816	153539245	-	153516097	S100A4	NM_002961	-23148
chr1	153537673	153540816	153539245	-	153533584	S100A2	NM_005978	-5661
chr1	153587637	153588485	153588061	-	153591275	S100A13	NM_001024210	3214
chr1	153587637	153588485	153588061	-	153579366	S100A16	NM_080388	-8695
chr1	153587637	153588485	153588061	-	153586731	S100A14	NM_020672	-1330
chr1	153587637	153588485	153588061	-	153591275	S100A13	NM_005979	3214
chr1	153587637	153588485	153588061	-	153591275	S100A13	NM_001024212	3214
chr1	153587637	153588485	153588061	-	153591275	S100A13	NM_001024211	3214
chr1	153587637	153588485	153588061	-	153591275	S100A13	NM_001024213	3214
chr1	154169014	154170154	154169584	-	154166140	MIR190B	NR_030600	-3444
chr1	154169014	154170154	154169584	-	154171847	C1orf189	NM_001010979	2263
chr1	154169014	154170154	154169584	-	154179182	C1orf43	NM_015449	9598
chr1	154169014	154170154	154169584	-	154179182	C1orf43	NM_001098616	9598
chr1	154169014	154170154	154169584	-	154179182	C1orf43	NM_138740	9598
chr1	154519360	154520174	154519767	-	154521050	UBE2Q1	NM_017582	1283
chr1	154880406	154881312	154880859	-	154897207	PMVK	NM_006556	16348
chr1	154882955	154884069	154883512	-	154897207	PMVK	NM_006556	13695
chr1	154897816	154898704	154898260	-	154897207	PMVK	NM_006556	-1053
chr1	154897816	154898704	154898260	-	154916558	PBXIP1	NM_020524	18298
chr1	154899559	154900262	154899911	-	154897207	PMVK	NM_006556	-2704
chr1	154899559	154900262	154899911	-	154916558	PBXIP1	NM_020524	16648
chr1	154909342	154910740	154910041	-	154934773	SHC1	NM_001130040	24732
chr1	154909342	154910740	154910041	-	154897207	PMVK	NM_006556	-12834
chr1	154909342	154910740	154910041	-	154916558	PBXIP1	NM_020524	6517
chr1	154909342	154910740	154910041	-	154929501	PYGO2	NM_138300	19460
chr1	154909342	154910740	154910041	-	154934773	SHC1	NM_001130041	24732
chr1	154909342	154910740	154910041	-	154934773	SHC1	NM_001202859	24732
chr1	154909342	154910740	154910041	-	154934773	SHC1	NM_003029	24732
chr1	154909342	154910740	154910041	-	154934773	SHC1	NM_183001	24732
chr1	154943370	154944431	154943901	-	154934773	SHC1	NM_001130040	-9128
chr1	154943370	154944431	154943901	-	154929501	PYGO2	NM_138300	-14400
chr1	154943370	154944431	154943901	-	154934773	SHC1	NM_001130041	-9128
chr1	154943370	154944431	154943901	-	154934773	SHC1	NM_001202859	-9128
chr1	154943370	154944431	154943901	-	154934773	SHC1	NM_003029	-9128
chr1	154943370	154944431	154943901	-	154934773	SHC1	NM_183001	-9128
chr1	154944857	154945835	154945346	-	154934773	SHC1	NM_001130040	-10573
chr1	154944857	154945835	154945346	-	154929501	PYGO2	NM_138300	-15845
chr1	154944857	154945835	154945346	-	154934773	SHC1	NM_001130041	-10573
chr1	154944857	154945835	154945346	-	154934773	SHC1	NM_001202859	-10573
chr1	154944857	154945835	154945346	-	154934773	SHC1	NM_003029	-10573
chr1	154944857	154945835	154945346	-	154934773	SHC1	NM_183001	-10573
chr1	154975909	154976733	154976321	-	154991002	DCST2	NM_144622	14681
chr1	155097491	155098669	155098080	-	155112366	DPM3	NM_018973	14286
chr1	155097491	155098669	155098080	-	155112366	DPM3	NM_153741	14286
chr1	155100485	155101240	155100863	-	155112366	DPM3	NM_018973	11504
chr1	155100485	155101240	155100863	-	155112366	DPM3	NM_153741	11504
chr1	155158338	155159046	155158692	-	155158299	MUC1	NM_001044392	-393
chr1	155158338	155159046	155158692	-	155158299	MUC1	NM_001204289	-393
chr1	155158338	155159046	155158692	-	155141883	KRTCAP2	NM_173852	-16809
chr1	155158338	155159046	155158692	-	155158299	MUC1	NM_001204287	-393
chr1	155158338	155159046	155158692	-	155158299	MUC1	NM_001204288	-393
chr1	155158338	155159046	155158692	-	155158299	MUC1	NM_001204296	-393
chr1	155158338	155159046	155158692	-	155158299	MUC1	NM_001204297	-393
chr1	155158338	155159046	155158692	-	155158299	MUC1	NM_001204286	-393
chr1	155158338	155159046	155158692	-	155158299	MUC1	NM_001018016	-393
chr1	155158338	155159046	155158692	-	155158299	MUC1	NM_001204293	-393
chr1	155158338	155159046	155158692	-	155158299	MUC1	NM_001018017	-393
chr1	155158338	155159046	155158692	-	155158299	MUC1	NM_001204285	-393
chr1	155158338	155159046	155158692	-	155158299	MUC1	NM_001044390	-393
chr1	155158338	155159046	155158692	-	155158299	MUC1	NM_001204292	-393
chr1	155158338	155159046	155158692	-	155158299	MUC1	NM_001204295	-393
chr1	155158338	155159046	155158692	-	155158299	MUC1	NM_001044393	-393
chr1	155158338	155159046	155158692	-	155158299	MUC1	NM_002456	-393
chr1	155158338	155159046	155158692	-	155165378	THBS3	NM_001252608	6686
chr1	155158338	155159046	155158692	-	155158299	MUC1	NM_001044391	-393
chr1	155158338	155159046	155158692	-	155158299	MUC1	NM_001204294	-393
chr1	155158338	155159046	155158692	-	155158299	MUC1	NM_001204291	-393
chr1	155158338	155159046	155158692	-	155158299	MUC1	NM_001204290	-393
chr1	155158338	155159046	155158692	-	155165378	THBS3	NR_045553	6686
chr1	155158338	155159046	155158692	-	155165378	THBS3	NM_001252607	6686
chr1	155158338	155159046	155158692	-	155165378	THBS3	NM_007112	6686
chr1	155158338	155159046	155158692	-	155183615	GBAP1	NR_002188	24923
chr1	155653500	155654447	155653974	-	155629232	YY1AP1	NM_139121	-24742
chr1	155653500	155654447	155653974	-	155629232	YY1AP1	NM_001198904	-24742
chr1	155653500	155654447	155653974	-	155629232	YY1AP1	NM_139118	-24742
chr1	155653500	155654447	155653974	-	155629232	YY1AP1	NM_018253	-24742
chr1	155653500	155654447	155653974	-	155629232	YY1AP1	NM_001198899	-24742
chr1	155653500	155654447	155653974	-	155629232	YY1AP1	NM_001198905	-24742
chr1	155653500	155654447	155653974	-	155629232	YY1AP1	NM_001198900	-24742
chr1	155653500	155654447	155653974	-	155629232	YY1AP1	NM_001198902	-24742
chr1	155653500	155654447	155653974	-	155629232	YY1AP1	NM_139119	-24742
chr1	155653500	155654447	155653974	-	155629232	YY1AP1	NM_001198906	-24742
chr1	155653500	155654447	155653974	-	155629232	YY1AP1	NM_001198903	-24742
chr1	155653500	155654447	155653974	-	155629232	YY1AP1	NM_001198901	-24742
chr1	155729926	155731661	155730794	-	155719509	GON4L	NM_001037533	-11285
chr1	155729926	155731661	155730794	-	155734575	GON4L	NM_032292	3782
chr1	156228327	156229397	156228862	-	156219014	SMG5	NM_015327	-9848
chr1	156228327	156229397	156228862	-	156213206	PAQR6	NM_024897	-15656
chr1	156228327	156229397	156228862	-	156213208	PAQR6	NM_198406	-15654
chr1	156230331	156231062	156230697	-	156219014	SMG5	NM_015327	-11683
chr1	156230331	156231062	156230697	-	156213206	PAQR6	NM_024897	-17491
chr1	156230331	156231062	156230697	-	156213208	PAQR6	NM_198406	-17489
chr1	156271314	156272099	156271707	-	156278751	CCT3	NM_001008800	7045
chr1	156271314	156272099	156271707	-	156268414	VHLL	NM_001004319	-3293
chr1	156271314	156272099	156271707	-	156262477	C1orf85	NM_001256608	-9230
chr1	156271314	156272099	156271707	-	156262477	C1orf85	NM_001256609	-9230
chr1	156271314	156272099	156271707	-	156262477	C1orf85	NM_144580	-9230
chr1	156271314	156272099	156271707	-	156262477	C1orf85	NM_001256605	-9230
chr1	156271314	156272099	156271707	-	156262477	C1orf85	NM_001256604	-9230
chr1	156271314	156272099	156271707	-	156278751	CCT3	NR_036565	7045
chr1	156271314	156272099	156271707	-	156278751	CCT3	NR_036564	7045
chr1	156271314	156272099	156271707	-	156278751	CCT3	NM_005998	7045
chr1	156426021	156426770	156426396	-	156433518	MEF2D	NM_005920	7123
chr1	156571939	156573037	156572488	-	156564099	GPATCH4	NM_182679	-8389
chr1	156571939	156573037	156572488	-	156564099	GPATCH4	NM_015590	-8389
chr1	156661420	156662104	156661762	-	156638555	NES	NM_006617	-23207
chr1	156661420	156662104	156661762	-	156669399	CRABP2	NM_001199723	7637
chr1	156661420	156662104	156661762	-	156669399	CRABP2	NM_001878	7637
chr1	156679353	156680378	156679866	-	156692412	ISG20L2	NM_030980	12547
chr1	156679353	156680378	156679866	-	156669399	CRABP2	NM_001199723	-10467
chr1	156679353	156680378	156679866	-	156669399	CRABP2	NM_001878	-10467
chr1	156700560	156701621	156701091	-	156692412	ISG20L2	NM_030980	-8679
chr1	156700560	156701621	156701091	-	156707093	MRPL24	NM_145729	6003
chr1	156700560	156701621	156701091	-	156707093	MRPL24	NM_024540	6003
chr1	156700560	156701621	156701091	-	156711898	HDGF	NM_001126051	10808
chr1	156700560	156701621	156701091	-	156711898	HDGF	NM_001126050	10808
chr1	156700560	156701621	156701091	-	156711898	HDGF	NM_004494	10808
chr1	157043720	157044379	157044050	-	157061834	ETV3L	NM_001004341	17785
chr1	157102168	157102997	157102583	-	157102975	ETV3	NM_005240	393
chr1	157102168	157102997	157102583	-	157094458	ETV3	NM_001145312	-8125
chr1	157114025	157114862	157114444	-	157102975	ETV3	NM_005240	-11469
chr1	157114025	157114862	157114444	-	157094458	ETV3	NM_001145312	-19986
chr1	158115668	158117212	158116440	-	158101833	LOC646268	NR_033946	-14607
chr1	159849644	159850468	159850056	-	159842153	CCDC19	NM_012337	-7903
chr1	159879897	159880812	159880355	-	159887902	TAGLN2	NM_003564	7548
chr1	159879897	159880812	159880355	-	159896828	IGSF9	NM_001135050	16474
chr1	159879897	159880812	159880355	-	159896828	IGSF9	NM_020789	16474
chr1	159895112	159896243	159895678	-	159887902	TAGLN2	NM_003564	-7776
chr1	159895112	159896243	159895678	-	159896828	IGSF9	NM_001135050	1151
chr1	159895112	159896243	159895678	-	159896828	IGSF9	NM_020789	1151
chr1	159902798	159903760	159903279	-	159887902	TAGLN2	NM_003564	-15377
chr1	159902798	159903760	159903279	-	159896828	IGSF9	NM_001135050	-6451
chr1	159902798	159903760	159903279	-	159896828	IGSF9	NM_020789	-6451
chr1	159902798	159903760	159903279	-	159921281	SLAMF9	NM_001146173	18002
chr1	159902798	159903760	159903279	-	159921281	SLAMF9	NM_033438	18002
chr1	159902798	159903760	159903279	-	159921281	SLAMF9	NM_001146172	18002
chr1	159913741	159914656	159914199	-	159896828	IGSF9	NM_001135050	-17371
chr1	159913741	159914656	159914199	-	159896828	IGSF9	NM_020789	-17371
chr1	159913741	159914656	159914199	-	159921281	SLAMF9	NM_001146173	7083
chr1	159913741	159914656	159914199	-	159921281	SLAMF9	NM_033438	7083
chr1	159913741	159914656	159914199	-	159921281	SLAMF9	NM_001146172	7083
chr1	159924973	159925885	159925429	-	159921281	SLAMF9	NM_001146173	-4148
chr1	159924973	159925885	159925429	-	159921281	SLAMF9	NM_033438	-4148
chr1	159924973	159925885	159925429	-	159921281	SLAMF9	NM_001146172	-4148
chr1	159973406	159974544	159973975	-	159997461	PIGM	NM_145167	23486
chr1	159988859	159989757	159989308	-	160007256	KCNJ10	NM_002241	17948
chr1	159988859	159989757	159989308	-	159997461	PIGM	NM_145167	8153
chr1	160031009	160031962	160031486	-	160007256	KCNJ10	NM_002241	-24230
chr1	160194048	160195085	160194567	-	160185504	DCAF8	NR_028104	-9063
chr1	160194048	160195085	160194567	-	160185504	DCAF8	NM_015726	-9063
chr1	160194048	160195085	160194567	-	160185504	DCAF8	NR_028103	-9063
chr1	160194048	160195085	160194567	-	160209011	DCAF8	NR_028105	14445
chr1	160194048	160195085	160194567	-	160209011	DCAF8	NR_028106	14445
chr1	160508427	160509577	160509002	-	160510883	CD84	NM_001184882	1881
chr1	160508427	160509577	160509002	-	160510883	CD84	NM_003874	1881
chr1	160508427	160509577	160509002	-	160510883	CD84	NM_001184879	1881
chr1	160508427	160509577	160509002	-	160510883	CD84	NM_001184881	1881
chr1	160921677	160922620	160922149	-	160914815	ITLN2	NM_080878	-7334
chr1	160989551	160990421	160989986	-	161007421	TSTD1	NM_001113207	17435
chr1	160989551	160990421	160989986	-	160965000	F11R	NM_016946	-24986
chr1	160989551	160990421	160989986	-	161007421	TSTD1	NM_001113206	17435
chr1	160989551	160990421	160989986	-	161007421	TSTD1	NM_001113205	17435
chr1	160989551	160990421	160989986	-	161009040	USF1	NM_007122	19054
chr1	160989551	160990421	160989986	-	161009040	USF1	NM_207005	19054
chr1	160991432	160992887	160992160	-	161007421	TSTD1	NM_001113207	15262
chr1	160991432	160992887	160992160	-	161007421	TSTD1	NM_001113206	15262
chr1	160991432	160992887	160992160	-	161007421	TSTD1	NM_001113205	15262
chr1	160991432	160992887	160992160	-	161009040	USF1	NM_007122	16881
chr1	160991432	160992887	160992160	-	161009040	USF1	NM_207005	16881
chr1	160991432	160992887	160992160	-	161016731	ARHGAP30	NM_181720	24572
chr1	160991432	160992887	160992160	-	161016731	ARHGAP30	NM_001025598	24572
chr1	161003240	161003936	161003588	-	161007421	TSTD1	NM_001113207	3833
chr1	161003240	161003936	161003588	-	161007421	TSTD1	NM_001113206	3833
chr1	161003240	161003936	161003588	-	161007421	TSTD1	NM_001113205	3833
chr1	161003240	161003936	161003588	-	161009040	USF1	NM_007122	5452
chr1	161003240	161003936	161003588	-	161009040	USF1	NM_207005	5452
chr1	161003240	161003936	161003588	-	161016731	ARHGAP30	NM_181720	13143
chr1	161003240	161003936	161003588	-	161016731	ARHGAP30	NM_001025598	13143
chr1	161043561	161045495	161044528	-	161040780	PVRL4	NM_030916	-3748
chr1	161043561	161045495	161044528	-	161070345	PFDN2	NM_012394	25817
chr1	161059092	161059708	161059400	-	161040780	PVRL4	NM_030916	-18620
chr1	161059092	161059708	161059400	-	161070345	PFDN2	NM_012394	10945
chr1	161074043	161074983	161074513	-	161090768	DEDD	NM_001039712	16255
chr1	161074043	161074983	161074513	-	161090768	DEDD	NM_001039711	16255
chr1	161074043	161074983	161074513	-	161070345	PFDN2	NM_012394	-4168
chr1	161074043	161074983	161074513	-	161090768	DEDD	NM_032998	16255
chr1	161092344	161092989	161092667	-	161090768	DEDD	NM_001039712	-1899
chr1	161092344	161092989	161092667	-	161090768	DEDD	NM_001039711	-1899
chr1	161092344	161092989	161092667	-	161070345	PFDN2	NM_012394	-22322
chr1	161092344	161092989	161092667	-	161090768	DEDD	NM_032998	-1899
chr1	161214567	161215275	161214921	-	161199455	NR1I3	NM_001077477	-15466
chr1	161214567	161215275	161214921	-	161192082	APOA2	NM_001643	-22839
chr1	161214567	161215275	161214921	-	161199455	NR1I3	NM_001077475	-15466
[truncated: 54,805 more rows]

## Sheet: TP63 all within gene
Chromosome	Start	Stop	Overlapping gene	Gene strand
chr20	216279	217286	.	.
chr20	278797	279634	ZCCHC3	+
chr20	282203	283255	.	.
chr20	288623	289792	.	.
chr20	345205	347157	.	.
chr20	488913	489582	CSNK2A1	-
chr20	488913	489582	CSNK2A1	-
chr20	488913	489582	CSNK2A1	-
chr20	642208	642997	SCRT2	-
chr20	824147	825293	FAM110A	+
chr20	824147	825293	FAM110A	+
chr20	824147	825293	FAM110A	+
chr20	835030	835865	.	.
chr20	836213	837500	.	.
chr20	838259	839363	.	.
chr20	841313	842184	.	.
chr20	1315463	1316279	FKBP1A-SDCBP2	-
chr20	1315463	1316279	LOC100507495	+
chr20	1315463	1316279	LOC100507495	+
chr20	1315463	1316279	LOC100507495	+
chr20	1396489	1397313	.	.
chr20	1397855	1398716	.	.
chr20	1404635	1405698	.	.
chr20	1455221	1455843	SIRPB2	-
chr20	1455221	1455843	SIRPB2	-
chr20	1458382	1459768	SIRPB2	-
chr20	1458382	1459768	SIRPB2	-
chr20	1479999	1481801	.	.
chr20	1513286	1514126	.	.
chr20	1547915	1549201	SIRPB1	-
chr20	1547915	1549201	SIRPB1	-
chr20	1549619	1550779	SIRPB1	-
chr20	1549619	1550779	SIRPB1	-
chr20	1772648	1773682	.	.
chr20	1789524	1790579	.	.
chr20	1810635	1811640	.	.
chr20	1814743	1815420	.	.
chr20	1840728	1841808	.	.
chr20	1856467	1858134	.	.
chr20	1892638	1893201	SIRPA	+
chr20	1892638	1893201	SIRPA	+
chr20	1892638	1893201	SIRPA	+
chr20	1921554	1922606	.	.
chr20	2207715	2208540	.	.
chr20	2367005	2368182	TGM6	+
chr20	2367005	2368182	TGM6	+
chr20	2948242	2948888	PTPRA	+
chr20	2948242	2948888	PTPRA	+
chr20	2948242	2948888	PTPRA	+
chr20	3075490	3076497	.	.
chr20	3164205	3165308	.	.
chr20	3216172	3217291	SLC4A11	-
chr20	3216172	3217291	SLC4A11	-
chr20	3216172	3217291	SLC4A11	-
chr20	3220341	3221407	.	.
chr20	3308085	3308970	C20orf194	-
chr20	3385693	3386687	C20orf194	-
chr20	3400775	3401800	.	.
chr20	3474521	3475517	ATRN	+
chr20	3474521	3475517	ATRN	+
chr20	3474521	3475517	ATRN	+
chr20	3524404	3525456	ATRN	+
chr20	3524404	3525456	ATRN	+
chr20	3524404	3525456	ATRN	+
chr20	3525798	3526839	ATRN	+
chr20	3525798	3526839	ATRN	+
chr20	3525798	3526839	ATRN	+
chr20	3564477	3565153	ATRN	+
chr20	3564477	3565153	ATRN	+
chr20	3564477	3565153	ATRN	+
chr20	3748136	3749114	C20orf27	-
chr20	3748136	3749114	C20orf27	-
chr20	3748136	3749114	C20orf27	-
chr20	3748136	3749114	C20orf27	-
chr20	3784704	3785724	CDC25B	+
chr20	3784704	3785724	CDC25B	+
chr20	3784704	3785724	CDC25B	+
chr20	3798963	3799700	.	.
chr20	3873793	3874840	PANK2	+
chr20	3873793	3874840	PANK2	+
chr20	3873793	3874840	PANK2	+
chr20	4037166	4038135	.	.
chr20	4128867	4129637	SMOX	+
chr20	4128867	4129637	SMOX	+
chr20	4128867	4129637	SMOX	+
chr20	4128867	4129637	SMOX	+
chr20	4287700	4288792	.	.
chr20	4307077	4308098	.	.
chr20	4346515	4347463	.	.
chr20	4395588	4396618	.	.
chr20	4423429	4424415	.	.
chr20	4424773	4425777	.	.
chr20	4431755	4432932	.	.
chr20	4522581	4523665	.	.
chr20	4528913	4530020	.	.
chr20	4619156	4620164	.	.
chr20	4646459	4648387	.	.
chr20	4666314	4667437	PRNP	+
chr20	4666314	4667437	PRNP	+
chr20	4666314	4667437	PRNP	+
chr20	4666314	4667437	PRNP	+
chr20	4666314	4667437	PRNP	+
chr20	4695046	4696157	.	.
chr20	4714982	4715864	PRNT	-
chr20	4714982	4715864	PRNT	-
chr20	4714982	4715864	PRNT	-
chr20	4744105	4745144	.	.
chr20	4752096	4752809	.	.
chr20	4979603	4980580	SLC23A2	-
chr20	4979603	4980580	SLC23A2	-
chr20	5100304	5101088	PCNA	-
chr20	5100304	5101088	PCNA	-
chr20	5100304	5101088	PCNA-AS1	+
chr20	5172198	5173126	CDS2	+
chr20	5248852	5249665	.	.
chr20	5473530	5474213	.	.
chr20	5637945	5639079	.	.
chr20	5648549	5649852	.	.
chr20	5725196	5726231	.	.
chr20	5741018	5742105	C20orf196	+
chr20	5803680	5804559	C20orf196	+
chr20	5846031	5847060	.	.
chr20	5850861	5851797	.	.
chr20	6067138	6068224	FERMT1	-
chr20	6081679	6082601	FERMT1	-
chr20	6092231	6093049	FERMT1	-
chr20	6102367	6104226	FERMT1	-
chr20	6267741	6268874	.	.
chr20	6292128	6293712	.	.
chr20	6321482	6322574	.	.
chr20	6387459	6388512	.	.
chr20	6414586	6415455	.	.
chr20	6431121	6432052	.	.
chr20	6571213	6572667	.	.
chr20	6577940	6578578	.	.
chr20	6635069	6636246	.	.
chr20	6640865	6641775	.	.
chr20	6725561	6726415	.	.
chr20	6763329	6764159	.	.
chr20	6809774	6810873	.	.
chr20	6906066	6907186	.	.
chr20	6922791	6923620	.	.
chr20	6974862	6975892	.	.
chr20	7327060	7328836	.	.
chr20	7337064	7338016	.	.
chr20	7500953	7501505	.	.
chr20	7541243	7541877	.	.
chr20	7581730	7582890	.	.
chr20	7752680	7753765	.	.
chr20	8626333	8627124	PLCB1	+
chr20	8626333	8627124	PLCB1	+
chr20	9106961	9107978	PLCB4	+
chr20	9578076	9578895	PAK7	-
chr20	9578076	9578895	PAK7	-
chr20	9820033	9820998	.	.
chr20	9907693	9908608	.	.
chr20	9910622	9911197	.	.
chr20	9952086	9953222	.	.
chr20	10039369	10040376	LOC100131208	-
chr20	10056202	10056988	LOC100131208	-
chr20	10060554	10061370	LOC100131208	-
chr20	10090492	10091542	LOC100131208	-
chr20	10099763	10100631	LOC100131208	-
chr20	10261508	10262553	SNAP25	+
chr20	10261508	10262553	SNAP25	+
chr20	10292599	10293151	.	.
chr20	10485153	10486199	C20orf94	+
chr20	10533043	10533985	C20orf94	+
chr20	10538185	10539115	C20orf94	+
chr20	10543510	10544208	C20orf94	+
chr20	10559032	10560027	C20orf94	+
chr20	10561112	10562021	C20orf94	+
chr20	10573183	10574251	C20orf94	+
chr20	10579386	10580751	C20orf94	+
chr20	10607258	10608337	.	.
chr20	10634964	10635895	JAG1	-
chr20	10645543	10646635	JAG1	-
chr20	10648106	10649114	JAG1	-
chr20	10709642	10710646	.	.
chr20	10713449	10714453	.	.
chr20	10719962	10721038	.	.
chr20	10741601	10742557	.	.
chr20	10770342	10771309	.	.
chr20	10779038	10780178	.	.
chr20	10902024	10902877	.	.
chr20	10930133	10931162	.	.
chr20	10933834	10935744	.	.
chr20	10982192	10983402	.	.
chr20	10983807	10984503	.	.
chr20	11137317	11138286	.	.
chr20	11138502	11139590	.	.
chr20	11166679	11167638	.	.
chr20	11188134	11188980	.	.
chr20	11247768	11248484	LOC339593	-
chr20	11277399	11278315	.	.
chr20	11330751	11331751	.	.
chr20	11436577	11437379	.	.
chr20	11473195	11474200	.	.
chr20	11480997	11481975	.	.
chr20	11509500	11510318	.	.
chr20	11750599	11751427	.	.
chr20	11831108	11832298	.	.
chr20	11861153	11861912	.	.
chr20	11887270	11888516	BTBD3	+
chr20	11893498	11894360	BTBD3	+
chr20	12534655	12535822	.	.
chr20	12536023	12536528	.	.
chr20	12911330	12911926	.	.
chr20	12948056	12948676	.	.
chr20	12962284	12963259	.	.
chr20	13006060	13006817	SPTLC3	+
chr20	13080124	13081035	SPTLC3	+
chr20	13185790	13186782	.	.
chr20	13189044	13189675	.	.
chr20	13265173	13266335	ISM1	+
chr20	13266409	13267986	ISM1	+
chr20	13281820	13282717	.	.
chr20	13316662	13317537	.	.
chr20	13335837	13336771	.	.
chr20	13403025	13403921	TASP1	-
chr20	13737148	13737998	ESF1	-
chr20	13780894	13782078	C20orf7	+
chr20	13780894	13782078	C20orf7	+
chr20	13780894	13782078	C20orf7	+
chr20	13814596	13815632	.	.
chr20	14269268	14270374	MACROD2	+
chr20	14389252	14390042	MACROD2	+
chr20	14474772	14475608	MACROD2	+
chr20	14499304	14500016	MACROD2	+
chr20	14502695	14503999	MACROD2	+
chr20	14516972	14518160	MACROD2	+
chr20	14572196	14573290	MACROD2	+
chr20	14615032	14616021	MACROD2	+
chr20	14638169	14638699	MACROD2	+
chr20	14691196	14692341	MACROD2	+
chr20	14692647	14693568	MACROD2	+
chr20	14826072	14826622	MACROD2	+
chr20	14863307	14864195	MACROD2	+
chr20	15163057	15164023	MACROD2	+
chr20	15200668	15202203	MACROD2	+
chr20	15200668	15202203	MACROD2	+
chr20	15226087	15227195	MACROD2	+
chr20	15226087	15227195	MACROD2	+
chr20	15237257	15238375	MACROD2	+
chr20	15237257	15238375	MACROD2	+
chr20	15284756	15285797	MACROD2	+
chr20	15284756	15285797	MACROD2	+
chr20	15456065	15456631	MACROD2	+
chr20	15456065	15456631	MACROD2	+
chr20	15680257	15681772	MACROD2	+
chr20	15680257	15681772	MACROD2	+
chr20	15683685	15684419	MACROD2	+
chr20	15683685	15684419	MACROD2	+
chr20	15720682	15721754	MACROD2	+
chr20	15720682	15721754	MACROD2	+
chr20	16044475	16044932	.	.
chr20	16508526	16509485	KIF16B	-
chr20	16508526	16509485	KIF16B	-
chr20	16508526	16509485	KIF16B	-
chr20	16551780	16552713	KIF16B	-
chr20	16551780	16552713	KIF16B	-
chr20	16551780	16552713	KIF16B	-
chr20	17378665	17379441	PCSK2	+
chr20	17378665	17379441	PCSK2	+
chr20	17378665	17379441	PCSK2	+
chr20	17408031	17409016	PCSK2	+
chr20	17408031	17409016	PCSK2	+
chr20	17408031	17409016	PCSK2	+
chr20	17479464	17480535	BFSP1	-
chr20	17479464	17480535	BFSP1	-
chr20	17486504	17487650	BFSP1	-
chr20	17486504	17487650	BFSP1	-
chr20	17552853	17553807	DSTN	+
chr20	17552853	17553807	DSTN	+
chr20	17592185	17593267	.	.
chr20	17674043	17675061	BANF2	+
chr20	17813688	17814675	.	.
chr20	17830503	17831523	.	.
chr20	17838113	17839022	.	.
chr20	17853266	17853970	.	.
chr20	17864928	17866003	.	.
chr20	17878280	17879100	.	.
chr20	17953832	17954683	C20orf72	+
chr20	17981778	17982783	.	.
chr20	18038370	18038927	OVOL2	-
chr20	18167688	18168239	CSRP2BP	+
chr20	18167688	18168239	CSRP2BP	+
chr20	18292349	18293454	ZNF133	+
chr20	18292349	18293454	ZNF133	+
chr20	18294909	18295946	ZNF133	+
chr20	18294909	18295946	ZNF133	+
chr20	18757316	18758174	.	.
chr20	18832621	18833530	.	.
chr20	18952065	18953105	.	.
chr20	18953867	18954945	.	.
chr20	19233079	19234242	SLC24A3	+
chr20	19233079	19234242	LOC100130264	-
chr20	19236363	19237380	SLC24A3	+
chr20	19236363	19237380	LOC100130264	-
chr20	19294925	19295978	SLC24A3	+
chr20	19367957	19368883	SLC24A3	+
chr20	19416210	19417013	SLC24A3	+
chr20	19730513	19731462	.	.
chr20	19865008	19866363	.	.
chr20	19894542	19895578	RIN2	+
chr20	19894542	19895578	RIN2	+
chr20	19908654	19909721	RIN2	+
chr20	19908654	19909721	RIN2	+
chr20	19916373	19917164	RIN2	+
chr20	19916373	19917164	RIN2	+
chr20	19938458	19939415	RIN2	+
chr20	19938458	19939415	RIN2	+
chr20	19942350	19943250	RIN2	+
chr20	19942350	19943250	RIN2	+
chr20	19973286	19974945	RIN2	+
chr20	19973286	19974945	RIN2	+
chr20	20146026	20146589	C20orf26	+
chr20	20146026	20146589	C20orf26	+
chr20	20529171	20530013	RALGAPA2	-
chr20	20583645	20584605	RALGAPA2	-
chr20	21142961	21144093	PLK1S1	+
chr20	21142961	21144093	PLK1S1	+
chr20	21142961	21144093	PLK1S1	+
chr20	21291914	21292643	XRN2	+
chr20	21295637	21296499	XRN2	+
chr20	21304021	21304920	XRN2	+
chr20	21476812	21477829	.	.
chr20	22197162	22198123	.	.
chr20	22269347	22270271	.	.
chr20	22277337	22278398	.	.
chr20	22300611	22301627	.	.
chr20	22320496	22321312	.	.
chr20	22359980	22360843	.	.
chr20	22370202	22371373	.	.
chr20	22427262	22428025	.	.
chr20	22662727	22663687	.	.
chr20	22723704	22725753	.	.
chr20	22742768	22743743	.	.
chr20	22743830	22744552	.	.
chr20	22765271	22766409	.	.
chr20	22782636	22783730	.	.
chr20	22785763	22786355	.	.
chr20	22806742	22807716	.	.
chr20	22808267	22809181	.	.
chr20	22816623	22817671	.	.
chr20	22947349	22948392	.	.
chr20	23077325	23078160	.	.
chr20	23080630	23081868	.	.
chr20	23096687	23097291	.	.
chr20	23117109	23118041	.	.
chr20	23119791	23120715	.	.
chr20	23123527	23124208	.	.
chr20	23135298	23136364	.	.
chr20	23174341	23175163	.	.
chr20	23439836	23440533	.	.
chr20	23530679	23531481	.	.
chr20	23563811	23564965	.	.
chr20	23605794	23606630	.	.
chr20	23619929	23620533	.	.
chr20	23634300	23635323	.	.
chr20	24076143	24077172	.	.
chr20	24082484	24083304	.	.
chr20	24105877	24106863	.	.
chr20	24319400	24320526	.	.
chr20	24321237	24322295	.	.
chr20	24613212	24614006	SYNDIG1	+
chr20	24675809	24676776	.	.
chr20	24733009	24733920	.	.
chr20	24756436	24757329	.	.
chr20	24910858	24911908	.	.
chr20	25207798	25208803	.	.
chr20	25215234	25216118	.	.
chr20	25276223	25277160	ABHD12	-
chr20	25276223	25277160	PYGB	+
chr20	25316795	25317740	ABHD12	-
chr20	25316795	25317740	ABHD12	-
chr20	25333233	25334075	ABHD12	-
chr20	25333233	25334075	ABHD12	-
chr20	25334096	25334844	ABHD12	-
chr20	25334096	25334844	ABHD12	-
chr20	25458964	25459930	NINL	-
chr20	25464718	25465553	NINL	-
chr20	25467639	25468455	NINL	-
chr20	25634778	25635838	.	.
chr20	25650345	25651115	.	.
chr20	25676231	25677063	ZNF337	-
chr20	25699441	25700363	.	.
chr20	30153010	30154188	HM13	+
chr20	30153010	30154188	HM13	+
chr20	30153010	30154188	HM13	+
chr20	30160384	30161408	.	.
chr20	30198185	30200175	.	.
chr20	30266090	30267115	BCL2L1	-
chr20	30266090	30267115	BCL2L1	-
chr20	30286789	30287775	BCL2L1	-
chr20	30286789	30287775	BCL2L1	-
chr20	30298129	30299349	BCL2L1	-
chr20	30298129	30299349	BCL2L1	-
chr20	30521416	30522065	TTLL9	+
chr20	30627791	30628724	.	.
chr20	30791684	30792628	PLAGL2	-
chr20	30823512	30824527	POFUT1	+
chr20	30917838	30918510	KIF3B	+
chr20	30936030	30936656	.	.
chr20	30992007	30992990	ASXL1	+
chr20	31098785	31099864	C20orf112	-
chr20	31187960	31188950	LOC149950	+
chr20	31216712	31217279	.	.
chr20	31226238	31227317	C20orf203	-
chr20	31268874	31269768	.	.
chr20	31269989	31271120	.	.
chr20	31363165	31364125	DNMT3B	+
chr20	31363165	31364125	DNMT3B	+
chr20	31363165	31364125	DNMT3B	+
chr20	31363165	31364125	DNMT3B	+
chr20	31363165	31364125	DNMT3B	+
chr20	31381915	31382610	DNMT3B	+
chr20	31381915	31382610	DNMT3B	+
chr20	31381915	31382610	DNMT3B	+
chr20	31381915	31382610	DNMT3B	+
chr20	31381915	31382610	DNMT3B	+
chr20	31381915	31382610	DNMT3B	+
chr20	31383806	31384676	DNMT3B	+
chr20	31383806	31384676	DNMT3B	+
chr20	31383806	31384676	DNMT3B	+
chr20	31383806	31384676	DNMT3B	+
chr20	31383806	31384676	DNMT3B	+
chr20	31383806	31384676	DNMT3B	+
chr20	31393966	31394821	DNMT3B	+
chr20	31393966	31394821	DNMT3B	+
chr20	31393966	31394821	DNMT3B	+
chr20	31393966	31394821	DNMT3B	+
chr20	31393966	31394821	DNMT3B	+
chr20	31393966	31394821	DNMT3B	+
chr20	31445954	31446727	.	.
chr20	31471887	31472742	.	.
chr20	31482273	31483236	.	.
chr20	31653558	31654068	BPIFB3	+
chr20	31897295	31898223	BPIFB1	+
chr20	31974643	31975681	CDK5RAP1	-
chr20	31974643	31975681	CDK5RAP1	-
chr20	31991726	31992789	.	.
chr20	32144884	32146050	CBFA2T2	+
chr20	32146717	32147624	CBFA2T2	+
chr20	32157293	32158339	CBFA2T2	+
chr20	32157293	32158339	CBFA2T2	+
chr20	32157293	32158339	CBFA2T2	+
chr20	32168866	32169613	CBFA2T2	+
chr20	32168866	32169613	CBFA2T2	+
chr20	32168866	32169613	CBFA2T2	+
chr20	32180921	32181940	CBFA2T2	+
chr20	32180921	32181940	CBFA2T2	+
chr20	32180921	32181940	CBFA2T2	+
chr20	32189531	32190383	CBFA2T2	+
chr20	32189531	32190383	CBFA2T2	+
chr20	32189531	32190383	CBFA2T2	+
chr20	32235951	32236739	CBFA2T2	+
chr20	32235951	32236739	CBFA2T2	+
chr20	32235951	32236739	CBFA2T2	+
chr20	32331723	32333039	ZNF341	+
chr20	32336079	32337150	ZNF341	+
chr20	32425626	32426506	CHMP4B	+
chr20	32607922	32608917	RALY	+
chr20	32607922	32608917	RALY	+
chr20	32699847	32700678	EIF2S2	-
chr20	32890279	32891374	AHCY	-
chr20	32890279	32891374	AHCY	-
chr20	32901971	32903042	.	.
chr20	32923147	32924259	.	.
chr20	32928158	32929286	.	.
chr20	33113280	33114236	DYNLRB1	+
chr20	33166778	33167760	PIGU	-
chr20	33249296	33250410	PIGU	-
chr20	33279249	33280348	.	.
chr20	33409278	33410146	NCOA6	-
chr20	33409278	33410146	NCOA6	-
chr20	33487368	33488354	ACSS2	+
chr20	33487368	33488354	ACSS2	+
chr20	33487368	33488354	ACSS2	+
chr20	33664849	33665797	TRPC4AP	-
chr20	33664849	33665797	TRPC4AP	-
chr20	33759066	33760249	PROCR	+
chr20	33873299	33873969	FAM83C	-
chr20	33895552	33896740	UQCC	-
chr20	33895552	33896740	UQCC	-
chr20	33895552	33896740	UQCC	-
chr20	33906078	33906984	UQCC	-
chr20	33906078	33906984	UQCC	-
chr20	33906078	33906984	UQCC	-
chr20	33957626	33958196	UQCC	-
chr20	33957626	33958196	UQCC	-
chr20	33957626	33958196	UQCC	-
chr20	33999367	34000450	UQCC	-
chr20	33999367	34000450	UQCC	-
chr20	33999367	34000450	UQCC	-
chr20	34038202	34039854	.	.
chr20	34073793	34074458	CEP250	+
chr20	34214170	34215288	CPNE1	-
chr20	34214170	34215288	CPNE1	-
chr20	34214170	34215288	CPNE1	-
chr20	34214170	34215288	CPNE1	-
chr20	34214170	34215288	CPNE1	-
chr20	34214170	34215288	CPNE1	-
chr20	34214170	34215288	CPNE1	-
chr20	34334057	34335593	.	.
chr20	34352760	34353373	.	.
chr20	34368609	34369191	PHF20	+
chr20	34441113	34441981	PHF20	+
chr20	34459211	34460072	PHF20	+
chr20	34636261	34637133	LOC647979	-
chr20	34673578	34674528	.	.
chr20	34730330	34731380	EPB41L1	+
chr20	34730330	34731380	EPB41L1	+
chr20	34730330	34731380	EPB41L1	+
chr20	34730330	34731380	EPB41L1	+
chr20	34839039	34841115	C20orf4	+
chr20	35036354	35037926	DLGAP4	+
chr20	35075188	35076184	DLGAP4	+
chr20	35120256	35121387	DLGAP4	+
chr20	35120256	35121387	DLGAP4	+
chr20	35120256	35121387	DLGAP4	+
chr20	35179109	35179973	.	.
chr20	35213726	35214493	TGIF2	+
chr20	35213726	35214493	TGIF2-C20ORF24	+
chr20	35213726	35214493	TGIF2	+
chr20	35213726	35214493	TGIF2	+
chr20	35213726	35214493	TGIF2	+
chr20	35274747	35275838	.	.
chr20	35329872	35330978	NDRG3	-
chr20	35329872	35330978	NDRG3	-
chr20	35329872	35330978	NDRG3	-
chr20	35393165	35393894	DSN1	-
chr20	35393165	35393894	DSN1	-
chr20	35393165	35393894	DSN1	-
chr20	35393165	35393894	DSN1	-
chr20	35393165	35393894	DSN1	-
chr20	35463387	35464322	SOGA1	-
chr20	35463387	35464322	SOGA1	-
chr20	35470169	35471045	SOGA1	-
chr20	35470169	35471045	SOGA1	-
chr20	35490019	35491131	SOGA1	-
chr20	35617636	35618604	.	.
chr20	35699501	35700399	RBL1	-
chr20	35699501	35700399	RBL1	-
chr20	35837662	35838687	RPN2	+
chr20	35837662	35838687	RPN2	+
chr20	35868473	35869402	RPN2	+
chr20	35868473	35869402	RPN2	+
chr20	35916275	35916837	.	.
chr20	35923070	35924653	MANBAL	+
chr20	35923070	35924653	MANBAL	+
chr20	35926669	35927441	MANBAL	+
chr20	35926669	35927441	MANBAL	+
chr20	35960173	35961201	.	.
chr20	35986737	35987785	SRC	+
chr20	35986737	35987785	SRC	+
chr20	36022883	36024048	SRC	+
chr20	36022883	36024048	SRC	+
chr20	36042567	36043446	.	.
chr20	36152882	36154033	BLCAP	-
chr20	36152882	36154033	BLCAP	-
chr20	36152882	36154033	BLCAP	-
chr20	36152882	36154033	BLCAP	-
chr20	36152882	36154033	BLCAP	-
chr20	36154309	36155344	BLCAP	-
chr20	36154309	36155344	BLCAP	-
chr20	36154309	36155344	BLCAP	-
chr20	36154309	36155344	BLCAP	-
chr20	36392638	36393661	CTNNBL1	+
chr20	36677964	36678902	RPRD1B	+
chr20	36744602	36745529	.	.
chr20	36767204	36768136	TGM2	-
chr20	36767204	36768136	TGM2	-
chr20	36793992	36794943	.	.
chr20	36811957	36813018	.	.
chr20	36900484	36901451	.	.
chr20	36982797	36983904	LBP	+
chr20	37148577	37149507	RALGAPB	+
chr20	37164579	37165650	RALGAPB	+
chr20	37209442	37210021	ADIG	+
chr20	37413645	37414580	.	.
chr20	37556337	37557328	FAM83D	+
chr20	37564524	37565411	FAM83D	+
chr20	37599805	37600783	DHX35	+
chr20	37599805	37600783	DHX35	+
chr20	37599805	37600783	DHX35	+
chr20	37613429	37614343	DHX35	+
chr20	37613429	37614343	DHX35	+
chr20	37613429	37614343	DHX35	+
chr20	37657630	37658702	DHX35	+
chr20	37657630	37658702	DHX35	+
chr20	37657630	37658702	DHX35	+
chr20	37739142	37740034	.	.
chr20	38063337	38064318	.	.
chr20	38139865	38140756	.	.
chr20	38234330	38235204	.	.
chr20	38440288	38441547	.	.
chr20	38453845	38454923	.	.
chr20	38507282	38508209	.	.
chr20	38525772	38526555	.	.
chr20	38644744	38645730	.	.
chr20	38678870	38679876	.	.
chr20	38804761	38805818	.	.
chr20	38910977	38911690	.	.
chr20	38915293	38916449	.	.
chr20	39043796	39044377	.	.
chr20	39091710	39092620	.	.
chr20	39193258	39194095	.	.
chr20	39218317	39219201	.	.
chr20	39232807	39233647	.	.
chr20	39256538	39257362	.	.
chr20	39316312	39317115	MAFB	-
chr20	39345628	39346688	.	.
chr20	39356306	39357259	.	.
chr20	39607080	39608276	.	.
chr20	39618845	39619866	.	.
chr20	39646315	39647469	.	.
chr20	39680593	39681466	TOP1	+
chr20	39762078	39763266	.	.
chr20	39785684	39786848	PLCG1	+
chr20	39785684	39786848	PLCG1	+
chr20	39798049	39799075	PLCG1	+
chr20	39798049	39799075	PLCG1	+
chr20	40019748	40020980	.	.
chr20	40021849	40022676	.	.
chr20	40104540	40105471	CHD6	-
chr20	40273686	40274485	.	.
chr20	40494521	40495075	.	.
chr20	42075005	42075933	.	.
chr20	42120295	42121373	.	.
chr20	42142002	42142678	L3MBTL1	+
chr20	42171692	42172377	.	.
chr20	42345598	42346593	.	.
chr20	42556647	42557744	TOX2	+
chr20	42556647	42557744	TOX2	+
chr20	42556647	42557744	TOX2	+
chr20	42565005	42565934	TOX2	+
chr20	42565005	42565934	TOX2	+
chr20	42565005	42565934	TOX2	+
chr20	42581642	42582622	TOX2	+
chr20	42581642	42582622	TOX2	+
chr20	42581642	42582622	TOX2	+
chr20	42581642	42582622	TOX2	+
chr20	42718440	42720114	.	.
chr20	42740025	42740949	JPH2	-
chr20	42959028	42960139	.	.
chr20	43050577	43051311	HNF4A	+
chr20	43050577	43051311	HNF4A	+
chr20	43050577	43051311	HNF4A	+
chr20	43050577	43051311	HNF4A	+
chr20	43050577	43051311	HNF4A	+
chr20	43050577	43051311	HNF4A	+
chr20	43050577	43051311	HNF4A	+
chr20	43077486	43078547	.	.
chr20	43195173	43195981	PKIG	+
chr20	43195173	43195981	PKIG	+
chr20	43195173	43195981	PKIG	+
chr20	43288300	43289265	LOC79015	-
chr20	43306531	43307744	.	.
chr20	43400960	43402036	RIMS4	-
chr20	43400960	43402036	RIMS4	-
chr20	43584734	43585821	TOMM34	-
chr20	43628296	43629305	STK4	+
chr20	43642750	43643748	STK4	+
chr20	43660664	43661476	STK4	+
chr20	43689665	43690565	STK4	+
chr20	43742744	43743900	WFDC5	-
chr20	43967543	43968530	SDC4	-
chr20	43972530	43973365	SDC4	-
chr20	44323916	44324878	WFDC10B	-
chr20	44323916	44324878	WFDC10B	-
chr20	44354306	44355005	SPINT4	+
chr20	44540717	44541666	PLTP	-
chr20	44540717	44541666	PLTP	-
chr20	44540717	44541666	PLTP	-
chr20	44587557	44588637	ZNF335	-
chr20	44701884	44702645	NCOA5	-
chr20	44768195	44769153	.	.
chr20	44776669	44777533	.	.
chr20	44797663	44798647	.	.
chr20	44872553	44873186	CDH22	-
chr20	45005818	45006846	ELMO2	-
chr20	45005818	45006846	ELMO2	-
chr20	45295368	45295978	SLC13A3	-
chr20	45295368	45295978	SLC13A3	-
chr20	45529913	45530907	EYA2	+
chr20	45529913	45530907	EYA2	+
chr20	45602945	45604005	EYA2	+
chr20	45602945	45604005	EYA2	+
chr20	45752816	45754029	EYA2	+
chr20	45752816	45754029	EYA2	+
chr20	45754142	45755330	EYA2	+
chr20	45754142	45755330	EYA2	+
chr20	45819393	45820386	.	.
chr20	45826604	45827755	.	.
chr20	45865500	45866580	ZMYND8	-
chr20	45865500	45866580	ZMYND8	-
chr20	45865500	45866580	ZMYND8	-
chr20	45935455	45936262	ZMYND8	-
chr20	45935455	45936262	ZMYND8	-
chr20	45935455	45936262	ZMYND8	-
chr20	45945636	45946903	ZMYND8	-
chr20	45945636	45946903	ZMYND8	-
chr20	45945636	45946903	ZMYND8	-
chr20	45988639	45989739	.	.
chr20	46005473	46006537	.	.
chr20	46028216	46028974	.	.
chr20	46097049	46098225	.	.
chr20	46108215	46109074	.	.
chr20	46110408	46111382	.	.
chr20	46172684	46173708	NCOA3	+
chr20	46172684	46173708	NCOA3	+
chr20	46172684	46173708	NCOA3	+
chr20	46172684	46173708	NCOA3	+
chr20	46175200	46176123	NCOA3	+
chr20	46175200	46176123	NCOA3	+
chr20	46175200	46176123	NCOA3	+
chr20	46175200	46176123	NCOA3	+
chr20	46293592	46295096	SULF2	-
chr20	46293592	46295096	SULF2	-
chr20	46293592	46295096	SULF2	-
chr20	46459095	46460011	.	.
chr20	46464587	46465487	.	.
chr20	46475043	46475866	.	.
chr20	46521365	46522245	.	.
chr20	46528868	46529748	.	.
chr20	46537132	46538182	.	.
chr20	46555952	46556969	.	.
chr20	46621455	46622431	.	.
chr20	46756514	46757329	.	.
chr20	46817774	46818717	.	.
chr20	47083854	47084796	.	.
chr20	47134180	47134927	.	.
chr20	47616690	47617493	ARFGEF2	+
chr20	47659263	47660269	.	.
chr20	47865399	47866082	ZNFX1	-
chr20	47997802	47998814	KCNB1	-
chr20	48095111	48095891	KCNB1	-
chr20	48123897	48124868	PTGIS	-
chr20	48145682	48146579	PTGIS	-
chr20	48386262	48387395	.	.
chr20	48451274	48452371	SLC9A8	+
chr20	48451274	48452371	SLC9A8	+
chr20	48451274	48452371	SLC9A8	+
chr20	48451274	48452371	SLC9A8	+
chr20	48451274	48452371	SLC9A8	+
chr20	48451274	48452371	SLC9A8	+
chr20	48466541	48467389	SLC9A8	+
chr20	48466541	48467389	SLC9A8	+
chr20	48466541	48467389	SLC9A8	+
chr20	48466541	48467389	SLC9A8	+
chr20	48466541	48467389	SLC9A8	+
chr20	48466541	48467389	SLC9A8	+
chr20	48470474	48471554	SLC9A8	+
chr20	48470474	48471554	SLC9A8	+
chr20	48470474	48471554	SLC9A8	+
chr20	48470474	48471554	SLC9A8	+
chr20	48470474	48471554	SLC9A8	+
chr20	48470474	48471554	SLC9A8	+
chr20	48653278	48654361	.	.
chr20	48757273	48758271	TMEM189	-
chr20	48757273	48758271	TMEM189-UBE2V1	-
chr20	48757273	48758271	TMEM189	-
chr20	48757273	48758271	TMEM189	-
chr20	48760696	48761674	TMEM189	-
chr20	48760696	48761674	TMEM189-UBE2V1	-
chr20	48760696	48761674	TMEM189	-
chr20	48760696	48761674	TMEM189	-
chr20	48763110	48764142	TMEM189	-
chr20	48763110	48764142	TMEM189-UBE2V1	-
chr20	48763110	48764142	TMEM189	-
chr20	48763110	48764142	TMEM189	-
chr20	48773885	48774837	.	.
chr20	48782196	48783322	.	.
chr20	48938193	48938976	.	.
chr20	48950432	48951751	.	.
chr20	48988199	48989562	.	.
chr20	49045721	49046583	.	.
chr20	49046857	49047918	.	.
chr20	49055153	49056460	.	.
chr20	49109585	49110615	.	.
chr20	49112862	49114071	.	.
chr20	49133612	49134383	PTPN1	+
chr20	49345423	49346866	.	.
chr20	49455262	49456395	BCAS4	+
chr20	49455262	49456395	BCAS4	+
chr20	49455262	49456395	BCAS4	+
chr20	49459661	49460592	BCAS4	+
chr20	49459661	49460592	BCAS4	+
chr20	49459661	49460592	BCAS4	+
chr20	49460735	49461860	BCAS4	+
chr20	49460735	49461860	BCAS4	+
chr20	49460735	49461860	BCAS4	+
chr20	49481859	49482888	BCAS4	+
chr20	49481859	49482888	BCAS4	+
chr20	49481859	49482888	BCAS4	+
chr20	49548120	49548699	.	.
chr20	49556025	49556852	DPM1	-
chr20	49608560	49609648	.	.
chr20	49636368	49637484	KCNG1	-
chr20	49787339	49788348	.	.
chr20	49806599	49807679	.	.
chr20	49827504	49828469	.	.
chr20	49874725	49875842	.	.
chr20	49977228	49978210	.	.
chr20	50303306	50304279	ATP9A	-
chr20	50573259	50574561	.	.
chr20	50587496	50588390	.	.
chr20	50594392	50595361	.	.
chr20	50722358	50723395	ZFP64	-
chr20	50806425	50807264	ZFP64	-
chr20	50806425	50807264	ZFP64	-
chr20	50806425	50807264	ZFP64	-
chr20	50806425	50807264	ZFP64	-
chr20	51360830	51361437	.	.
chr20	51463406	51464339	.	.
chr20	51475470	51476273	.	.
chr20	51582061	51582814	.	.
chr20	51666815	51667906	TSHZ2	+
chr20	51777761	51778748	TSHZ2	+
chr20	52208940	52209696	.	.
chr20	52214786	52215861	.	.
chr20	52252771	52253616	.	.
chr20	52351088	52351836	.	.
chr20	52352580	52353511	.	.
chr20	52373740	52374690	.	.
chr20	52394530	52395430	.	.
chr20	52410071	52410771	.	.
chr20	52483835	52484932	.	.
chr20	52516846	52517835	.	.
chr20	52721905	52723012	.	.
chr20	52723411	52724460	.	.
chr20	52726215	52727190	.	.
chr20	52739832	52740956	.	.
chr20	52749050	52750074	.	.
chr20	52801202	52802115	.	.
chr20	52805901	52806520	.	.
chr20	52809921	52810399	.	.
chr20	53713878	53714456	.	.
chr20	53733847	53734900	.	.
chr20	53816544	53817327	.	.
chr20	53827722	53828560	.	.
chr20	53886290	53887102	.	.
chr20	54069031	54069563	.	.
chr20	54527903	54529103	.	.
chr20	54899993	54900841	.	.
chr20	54934299	54935455	FAM210B	+
chr20	55149318	55150323	.	.
chr20	55265428	55266312	.	.
chr20	55266751	55267828	.	.
chr20	55291658	55292524	.	.
chr20	55340030	55341010	.	.
chr20	55354916	55355597	.	.
chr20	55383360	55384573	.	.
chr20	55402112	55403107	.	.
chr20	55575274	55577266	.	.
chr20	55617983	55618954	.	.
chr20	55628791	55629861	.	.
chr20	55667000	55668093	.	.
chr20	55753893	55754997	BMP7	-
chr20	55837855	55838942	BMP7	-
chr20	55850562	55851587	.	.
chr20	55901388	55902300	.	.
chr20	56010433	56011482	.	.
chr20	56074624	56075558	CTCFL	-
chr20	56232241	56233309	PMEPA1	-
chr20	56232241	56233309	PMEPA1	-
chr20	56232241	56233309	PMEPA1	-
chr20	56232241	56233309	PMEPA1	-
chr20	56232241	56233309	PMEPA1	-
chr20	56323528	56324389	.	.
chr20	56382618	56383679	.	.
chr20	56441779	56442973	.	.
chr20	56479373	56480342	.	.
chr20	56676964	56678359	.	.
chr20	56686811	56687904	.	.
chr20	56873751	56874678	PPP4R1L	-
chr20	56887486	56888303	RAB22A	+
chr20	56977023	56977938	VAPB	+
chr20	56977023	56977938	VAPB	+
chr20	56977023	56977938	VAPB	+
chr20	56982025	56983130	VAPB	+
chr20	56982025	56983130	VAPB	+
chr20	56982025	56983130	VAPB	+
chr20	56997923	56998890	VAPB	+
chr20	56997923	56998890	VAPB	+
chr20	56997923	56998890	VAPB	+
chr20	57033511	57034358	.	.
chr20	57036616	57037714	APCDD1L	-
chr20	57498189	57498964	.	.
chr20	57638972	57640032	.	.
chr20	57709893	57710850	.	.
chr20	58136049	58137035	.	.
chr20	58395050	58396023	PHACTR3	+
chr20	58395050	58396023	PHACTR3	+
chr20	58395050	58396023	PHACTR3	+
chr20	58395050	58396023	PHACTR3	+
chr20	58395050	58396023	PHACTR3	+
chr20	58536218	58537302	CDH26	+
chr20	58546991	58547931	CDH26	+
chr20	58616478	58617631	.	.
chr20	58745134	58746133	LOC284757	+
chr20	58778119	58779169	LOC284757	+
chr20	58803105	58804121	LOC284757	+
chr20	58824132	58825075	LOC284757	+
chr20	58870097	58871078	LOC284757	+
chr20	59450075	59450834	.	.
chr20	59881716	59882803	CDH4	+
chr20	59956044	59956958	CDH4	+
chr20	59962317	59963388	CDH4	+
chr20	60011461	60012582	CDH4	+
chr20	60104152	60105059	CDH4	+
chr20	60104152	60105059	CDH4	+
chr20	60203705	60204532	CDH4	+
chr20	60203705	60204532	CDH4	+
chr20	60203705	60204532	CDH4	+
chr20	60214191	60214889	CDH4	+
chr20	60214191	60214889	CDH4	+
chr20	60214191	60214889	CDH4	+
chr20	60215027	60215847	CDH4	+
chr20	60215027	60215847	CDH4	+
chr20	60215027	60215847	CDH4	+
chr20	60258426	60259426	CDH4	+
chr20	60258426	60259426	CDH4	+
chr20	60258426	60259426	CDH4	+
chr20	60364160	60365243	CDH4	+
chr20	60364160	60365243	CDH4	+
chr20	60364160	60365243	CDH4	+
chr20	60387468	60388515	CDH4	+
chr20	60387468	60388515	CDH4	+
chr20	60387468	60388515	CDH4	+
chr20	60724522	60725674	SS18L1	+
chr20	60734614	60735612	SS18L1	+
chr20	60816048	60816923	OSBPL2	+
chr20	60816048	60816923	OSBPL2	+
chr20	60828646	60829624	OSBPL2	+
chr20	60828646	60829624	OSBPL2	+
chr20	60879020	60879994	ADRM1	+
chr20	60879020	60879994	ADRM1	+
chr20	60891672	60892664	LAMA5	-
chr20	60924668	60926120	LAMA5	-
chr20	60927330	60927997	LAMA5	-
chr20	60941062	60942058	LAMA5	-
chr20	60952782	60953913	.	.
chr20	61063848	61064905	.	.
chr20	61075104	61076201	.	.
chr20	61196861	61197631	.	.
chr20	61201648	61202668	.	.
chr20	61283089	61284074	SLCO4A1	+
chr20	61369000	61370307	NTSR1	+
chr20	61385214	61386201	NTSR1	+
chr20	61459933	61460903	COL9A3	+
chr20	61488165	61489321	TCFL5	-
chr20	61507396	61508347	.	.
chr20	61554413	61555075	DIDO1	-
chr20	61554413	61555075	DIDO1	-
chr20	61554413	61555075	DIDO1	-
chr20	61554413	61555075	DIDO1	-
chr20	61554413	61555075	DIDO1	-
chr20	61554413	61555075	DIDO1	-
chr20	61555727	61556808	DIDO1	-
chr20	61555727	61556808	DIDO1	-
chr20	61555727	61556808	DIDO1	-
chr20	61555727	61556808	DIDO1	-
chr20	61555727	61556808	DIDO1	-
chr20	61555727	61556808	DIDO1	-
chr20	61570728	61571806	C20orf11	+
chr20	61887019	61888241	FLJ16779	+
chr20	62165053	62166127	PTK6	-
chr20	62165053	62166127	PTK6	-
chr20	62268466	62269322	.	.
chr20	62313092	62314326	RTEL1-TNFRSF6B	+
chr20	62313092	62314326	RTEL1	+
chr20	62313092	62314326	RTEL1	+
chr20	62325937	62326844	RTEL1-TNFRSF6B	+
chr20	62325937	62326844	RTEL1	+
chr20	62325937	62326844	RTEL1	+
chr20	62371978	62373112	SLC2A4RG	+
chr20	62474110	62474848	.	.
chr20	62504713	62505422	TPD52L2	+
chr20	62504713	62505422	TPD52L2	+
chr20	62504713	62505422	TPD52L2	+
chr20	62504713	62505422	TPD52L2	+
chr20	62504713	62505422	TPD52L2	+
chr20	62504713	62505422	TPD52L2	+
chr20	62504713	62505422	TPD52L2	+
chr20	62504713	62505422	TPD52L2	+
chr20	62504713	62505422	TPD52L2	+
chr20	62504713	62505422	TPD52L2	+
chr20	62504713	62505422	TPD52L2	+
chr20	62526905	62527819	DNAJC5	+
chr20	62542261	62543229	DNAJC5	+
chr20	62611356	62612407	.	.
chr20	62638975	62639897	PRPF6	+
chr20	62685581	62686641	.	.
chr20	62836757	62837701	MYT1	+
chr20	62853352	62854374	MYT1	+
chr20	62860496	62861482	MYT1	+
chr21	9645814	9646680	.	.
chr21	9969691	9970780	.	.
chr21	10161224	10162680	.	.
chr21	10521699	10522256	.	.
chr21	15295207	15296242	.	.
chr21	15332076	15333004	ANKRD20A11P	-
chr21	15341771	15342903	ANKRD20A11P	-
chr21	15733939	15734933	.	.
chr21	16238892	16239976	.	.
chr21	16251027	16252059	.	.
chr21	16387202	16387987	NRIP1	-
chr21	16536697	16537650	.	.
chr21	16555834	16557029	.	.
chr21	16594060	16595023	.	.
chr21	16665195	16666013	.	.
chr21	16762068	16762901	.	.
chr21	16779150	16779757	.	.
chr21	16793920	16794949	.	.
chr21	16893566	16894578	.	.
chr21	16996929	16997663	.	.
chr21	17214731	17215368	USP25	+
chr21	17336453	17337541	.	.
chr21	18257352	18258388	.	.
chr21	18348811	18349928	.	.
chr21	18375767	18376764	.	.
chr21	18595625	18596240	.	.
chr21	18712092	18712907	.	.
chr21	18864410	18865766	.	.
chr21	18901518	18902265	CXADR	+
chr21	18901518	18902265	CXADR	+
chr21	18901518	18902265	CXADR	+
chr21	18901518	18902265	CXADR	+
chr21	18901518	18902265	CXADR	+
chr21	18909497	18910309	CXADR	+
chr21	18909497	18910309	CXADR	+
chr21	18909497	18910309	CXADR	+
chr21	18909497	18910309	CXADR	+
chr21	18909497	18910309	CXADR	+
chr21	18966714	18967223	BTG3	-
chr21	18966714	18967223	BTG3	-
chr21	18979621	18980752	BTG3	-
chr21	18979621	18980752	BTG3	-
chr21	19039400	19040306	.	.
chr21	19062645	19063656	.	.
chr21	19080670	19081325	.	.
chr21	19083924	19084847	.	.
chr21	19261966	19262848	.	.
chr21	19293563	19294682	CHODL	+
chr21	19293563	19294682	CHODL	+
chr21	19293563	19294682	CHODL	+
chr21	19293563	19294682	CHODL	+
chr21	19537003	19538077	CHODL	+
chr21	19537003	19538077	CHODL	+
chr21	19537003	19538077	CHODL	+
chr21	19537003	19538077	CHODL	+
chr21	19880238	19881172	.	.
chr21	19901352	19902220	.	.
chr21	20916616	20917271	.	.
chr21	21964407	21965308	.	.
chr21	23269369	23270221	.	.
chr21	23497642	23498368	.	.
chr21	23561638	23562614	.	.
chr21	23572303	23573413	.	.
chr21	23723087	23724010	.	.
chr21	24262839	24263603	.	.
chr21	25596411	25597219	.	.
chr21	26242649	26243508	LOC339622	+
chr21	26274424	26275470	LOC339622	+
chr21	26772607	26773476	LINC00158	-
chr21	27222105	27223175	.	.
chr21	27302124	27303225	APP	-
chr21	27302124	27303225	APP	-
chr21	27302124	27303225	APP	-
chr21	27302124	27303225	APP	-
chr21	27302124	27303225	APP	-
chr21	27302124	27303225	APP	-
chr21	27302124	27303225	APP	-
chr21	27302124	27303225	APP	-
chr21	27302124	27303225	APP	-
chr21	27302124	27303225	APP	-
chr21	27352580	27353698	APP	-
chr21	27352580	27353698	APP	-
chr21	27352580	27353698	APP	-
chr21	27352580	27353698	APP	-
chr21	27352580	27353698	APP	-
chr21	27352580	27353698	APP	-
chr21	27352580	27353698	APP	-
chr21	27352580	27353698	APP	-
chr21	27352580	27353698	APP	-
chr21	27352580	27353698	APP	-
chr21	27475101	27476000	APP	-
chr21	27475101	27476000	APP	-
chr21	27475101	27476000	APP	-
chr21	27475101	27476000	APP	-
chr21	27475101	27476000	APP	-
chr21	27475101	27476000	APP	-
chr21	27475101	27476000	APP	-
chr21	27475101	27476000	APP	-
chr21	27475101	27476000	APP	-
chr21	27475101	27476000	APP	-
chr21	27492835	27493976	APP	-
chr21	27492835	27493976	APP	-
chr21	27492835	27493976	APP	-
chr21	27492835	27493976	APP	-
chr21	27492835	27493976	APP	-
chr21	27492835	27493976	APP	-
chr21	27492835	27493976	APP	-
chr21	27492835	27493976	APP	-
chr21	27492835	27493976	APP	-
chr21	27492835	27493976	APP	-
chr21	27496626	27497725	APP	-
chr21	27496626	27497725	APP	-
chr21	27496626	27497725	APP	-
chr21	27496626	27497725	APP	-
chr21	27496626	27497725	APP	-
chr21	27496626	27497725	APP	-
chr21	27496626	27497725	APP	-
chr21	27496626	27497725	APP	-
chr21	27496626	27497725	APP	-
chr21	27496626	27497725	APP	-
chr21	27571501	27572627	.	.
chr21	27723567	27724660	.	.
chr21	27762171	27763294	.	.
chr21	27793779	27794483	.	.
chr21	27813088	27814133	.	.
chr21	27820051	27822158	.	.
chr21	27965946	27966881	.	.
chr21	27969908	27971005	.	.
chr21	28031329	28032131	.	.
chr21	28181609	28182782	.	.
chr21	28198826	28200505	.	.
chr21	28206976	28208031	.	.
chr21	28430137	28431026	.	.
chr21	28480319	28481209	.	.
chr21	28485496	28486371	.	.
chr21	28836929	28837660	.	.
chr21	28943714	28944491	.	.
chr21	29025493	29026464	.	.
chr21	29055459	29056126	.	.
chr21	29065497	29066508	.	.
chr21	29200054	29200970	.	.
chr21	29216477	29217270	.	.
chr21	29357019	29357917	.	.
chr21	29768507	29769508	.	.
chr21	30004847	30006517	.	.
chr21	30009120	30010226	.	.
chr21	30059509	30060608	.	.
chr21	30071465	30072595	.	.
chr21	30097588	30098452	.	.
chr21	30244227	30245349	N6AMT1	-
chr21	30256934	30257832	N6AMT1	-
chr21	30256934	30257832	N6AMT1	-
chr21	30256934	30257832	N6AMT1	-
chr21	30337865	30338913	LTN1	-
chr21	30463205	30464055	C21orf7	+
chr21	30517970	30519116	C21orf7	+
chr21	30524921	30525827	C21orf7	+
chr21	30633780	30634992	LINC00189	+
chr21	30639670	30640556	LINC00189	+
chr21	30672024	30672977	BACH1	+
chr21	30672024	30672977	BACH1	+
chr21	30775850	30776961	.	.
chr21	30848838	30849843	.	.
chr21	31197774	31198766	GRIK1	-
chr21	31197774	31198766	GRIK1	-
chr21	31286314	31287289	GRIK1	-
chr21	31286314	31287289	GRIK1	-
chr21	31498598	31499269	.	.
chr21	31536771	31537947	.	.
chr21	31599725	31600608	.	.
chr21	31849909	31850973	.	.
chr21	31854398	31855226	.	.
chr21	32082299	32083528	.	.
chr21	32114212	32114968	.	.
chr21	32380351	32381341	.	.
chr21	32477934	32478403	.	.
chr21	32671258	32672329	TIAM1	-
chr21	32682772	32683873	TIAM1	-
chr21	32710002	32711109	TIAM1	-
chr21	32876097	32877056	TIAM1	-
chr21	33006886	33008044	.	.
chr21	33039502	33040513	SOD1	+
chr21	33171031	33171849	.	.
chr21	33271199	33271853	HUNK	+
chr21	33723359	33724364	URB1	-
chr21	33732380	33733430	URB1	-
chr21	33744603	33745714	URB1	-
chr21	33758150	33759157	URB1	-
chr21	33798099	33799130	FAM176C	+
chr21	33903448	33904129	.	.
chr21	33969141	33969902	.	.
chr21	33971896	33972890	.	.
chr21	34113312	34114043	GCFC1	-
chr21	34113312	34114043	GCFC1-AS1	+
chr21	34113312	34114043	GCFC1	-
chr21	34113312	34114043	GCFC1	-
chr21	34541051	34541596	C21orf54	-
chr21	34584423	34585543	.	.
chr21	34587776	34588766	.	.
chr21	34633533	34634618	IFNAR2	+
chr21	34633533	34634618	IFNAR2	+
chr21	34633533	34634618	IFNAR2	+
chr21	34739157	34740255	.	.
chr21	34751812	34753317	.	.
chr21	34762525	34763626	.	.
chr21	34800594	34801701	IFNGR2	+
chr21	34939896	34940634	SON	+
chr21	35055109	35056015	ITSN1	+
chr21	35055109	35056015	ITSN1	+
chr21	35173755	35174394	ITSN1	+
chr21	35173755	35174394	ITSN1	+
chr21	35317870	35319018	LOC100506334	+
chr21	35343199	35344513	LOC100506334	+
chr21	35347870	35349155	.	.
chr21	35407733	35409031	.	.
chr21	35498608	35499444	MRPS6	+
chr21	35651788	35652921	.	.
chr21	35749690	35750540	FAM165B	+
chr21	35785011	35785901	.	.
chr21	35930158	35931119	RCAN1	-
chr21	35930158	35931119	RCAN1	-
chr21	35954487	35955541	RCAN1	-
chr21	35954487	35955541	RCAN1	-
chr21	35981407	35981987	RCAN1	-
chr21	35981407	35981987	RCAN1	-
chr21	36047159	36048268	CLIC6	+
chr21	36076990	36078036	CLIC6	+
chr21	36179542	36180596	RUNX1	-
chr21	36179542	36180596	RUNX1	-
chr21	36185500	36186493	RUNX1	-
chr21	36185500	36186493	RUNX1	-
chr21	36190634	36191474	RUNX1	-
chr21	36190634	36191474	RUNX1	-
chr21	36216363	36217393	RUNX1	-
chr21	36216363	36217393	RUNX1	-
chr21	36216363	36217393	RUNX1	-
chr21	36255556	36256362	RUNX1	-
chr21	36255556	36256362	RUNX1	-
chr21	36255556	36256362	RUNX1	-
chr21	36394132	36395022	RUNX1	-
chr21	36435502	36436481	.	.
chr21	36452788	36453939	.	.
chr21	36517678	36518750	.	.
chr21	36519574	36520368	.	.
chr21	36759104	36760063	.	.
chr21	36882223	36883274	.	.
chr21	36894066	36895187	.	.
chr21	36904166	36905033	.	.
chr21	36981210	36982245	.	.
chr21	37136656	37137706	.	.
chr21	37148116	37149063	.	.
chr21	37395480	37396439	.	.
chr21	37424732	37425777	SETD4	-
chr21	37424732	37425777	SETD4	-
chr21	37424732	37425777	SETD4	-
chr21	37424732	37425777	SETD4	-
chr21	37424732	37425777	SETD4	-
chr21	37452332	37453326	LOC100133286	-
chr21	37461960	37462915	LOC100133286	-
chr21	37498808	37499417	LOC100133286	-
chr21	37601135	37602070	DOPEY2	+
chr21	37609490	37610442	DOPEY2	+
chr21	37641373	37642481	DOPEY2	+
chr21	37642663	37643779	DOPEY2	+
chr21	37673885	37675030	.	.
chr21	37692507	37693619	MORC3	+
chr21	37709172	37710274	MORC3	+
chr21	37806529	37807624	.	.
chr21	38164798	38165599	HLCS	-
chr21	38164798	38165599	HLCS	-
chr21	38164798	38165599	HLCS	-
chr21	38218690	38220146	HLCS	-
chr21	38218690	38220146	HLCS	-
chr21	38218690	38220146	HLCS	-
chr21	38301570	38302618	HLCS	-
chr21	38301570	38302618	HLCS	-
chr21	38301570	38302618	HLCS	-
chr21	38321748	38322638	HLCS	-
chr21	38321748	38322638	HLCS	-
chr21	38321748	38322638	HLCS	-
chr21	38474674	38475670	TTC3	+
chr21	38474674	38475670	TTC3	+
chr21	38630567	38631583	DSCR3	-
chr21	38721723	38722649	.	.
chr21	38802572	38803445	DYRK1A	+
chr21	38802572	38803445	DYRK1A	+
chr21	38802572	38803445	DYRK1A	+
chr21	38802572	38803445	DYRK1A	+
chr21	38909015	38910030	.	.
chr21	38968498	38969528	.	.
chr21	39003558	39004579	KCNJ6	-
chr21	39019734	39020852	KCNJ6	-
chr21	39121241	39122165	KCNJ6	-
chr21	39137167	39138496	KCNJ6	-
chr21	39152780	39153947	KCNJ6	-
chr21	39156838	39157549	KCNJ6	-
chr21	39519779	39520642	DSCR8	+
chr21	39519779	39520642	DSCR8	+
chr21	39519779	39520642	DSCR8	+
chr21	39519779	39520642	DSCR8	+
chr21	39519779	39520642	DSCR8	+
chr21	39626659	39627605	.	.
chr21	39628461	39629473	KCNJ15	+
chr21	39628461	39629473	KCNJ15	+
chr21	39639458	39640504	KCNJ15	+
chr21	39639458	39640504	KCNJ15	+
chr21	39661282	39662606	KCNJ15	+
chr21	39661282	39662606	KCNJ15	+
chr21	39661282	39662606	KCNJ15	+
chr21	39668876	39669959	KCNJ15	+
chr21	39668876	39669959	KCNJ15	+
chr21	39668876	39669959	KCNJ15	+
chr21	39717986	39718936	.	.
chr21	39831687	39832745	ERG	-
chr21	39831687	39832745	ERG	-
chr21	39831687	39832745	ERG	-
chr21	39831687	39832745	ERG	-
chr21	39831687	39832745	ERG	-
chr21	39831687	39832745	ERG	-
chr21	39831687	39832745	ERG	-
chr21	39850339	39851484	ERG	-
chr21	39850339	39851484	ERG	-
chr21	39850339	39851484	ERG	-
chr21	39850339	39851484	ERG	-
chr21	39850339	39851484	ERG	-
chr21	39850339	39851484	ERG	-
chr21	39850339	39851484	ERG	-
chr21	39851637	39852621	ERG	-
chr21	39851637	39852621	ERG	-
chr21	39851637	39852621	ERG	-
chr21	39851637	39852621	ERG	-
chr21	39851637	39852621	ERG	-
chr21	39851637	39852621	ERG	-
chr21	39851637	39852621	ERG	-
chr21	39860148	39861404	ERG	-
chr21	39860148	39861404	ERG	-
chr21	39860148	39861404	ERG	-
chr21	39860148	39861404	ERG	-
chr21	39860148	39861404	ERG	-
chr21	39860148	39861404	ERG	-
chr21	39860148	39861404	ERG	-
chr21	40018057	40019150	ERG	-
chr21	40018057	40019150	ERG	-
chr21	40018057	40019150	ERG	-
chr21	40018057	40019150	ERG	-
chr21	40097371	40098420	.	.
chr21	40125125	40125928	LINC00114	-
chr21	40125125	40125928	LINC00114	-
chr21	40173107	40174051	.	.
chr21	40203238	40203976	.	.
chr21	40218982	40220125	.	.
chr21	40275155	40276581	.	.
chr21	40280175	40281134	.	.
chr21	40327153	40327918	.	.
chr21	40329520	40330576	.	.
chr21	40361411	40362461	.	.
chr21	40364553	40366326	.	.
chr21	40379347	40380169	.	.
chr21	40392874	40393776	.	.
chr21	40417789	40418973	.	.
chr21	40423044	40424044	.	.
chr21	40454447	40455378	.	.
chr21	40558295	40559262	BRWD1	-
chr21	40558295	40559262	BRWD1	-
chr21	40686298	40687172	BRWD1-IT2	-
chr21	40693526	40694530	.	.
chr21	40729893	40730705	.	.
chr21	41490101	41491149	DSCAM	-
chr21	41500538	41501651	DSCAM	-
chr21	41502185	41503233	DSCAM	-
chr21	41587468	41588573	DSCAM	-
chr21	41630067	41631082	DSCAM	-
chr21	41649945	41651050	DSCAM	-
chr21	41694416	41695298	DSCAM	-
chr21	41764851	41765795	DSCAM	-
chr21	41792860	41793743	DSCAM	-
chr21	41967427	41968369	DSCAM	-
chr21	42046117	42046811	DSCAM	-
chr21	42050442	42051142	DSCAM	-
chr21	42067854	42068742	DSCAM	-
chr21	42071550	42072445	DSCAM	-
chr21	42216494	42218201	DSCAM	-
chr21	42258473	42259694	.	.
chr21	42295212	42295892	.	.
chr21	42542997	42543638	BACE2	+
chr21	42542997	42543638	BACE2	+
chr21	42542997	42543638	BACE2	+
chr21	42607971	42608785	BACE2	+
chr21	42607971	42608785	BACE2	+
chr21	42607971	42608785	BACE2	+
chr21	42923623	42924568	.	.
chr21	43050327	43051088	.	.
chr21	43051747	43052896	.	.
chr21	43054106	43055568	.	.
chr21	43064175	43065174	.	.
chr21	43068478	43069634	.	.
chr21	43073799	43074887	.	.
chr21	43088438	43089441	.	.
chr21	43098055	43099175	.	.
chr21	43135678	43136614	LINC00112	+
chr21	43135678	43136614	LINC00479	-
chr21	43147173	43148327	.	.
chr21	43171323	43172436	RIPK4	-
chr21	43183425	43184426	RIPK4	-
chr21	43184662	43185666	RIPK4	-
chr21	43188051	43188986	.	.
chr21	43197555	43198756	.	.
chr21	43202354	43204231	.	.
chr21	43206014	43207230	.	.
chr21	43349181	43350057	C2CD2	-
chr21	43350589	43351698	C2CD2	-
chr21	43351872	43352790	C2CD2	-
chr21	43379085	43379787	.	.
chr21	43399710	43400393	.	.
chr21	43438900	43439540	.	.
chr21	43473705	43474700	.	.
chr21	43484105	43485473	UMODL1	+
chr21	43484105	43485473	UMODL1	+
chr21	43498605	43499665	UMODL1	+
chr21	43498605	43499665	UMODL1	+
chr21	43498605	43499665	UMODL1	+
chr21	43498605	43499665	UMODL1	+
chr21	43590910	43591964	.	.
chr21	43611823	43612660	.	.
chr21	43621404	43622405	ABCG1	+
chr21	43621404	43622405	ABCG1	+
chr21	43869957	43870844	.	.
chr21	43906443	43907421	RSPH1	-
chr21	44034829	44035999	.	.
chr21	44210302	44211314	.	.
chr21	44232317	44233086	.	.
chr21	44291413	44292300	WDR4	-
chr21	44291413	44292300	WDR4	-
chr21	44291413	44292300	WDR4	-
chr21	44291413	44292300	WDR4	-
chr21	44291413	44292300	WDR4	-
chr21	44291413	44292300	WDR4	-
chr21	44291413	44292300	WDR4	-
chr21	44331759	44332743	.	.
chr21	44369128	44370018	.	.
chr21	44375278	44376457	.	.
chr21	44472846	44473698	CBS	-
chr21	44472846	44473698	CBS	-
chr21	44472846	44473698	CBS	-
chr21	44479243	44479817	CBS	-
chr21	44479243	44479817	CBS	-
chr21	44479243	44479817	CBS	-
chr21	44490391	44491332	CBS	-
chr21	44490391	44491332	CBS	-
chr21	44490391	44491332	CBS	-
chr21	44581584	44582270	.	.
chr21	44720705	44721697	.	.
chr21	44731661	44732503	.	.
chr21	44739727	44740699	.	.
chr21	44781337	44782285	.	.
chr21	44792601	44793612	.	.
chr21	44806665	44807679	.	.
chr21	44830968	44831874	.	.
chr21	44865681	44866737	.	.
chr21	44869860	44870764	LINC00319	+
chr21	44871394	44872464	LINC00319	+
chr21	44877913	44878757	.	.
chr21	44897442	44898387	LINC00313	-
chr21	44913900	44914873	.	.
chr21	44920144	44920939	.	.
chr21	44930154	44931251	.	.
chr21	44935743	44937471	.	.
chr21	44942141	44943051	.	.
chr21	44957379	44958422	HSF2BP	-
chr21	45020585	45021565	HSF2BP	-
chr21	45042273	45043360	HSF2BP	-
chr21	45101225	45102238	RRP1B	+
chr21	45141595	45142445	PDXK	+
chr21	45146538	45147282	PDXK	+
chr21	45228505	45229245	LOC284837	-
chr21	45232072	45232998	LOC284837	-
chr21	45260040	45260807	.	.
chr21	45261658	45262496	.	.
chr21	45286111	45287012	AGPAT3	+
chr21	45574476	45575584	.	.
chr21	45585305	45586360	.	.
chr21	45589727	45590684	.	.
chr21	45642783	45643823	.	.
chr21	45735481	45736234	PFKL	+
chr21	45735481	45736234	PFKL	+
chr21	45912077	45912987	.	.
chr21	45968561	45969687	TSPEAR	-
chr21	46013662	46014419	TSPEAR	-
chr21	46036353	46037242	TSPEAR	-
chr21	46129614	46130452	TSPEAR	-
chr21	46130733	46131472	TSPEAR	-
chr21	46172404	46173352	.	.
chr21	46185866	46186925	.	.
chr21	46308148	46309165	ITGB2	-
chr21	46308148	46309165	ITGB2	-
chr21	46344921	46346033	LOC100505746	+
chr21	46344921	46346033	ITGB2	-
chr21	46344921	46346033	LOC100505746	+
chr21	46344921	46346033	LOC100505746	+
chr21	46344921	46346033	LOC100505746	+
chr21	46344921	46346033	LOC100505746	+
chr21	46344921	46346033	LOC100505746	+
chr21	46385798	46386866	FAM207A	+
chr21	46397822	46398227	.	.
chr21	46432002	46433344	.	.
chr21	46437048	46438159	.	.
chr21	46453953	46454882	.	.
chr21	46521755	46522818	ADARB1	+
chr21	46521755	46522818	ADARB1	+
chr21	46521755	46522818	ADARB1	+
chr21	46521755	46522818	ADARB1	+
chr21	46521755	46522818	ADARB1	+
chr21	46521755	46522818	ADARB1	+
chr21	46521755	46522818	ADARB1	+
chr21	46536924	46537776	ADARB1	+
chr21	46536924	46537776	ADARB1	+
chr21	46536924	46537776	ADARB1	+
chr21	46536924	46537776	ADARB1	+
chr21	46536924	46537776	ADARB1	+
chr21	46536924	46537776	ADARB1	+
chr21	46536924	46537776	ADARB1	+
chr21	46639646	46640500	ADARB1	+
chr21	46639646	46640500	ADARB1	+
chr21	46639646	46640500	ADARB1	+
chr21	46639646	46640500	ADARB1	+
chr21	46639646	46640500	ADARB1	+
chr21	46639646	46640500	ADARB1	+
chr21	46639646	46640500	ADARB1	+
chr21	46718994	46720029	.	.
chr21	46753091	46754215	.	.
chr21	46761714	46762419	.	.
chr21	46792675	46793607	.	.
chr21	46822825	46824341	.	.
chr21	46829341	46830667	COL18A1	+
chr21	46869863	46870508	COL18A1	+
chr21	46946808	46948102	SLC19A1	-
chr21	46946808	46948102	SLC19A1	-
chr21	46946808	46948102	SLC19A1	-
chr21	47161750	47162679	.	.
chr21	47241085	47241994	.	.
chr21	47273496	47274665	PCBP3	+
chr21	47273496	47274665	PCBP3	+
chr21	47284665	47285925	PCBP3	+
chr21	47284665	47285925	PCBP3	+
chr21	47294958	47295521	PCBP3	+
chr21	47294958	47295521	PCBP3	+
chr21	47660729	47661363	MCM3AP-AS1	+
chr21	47660729	47661363	MCM3AP	-
chr21	47797723	47798412	PCNT	+
chr21	47832782	47833939	PCNT	+
chr21	47875668	47877450	.	.
chr21	48004700	48005866	.	.
chr21	48055057	48055917	PRMT2	+
chr21	48055057	48055917	PRMT2	+
chr21	48055057	48055917	PRMT2	+
chr21	48055057	48055917	PRMT2	+
chr21	48055057	48055917	PRMT2	+
chr21	48083458	48084347	PRMT2	+
chr21	48083458	48084347	PRMT2	+
chr21	48083458	48084347	PRMT2	+
chr21	48099014	48099700	.	.
chr21	48108153	48109284	.	.
chr22	16204876	16205730	.	.
chr22	17089552	17090425	TPTEP1	+
chr22	17378962	17379906	.	.
chr22	17647071	17647876	.	.
chr22	17828801	17829579	.	.
chr22	17933993	17934466	.	.
chr22	18005512	18007377	CECR2	+
chr22	18051240	18052153	SLC25A18	+
chr22	18056347	18057079	SLC25A18	+
chr22	18115507	18116699	.	.
chr22	18286234	18287435	MICAL3	-
chr22	18306147	18306964	MICAL3	-
chr22	18340615	18341492	MICAL3	-
chr22	18340615	18341492	MICAL3	-
chr22	18354940	18356047	MICAL3	-
chr22	18354940	18356047	MICAL3	-
chr22	18354940	18356047	MICAL3	-
chr22	18366554	18367647	MICAL3	-
chr22	18366554	18367647	MICAL3	-
chr22	18366554	18367647	MICAL3	-
chr22	18402813	18403707	MICAL3	-
chr22	18402813	18403707	MICAL3	-
chr22	18402813	18403707	MICAL3	-
chr22	18429027	18430127	MICAL3	-
chr22	18429027	18430127	MICAL3	-
chr22	18429027	18430127	MICAL3	-
chr22	18469011	18469788	MICAL3	-
chr22	18469011	18469788	MICAL3	-
chr22	18469011	18469788	MICAL3	-
chr22	18503902	18505031	MICAL3	-
chr22	18503902	18505031	MICAL3	-
chr22	18503902	18505031	MICAL3	-
chr22	18514093	18516624	FLJ41941	+
chr22	18544783	18545663	.	.
chr22	18553238	18554213	.	.
chr22	18904259	18905539	PRODH	-
chr22	18904259	18905539	PRODH	-
chr22	18916698	18917788	PRODH	-
chr22	18916698	18917788	PRODH	-
chr22	18938579	18939448	.	.
chr22	18967254	18968271	DGCR5	+
chr22	18967254	18968271	DGCR5	+
chr22	19047470	19048306	DGCR2	-
chr22	19047470	19048306	DGCR2	-
chr22	19047470	19048306	DGCR2	-
chr22	19047470	19048306	DGCR2	-
chr22	19047470	19048306	DGCR2	-
chr22	19053989	19054735	DGCR2	-
chr22	19053989	19054735	DGCR2	-
chr22	19053989	19054735	DGCR2	-
chr22	19053989	19054735	DGCR2	-
chr22	19053989	19054735	DGCR2	-
chr22	19086178	19087264	DGCR2	-
chr22	19086178	19087264	DGCR2	-
chr22	19086178	19087264	DGCR2	-
chr22	19086178	19087264	DGCR2	-
chr22	19086178	19087264	DGCR2	-
chr22	19099629	19100605	DGCR2	-
chr22	19099629	19100605	DGCR2	-
chr22	19099629	19100605	DGCR2	-
chr22	19099629	19100605	DGCR2	-
chr22	19099629	19100605	DGCR2	-
chr22	19116934	19118029	DGCR14	-
chr22	19260518	19261417	CLTCL1	-
chr22	19260518	19261417	CLTCL1	-
chr22	19274584	19275432	CLTCL1	-
chr22	19274584	19275432	CLTCL1	-
chr22	19462858	19463849	UFD1L	-
chr22	19462858	19463849	UFD1L	-
chr22	19498031	19499046	CDC45	+
chr22	19498031	19499046	CDC45	+
chr22	19498031	19499046	CDC45	+
chr22	19562686	19563299	.	.
chr22	19563602	19564704	.	.
chr22	19619789	19620828	.	.
chr22	19699605	19700273	.	.
chr22	19753120	19754285	TBX1	+
chr22	19753120	19754285	TBX1	+
chr22	19753120	19754285	TBX1	+
chr22	19839613	19840145	GNB1L	-
chr22	19839613	19840145	C22orf29	-
chr22	19856006	19857065	.	.
chr22	19861625	19862664	.	.
chr22	19868498	19869256	TXNRD2	-
chr22	19942802	19943688	COMT	+
chr22	19942802	19943688	COMT	+
chr22	19942802	19943688	COMT	+
chr22	19970466	19971559	ARVCF	-
chr22	19971600	19972690	ARVCF	-
chr22	20225175	20226234	.	.
chr22	20295657	20297105	.	.
chr22	20403826	20404605	.	.
chr22	20407945	20409021	.	.
chr22	20409664	20410636	.	.
chr22	20425220	20426319	.	.
chr22	20444907	20445780	.	.
chr22	20463721	20464505	.	.
chr22	20734442	20735392	.	.
chr22	20853182	20853769	.	.
chr22	20884851	20886482	MED15	+
chr22	20884851	20886482	MED15	+
chr22	20887641	20888399	MED15	+
chr22	20887641	20888399	MED15	+
chr22	20939563	20940469	MED15	+
chr22	20939563	20940469	MED15	+
chr22	20972631	20973625	.	.
chr22	21017512	21018387	.	.
chr22	21131669	21132603	PI4KA	-
chr22	21131669	21132603	SERPIND1	+
chr22	21258531	21259589	.	.
chr22	21266673	21267686	.	.
chr22	21281679	21282649	CRKL	+
chr22	21307908	21309059	CRKL	+
chr22	21379247	21380692	P2RX6	+
chr22	21379247	21380692	P2RX6	+
chr22	21381462	21382112	P2RX6	+
chr22	21381462	21382112	P2RX6	+
chr22	21427270	21428021	.	.
chr22	21623681	21624694	.	.
chr22	21734993	21735655	.	.
chr22	21753654	21754620	.	.
chr22	21773270	21774305	HIC2	+
chr22	21788851	21789870	HIC2	+
chr22	21790409	21791537	HIC2	+
chr22	21794725	21795686	HIC2	+
chr22	21798911	21799723	HIC2	+
chr22	21847862	21848786	PI4KAP2	-
chr22	21851905	21853003	PI4KAP2	-
chr22	21853612	21854576	PI4KAP2	-
chr22	21869208	21870237	PI4KAP2	-
chr22	21888848	21889828	.	.
chr22	21907865	21908507	UBE2L3	+
chr22	21909947	21910717	UBE2L3	+
chr22	21987791	21988413	CCDC116	+
chr22	22068765	22069847	YPEL1	-
chr22	22114138	22114938	MAPK1	-
chr22	22146359	22147109	MAPK1	-
chr22	22146359	22147109	MAPK1	-
chr22	22204359	22205514	MAPK1	-
chr22	22204359	22205514	MAPK1	-
chr22	22424508	22425529	.	.
chr22	22465289	22466344	.	.
chr22	22562288	22563052	.	.
chr22	23537109	23538134	BCR	+
chr22	23537109	23538134	BCR	+
chr22	23567843	23568722	BCR	+
chr22	23567843	23568722	BCR	+
chr22	23624004	23624947	BCR	+
chr22	23624004	23624947	BCR	+
chr22	23843211	23843866	.	.
chr22	24168067	24169056	SMARCB1	+
chr22	24168067	24169056	SMARCB1	+
chr22	24188416	24189043	.	.
chr22	24220966	24221700	SLC2A11	+
chr22	24220966	24221700	SLC2A11	+
chr22	24220966	24221700	SLC2A11	+
chr22	24245136	24246188	.	.
chr22	24270535	24271582	.	.
chr22	24699471	24700097	SPECC1L	+
chr22	24699471	24700097	SPECC1L	+
chr22	24699471	24700097	SPECC1L	+
chr22	24739136	24739906	SPECC1L	+
chr22	24739136	24739906	SPECC1L	+
chr22	24739136	24739906	SPECC1L	+
chr22	24739136	24739906	SPECC1L	+
chr22	24814554	24815486	.	.
chr22	24860195	24860862	C22orf45	-
chr22	24860195	24860862	C22orf45	-
chr22	24890683	24891582	C22orf45	-
chr22	24890683	24891582	C22orf45	-
chr22	24890683	24891582	UPB1	+
chr22	24896216	24897200	UPB1	+
chr22	24974388	24975442	.	.
chr22	25093411	25094366	.	.
chr22	25361867	25362930	.	.
chr22	25370772	25371829	.	.
chr22	25372074	25373125	.	.
chr22	25373290	25374169	.	.
chr22	25381454	25382454	.	.
chr22	25423259	25424242	KIAA1671	+
chr22	25457401	25458334	KIAA1671	+
chr22	25500096	25500875	LOC100128531	-
chr22	25500096	25500875	KIAA1671	+
chr22	25506787	25507713	LOC100128531	-
chr22	25506787	25507713	KIAA1671	+
chr22	25510831	25511541	KIAA1671	+
chr22	25572111	25572854	KIAA1671	+
chr22	25669467	25670404	.	.
chr22	25705768	25706437	.	.
chr22	25845788	25846430	CRYBB2P1	+
chr22	25845788	25846430	CRYBB2P1	+
chr22	25925226	25926285	.	.
chr22	25948274	25948831	.	.
chr22	26009192	26010781	ADRBK2	+
chr22	26049714	26050883	ADRBK2	+
chr22	26063677	26064711	ADRBK2	+
chr22	26098278	26099448	ADRBK2	+
chr22	26153354	26154962	MYO18B	+
chr22	26224925	26225978	MYO18B	+
chr22	26855880	26856871	HPS4	-
chr22	26855880	26856871	HPS4	-
chr22	26866238	26867272	HPS4	-
chr22	26866238	26867272	HPS4	-
chr22	26889180	26890224	TFIP11	-
chr22	26889180	26890224	TFIP11	-
chr22	26929754	26930775	TPST2	-
chr22	26929754	26930775	TPST2	-
chr22	26943030	26943987	TPST2	-
chr22	26943030	26943987	TPST2	-
chr22	26944649	26945741	TPST2	-
chr22	26944649	26945741	TPST2	-
chr22	26959867	26960913	TPST2	-
chr22	26959867	26960913	TPST2	-
chr22	26963650	26964754	TPST2	-
chr22	26987912	26988958	.	.
chr22	26994374	26995408	CRYBB1	-
chr22	27062773	27063746	MIAT	+
chr22	27062773	27063746	MIAT	+
chr22	27062773	27063746	MIAT	+
chr22	27062773	27063746	MIAT	+
chr22	27067016	27068014	MIAT	+
chr22	27067016	27068014	MIAT	+
chr22	27067016	27068014	MIAT	+
chr22	27067016	27068014	MIAT	+
chr22	27069050	27070200	MIAT	+
chr22	27069050	27070200	MIAT	+
chr22	27069050	27070200	MIAT	+
chr22	27069050	27070200	MIAT	+
chr22	27191579	27192479	.	.
chr22	27440841	27441553	.	.
chr22	27441929	27442604	.	.
chr22	27503757	27504201	.	.
chr22	27529946	27530788	.	.
chr22	27579262	27580218	.	.
chr22	27598485	27599409	.	.
chr22	27605441	27606451	.	.
chr22	27638858	27639770	.	.
chr22	27675083	27675742	.	.
chr22	27731975	27733315	.	.
chr22	27781848	27782966	.	.
chr22	27783299	27784269	.	.
chr22	27802150	27803035	.	.
chr22	27808786	27809858	.	.
chr22	27818152	27819033	.	.
chr22	27852719	27854033	.	.
chr22	27870413	27871480	.	.
chr22	27907714	27908871	.	.
chr22	28036578	28037509	.	.
chr22	28115098	28116234	.	.
chr22	28148394	28149374	MN1	-
chr22	28150014	28151251	MN1	-
chr22	28326111	28327138	TTC28-AS1	+
chr22	28511991	28512955	TTC28	-
chr22	28571787	28572485	TTC28	-
chr22	28616319	28617378	TTC28	-
chr22	28679345	28680345	TTC28	-
chr22	28711683	28712598	TTC28	-
chr22	28739671	28740707	TTC28	-
chr22	28741092	28741783	TTC28	-
chr22	28873392	28874043	TTC28	-
chr22	28959301	28960308	TTC28	-
chr22	29015153	29016057	TTC28	-
chr22	29164025	29165011	.	.
chr22	29166941	29168027	.	.
chr22	29280221	29281011	ZNRF3	+
chr22	29287902	29288777	ZNRF3	+
chr22	29294911	29295895	ZNRF3	+
chr22	29304368	29305429	ZNRF3	+
chr22	29317801	29318532	ZNRF3	+
chr22	29317801	29318532	ZNRF3	+
chr22	29378901	29379943	ZNRF3	+
chr22	29378901	29379943	ZNRF3	+
chr22	29466849	29468169	.	.
chr22	29586584	29587620	.	.
chr22	29606778	29607634	EMID1	+
chr22	29735275	29736125	AP1B1	-
chr22	29735275	29736125	AP1B1	-
chr22	29735275	29736125	AP1B1	-
chr22	29738842	29739670	AP1B1	-
chr22	29738842	29739670	AP1B1	-
chr22	29738842	29739670	AP1B1	-
chr22	29772402	29773458	AP1B1	-
chr22	29772402	29773458	AP1B1	-
chr22	29772402	29773458	AP1B1	-
chr22	29773652	29774667	AP1B1	-
chr22	29773652	29774667	AP1B1	-
chr22	29773652	29774667	AP1B1	-
chr22	29864520	29865553	.	.
chr22	29983650	29984667	.	.
chr22	30014656	30015762	NF2	+
chr22	30014656	30015762	NF2	+
chr22	30014656	30015762	NF2	+
chr22	30014656	30015762	NF2	+
chr22	30014656	30015762	NF2	+
chr22	30014656	30015762	NF2	+
chr22	30014656	30015762	NF2	+
chr22	30014656	30015762	NF2	+
chr22	30014656	30015762	NF2	+
chr22	30018720	30019754	NF2	+
chr22	30018720	30019754	NF2	+
chr22	30018720	30019754	NF2	+
chr22	30018720	30019754	NF2	+
chr22	30018720	30019754	NF2	+
chr22	30018720	30019754	NF2	+
chr22	30018720	30019754	NF2	+
chr22	30018720	30019754	NF2	+
chr22	30018720	30019754	NF2	+
chr22	30056659	30057590	NF2	+
chr22	30056659	30057590	NF2	+
chr22	30056659	30057590	NF2	+
chr22	30056659	30057590	NF2	+
chr22	30056659	30057590	NF2	+
chr22	30056659	30057590	NF2	+
chr22	30056659	30057590	NF2	+
chr22	30056659	30057590	NF2	+
chr22	30056659	30057590	NF2	+
chr22	30113383	30114504	.	.
chr22	30140590	30141585	ZMAT5	-
chr22	30140590	30141585	ZMAT5	-
chr22	30212609	30213747	ASCC2	-
chr22	30212609	30213747	ASCC2	-
chr22	30217134	30217897	ASCC2	-
chr22	30217134	30217897	ASCC2	-
chr22	30266280	30267148	.	.
chr22	30388557	30389723	MTMR3	+
chr22	30388557	30389723	MTMR3	+
chr22	30388557	30389723	MTMR3	+
chr22	30455017	30455985	.	.
chr22	30572097	30573051	HORMAD2	+
chr22	30591951	30593729	.	.
chr22	30623783	30624931	.	.
chr22	30641445	30642330	LIF	-
chr22	30641445	30642330	LIF	-
chr22	30657380	30658824	OSM	-
chr22	30673289	30674064	.	.
chr22	30707815	30708811	TBC1D10A	-
chr22	30707815	30708811	TBC1D10A	-
chr22	30716860	30717429	TBC1D10A	-
chr22	30716860	30717429	TBC1D10A	-
chr22	30795786	30796845	SEC14L2	+
chr22	30795786	30796845	SEC14L2	+
chr22	30795786	30796845	SEC14L2	+
chr22	30875096	30876059	.	.
chr22	30934154	30935017	SEC14L6	-
chr22	30973315	30974277	PES1	-
chr22	30973315	30974277	PES1	-
chr22	30973315	30974277	PES1	-
chr22	31225942	31227581	OSBP2	+
chr22	31236927	31238044	OSBP2	+
chr22	31293812	31294600	OSBP2	+
chr22	31342833	31343854	MORC2	-
chr22	31400729	31401440	.	.
chr22	31413877	31414911	.	.
chr22	31448628	31449462	.	.
chr22	31451333	31452301	.	.
chr22	31477471	31478555	SMTN	+
chr22	31477471	31478555	SMTN	+
chr22	31477471	31478555	SMTN	+
chr22	31537909	31539000	.	.
chr22	31573060	31574205	RNF185	+
chr22	31573060	31574205	RNF185	+
chr22	31573060	31574205	RNF185	+
chr22	31573060	31574205	RNF185	+
chr22	31573060	31574205	RNF185	+
chr22	31573060	31574205	RNF185	+
chr22	31603014	31603907	.	.
chr22	31614611	31615526	LIMK2	+
chr22	31644593	31645608	LIMK2	+
chr22	31644593	31645608	LIMK2	+
chr22	31644593	31645608	LIMK2	+
chr22	31646599	31647486	LIMK2	+
chr22	31646599	31647486	LIMK2	+
chr22	31646599	31647486	LIMK2	+
chr22	31649566	31650750	LIMK2	+
chr22	31649566	31650750	LIMK2	+
chr22	31649566	31650750	LIMK2	+
chr22	31691379	31692239	.	.
chr22	31700860	31701848	.	.
chr22	31702188	31703291	.	.
chr22	31708980	31710047	.	.
chr22	31723873	31724672	PATZ1	-
chr22	31723873	31724672	PATZ1	-
chr22	31723873	31724672	PATZ1	-
chr22	31832329	31833261	.	.
chr22	31940726	31941716	SFI1	+
chr22	31940726	31941716	SFI1	+
chr22	31940726	31941716	SFI1	+
chr22	31940726	31941716	SFI1	+
chr22	31940726	31941716	SFI1	+
chr22	32019410	32020139	PISD	-
chr22	32042473	32043791	.	.
chr22	32054968	32055964	.	.
chr22	32078811	32079916	PRR14L	-
chr22	32102003	32102574	PRR14L	-
chr22	32231852	32232919	DEPDC5	+
chr22	32231852	32232919	DEPDC5	+
chr22	32231852	32232919	DEPDC5	+
chr22	32231852	32232919	DEPDC5	+
chr22	32266602	32267606	DEPDC5	+
chr22	32266602	32267606	DEPDC5	+
chr22	32266602	32267606	DEPDC5	+
chr22	32266602	32267606	DEPDC5	+
chr22	32272172	32273174	DEPDC5	+
chr22	32272172	32273174	DEPDC5	+
chr22	32272172	32273174	DEPDC5	+
chr22	32272172	32273174	DEPDC5	+
chr22	32282643	32283492	DEPDC5	+
chr22	32282643	32283492	DEPDC5	+
chr22	32282643	32283492	DEPDC5	+
chr22	32282643	32283492	DEPDC5	+
chr22	32335451	32336360	C22orf24	-
chr22	32446262	32447611	SLC5A1	+
chr22	32474738	32475503	SLC5A1	+
chr22	32474738	32475503	SLC5A1	+
chr22	32502586	32503733	SLC5A1	+
chr22	32502586	32503733	SLC5A1	+
chr22	32676599	32677620	.	.
chr22	32953132	32954010	SYN3	-
chr22	32953132	32954010	SYN3	-
chr22	32953132	32954010	SYN3	-
chr22	32992066	32993255	SYN3	-
chr22	32992066	32993255	SYN3	-
chr22	32992066	32993255	SYN3	-
chr22	33001207	33002169	SYN3	-
chr22	33001207	33002169	SYN3	-
chr22	33001207	33002169	SYN3	-
chr22	33039967	33041120	SYN3	-
chr22	33039967	33041120	SYN3	-
chr22	33039967	33041120	SYN3	-
chr22	33061409	33062453	SYN3	-
chr22	33061409	33062453	SYN3	-
chr22	33061409	33062453	SYN3	-
chr22	33093386	33094507	SYN3	-
chr22	33093386	33094507	SYN3	-
chr22	33093386	33094507	SYN3	-
chr22	33119301	33120278	SYN3	-
chr22	33119301	33120278	SYN3	-
chr22	33119301	33120278	SYN3	-
chr22	33215792	33216974	TIMP3	+
[truncated: 50,533 more rows]

## Sheet: TP53 all TSS
ChIP-seq Peak				Refseq transcript
Chromosome	Start	Stop	midpoint	Strand	TTS	Gene	Refseq transcript	Distance
chr20	278797	279634	279216	-	271419	C20orf96	NM_080571	-7797
chr20	278797	279634	279216	-	271419	C20orf96	NM_153269	-7797
chr20	642208	642997	642603	-	633890	SRXN1	NM_080725	-8713
chr20	642208	642997	642603	-	656823	SCRT2	NM_033129	14221
chr20	1396489	1397313	1396901	-	1373816	FKBP1A-SDCBP2	NR_037661	-23085
chr20	1396489	1397313	1396901	-	1373816	FKBP1A	NM_000801	-23085
chr20	1396489	1397313	1396901	-	1373816	FKBP1A	NM_001199786	-23085
chr20	1396489	1397313	1396901	-	1373816	FKBP1A	NM_054014	-23085
chr20	1397855	1398716	1398286	-	1373816	FKBP1A-SDCBP2	NR_037661	-24470
chr20	1397855	1398716	1398286	-	1373816	FKBP1A	NM_000801	-24470
chr20	1397855	1398716	1398286	-	1373816	FKBP1A	NM_001199786	-24470
chr20	1397855	1398716	1398286	-	1373816	FKBP1A	NM_054014	-24470
chr20	1458382	1459768	1459075	-	1472233	SIRPB2	NM_001122962	13158
chr20	1458382	1459768	1459075	-	1448337	NSFL1C	NM_001206736	-10738
chr20	1458382	1459768	1459075	-	1448337	NSFL1C	NR_038164	-10738
chr20	1458382	1459768	1459075	-	1448337	NSFL1C	NM_016143	-10738
chr20	1458382	1459768	1459075	-	1448337	NSFL1C	NM_018839	-10738
chr20	1458382	1459768	1459075	-	1472233	SIRPB2	NM_001134836	13158
chr20	1479999	1481801	1480900	-	1472233	SIRPB2	NM_001122962	-8667
chr20	1479999	1481801	1480900	-	1472233	SIRPB2	NM_001134836	-8667
chr20	1513286	1514126	1513706	-	1538343	SIRPD	NM_178460	24637
chr20	1549619	1550779	1550199	-	1538343	SIRPD	NM_178460	-11856
chr20	3075490	3076497	3075994	-	3065370	AVP	NM_000490	-10624
chr20	3164205	3165308	3164757	-	3140532	FASTKD5	NM_021826	-24225
chr20	3164205	3165308	3164757	-	3140540	UBOX5	NM_014948	-24217
chr20	3164205	3165308	3164757	-	3140540	UBOX5	NM_199415	-24217
chr20	3164205	3165308	3164757	-	3149207	ProSAPiP1	NM_014731	-15550
chr20	3164205	3165308	3164757	-	3185295	DDRGK1	NM_023935	20539
chr20	3220341	3221407	3220874	-	3218835	SLC4A11	NM_001174090	-2039
chr20	3220341	3221407	3220874	-	3218373	SLC4A11	NM_032034	-2501
chr20	3220341	3221407	3220874	-	3219887	SLC4A11	NM_001174089	-987
chr20	3784704	3785724	3785214	-	3762102	SPEF1	NM_015417	-23112
chr20	3784704	3785724	3785214	-	3767337	CENPB	NM_001810	-17877
chr20	3873793	3874840	3874317	-	3898210	MIR103B2	NR_031722	23894
chr20	4714982	4715864	4715423	-	4721314	PRNT	NR_024267	5891
chr20	4714982	4715864	4715423	-	4721314	PRNT	NR_024269	5891
chr20	4714982	4715864	4715423	-	4721314	PRNT	NR_024268	5891
chr20	4744105	4745144	4744625	-	4721314	PRNT	NR_024267	-23311
chr20	4744105	4745144	4744625	-	4721314	PRNT	NR_024269	-23311
chr20	4744105	4745144	4744625	-	4721314	PRNT	NR_024268	-23311
chr20	5100304	5101088	5100696	-	5100647	PCNA	NM_182649	-49
chr20	5100304	5101088	5100696	-	5093733	TMEM230	NM_001009923	-6963
chr20	5100304	5101088	5100696	-	5093733	TMEM230	NM_001009925	-6963
chr20	5100304	5101088	5100696	-	5093733	TMEM230	NM_014145	-6963
chr20	5100304	5101088	5100696	-	5093733	TMEM230	NM_001009924	-6963
chr20	5100304	5101088	5100696	-	5107268	PCNA	NM_002592	6572
chr20	6081679	6082601	6082140	-	6104191	FERMT1	NM_017671	22051
chr20	10645543	10646635	10646089	-	10654694	JAG1	NM_000214	8605
chr20	13780894	13782078	13781486	-	13765532	ESF1	NM_016649	-15954
chr20	17552853	17553807	17553330	-	17539605	BFSP1	NM_001161705	-13725
chr20	18832621	18833530	18833076	-	18810839	C20orf78	NM_001242671	-22237
chr20	21476812	21477829	21477321	-	21494664	NKX2-2	NM_002509	17344
chr20	23080630	23081868	23081249	-	23066977	CD93	NM_012072	-14272
chr20	23119791	23120715	23120253	-	23113273	LOC200261	NR_034149	-6980
chr20	23135298	23136364	23135831	-	23113273	LOC200261	NR_034149	-22558
chr20	23619929	23620533	23620231	-	23618574	CST3	NM_000099	-1657
chr20	25676231	25677063	25676647	-	25677469	ZNF337	NM_015655	822
chr20	30286789	30287775	30287282	-	30310656	BCL2L1	NM_001191	23374
chr20	30286789	30287775	30287282	-	30310656	BCL2L1	NM_138578	23374
chr20	30791684	30792628	30792156	-	30778163	TSPY26P	NR_002781	-13993
chr20	30791684	30792628	30792156	-	30795546	PLAGL2	NM_002657	3390
chr20	31216712	31217279	31216996	-	31239783	C20orf203	NM_182584	22788
chr20	31991726	31992789	31992258	-	31989337	CDK5RAP1	NM_016408	-2921
chr20	31991726	31992789	31992258	-	31989337	CDK5RAP1	NM_016082	-2921
chr20	32699847	32700678	32700263	-	32700085	EIF2S2	NM_003908	-178
chr20	32890279	32891374	32890827	-	32891215	AHCY	NM_000687	389
chr20	32890279	32891374	32890827	-	32899608	AHCY	NM_001161766	8782
chr20	32923147	32924259	32923703	-	32899608	AHCY	NM_001161766	-24095
chr20	33249296	33250410	33249853	-	33265089	PIGU	NM_080476	15236
chr20	33759066	33760249	33759658	-	33735161	EDEM2	NR_026728	-24497
chr20	33759066	33760249	33759658	-	33735161	EDEM2	NM_001145025	-24497
chr20	33759066	33760249	33759658	-	33735161	EDEM2	NM_018217	-24497
chr20	33895552	33896740	33896146	-	33872506	EIF6	NM_181468	-23640
chr20	33895552	33896740	33896146	-	33880225	FAM83C	NM_178468	-15921
chr20	33895552	33896740	33896146	-	33872594	EIF6	NM_181466	-23552
chr20	33895552	33896740	33896146	-	33872594	EIF6	NM_002212	-23552
chr20	33999367	34000450	33999909	-	33999945	UQCC	NM_001184977	37
chr20	33999367	34000450	33999909	-	33999945	UQCC	NM_199487	37
chr20	33999367	34000450	33999909	-	33999945	UQCC	NM_018244	37
chr20	34038202	34039854	34039028	-	34026027	GDF5	NM_000557	-13001
chr20	34214170	34215288	34214729	-	34195484	FER1L4	NR_024377	-19245
chr20	34334057	34335593	34334825	-	34330258	RBM39	NR_040724	-4567
chr20	34334057	34335593	34334825	-	34330258	RBM39	NM_004902	-4567
chr20	34334057	34335593	34334825	-	34330258	RBM39	NR_040723	-4567
chr20	34334057	34335593	34334825	-	34330258	RBM39	NR_040722	-4567
chr20	34334057	34335593	34334825	-	34330258	RBM39	NM_184234	-4567
chr20	34334057	34335593	34334825	-	34330258	RBM39	NM_001242599	-4567
chr20	34334057	34335593	34334825	-	34330258	RBM39	NM_001242600	-4567
chr20	35274747	35275838	35275293	-	35274619	SLA2	NM_175077	-674
chr20	35274747	35275838	35275293	-	35274619	SLA2	NM_032214	-674
chr20	35393165	35393894	35393530	-	35402154	DSN1	NM_024918	8625
chr20	35393165	35393894	35393530	-	35374541	NDRG3	NM_022477	-18989
chr20	35393165	35393894	35393530	-	35374541	NDRG3	NR_038370	-18989
chr20	35393165	35393894	35393530	-	35374541	NDRG3	NM_032013	-18989
chr20	35393165	35393894	35393530	-	35402230	DSN1	NM_001145317	8701
chr20	35393165	35393894	35393530	-	35402154	DSN1	NM_001145316	8625
chr20	35393165	35393894	35393530	-	35402230	DSN1	NM_001145315	8701
chr20	35393165	35393894	35393530	-	35402230	DSN1	NM_001145318	8701
chr20	35463387	35464322	35463855	-	35488276	SOGA1	NM_199181	24422
chr20	36154309	36155344	36154827	-	36152953	BLCAP	NM_001167823	-1874
chr20	36154309	36155344	36154827	-	36156134	BLCAP	NM_001167821	1308
chr20	36154309	36155344	36154827	-	36156083	BLCAP	NM_001167822	1257
chr20	36154309	36155344	36154827	-	36156333	BLCAP	NM_001167820	1507
chr20	36154309	36155344	36154827	-	36156333	BLCAP	NM_006698	1507
chr20	42959028	42960139	42959584	-	42939889	FITM2	NM_001080472	-19695
chr20	43306531	43307744	43307138	-	43300380	LOC79015	NR_034104	-6758
chr20	43967543	43968530	43968037	-	43977064	SDC4	NM_002999	9028
chr20	43972530	43973365	43972948	-	43977064	SDC4	NM_002999	4117
chr20	44323916	44324878	44324397	-	44333658	WFDC10B	NM_172131	9261
chr20	44323916	44324878	44324397	-	44333658	WFDC10B	NM_172006	9261
chr20	44540717	44541666	44541192	-	44519901	NEURL2	NM_080749	-21291
chr20	44540717	44541666	44541192	-	44516238	SPATA25	NM_080608	-24954
chr20	44540717	44541666	44541192	-	44541003	PLTP	NM_001242920	-189
chr20	44540717	44541666	44541192	-	44539633	PLTP	NM_001242921	-1559
chr20	44540717	44541666	44541192	-	44541003	PLTP	NM_006227	-189
chr20	44540717	44541666	44541192	-	44541003	PLTP	NM_182676	-189
chr20	44587557	44588637	44588097	-	44600833	ZNF335	NM_022095	12736
chr20	44701884	44702645	44702265	-	44718580	NCOA5	NM_020967	16316
chr20	46005473	46006537	46006005	-	45985474	ZMYND8	NM_183048	-20531
chr20	46005473	46006537	46006005	-	45985474	ZMYND8	NM_012408	-20531
chr20	46005473	46006537	46006005	-	45985474	ZMYND8	NM_183047	-20531
chr20	49636368	49637484	49636926	-	49639675	KCNG1	NM_002237	2749
chr20	52483835	52484932	52484384	-	52492248	SUMO1P1	NR_002189	7865
chr20	52801202	52802115	52801659	-	52790516	CYP24A1	NM_001128915	-11143
chr20	52801202	52802115	52801659	-	52790516	CYP24A1	NM_000782	-11143
chr20	55837855	55838942	55838399	-	55841707	BMP7	NM_001719	3309
chr20	56873751	56874678	56874215	-	56884495	PPP4R1L	NR_003505	10281
chr20	57638972	57640032	57639502	-	57617901	SLMO2	NM_016045	-21601
chr20	57638972	57640032	57639502	-	57617901	SLMO2-ATP5E	NR_037930	-21601
chr20	57638972	57640032	57639502	-	57617901	SLMO2-ATP5E	NR_037929	-21601
chr20	57638972	57640032	57639502	-	57617901	SLMO2	NM_001256403	-21601
chr20	60724522	60725674	60725098	-	60718474	PSMA7	NM_002792	-6624
chr20	60952782	60953913	60953348	-	60942368	LAMA5	NM_005560	-10980
chr20	61887019	61888241	61887630	-	61885892	NKAIN4	NM_152864	-1738
chr20	62268466	62269322	62268894	-	62258381	GMEB2	NM_012384	-10513
chr20	62268466	62269322	62268894	-	62284780	STMN3	NM_015894	15886
chr20	62611356	62612407	62611882	-	62587800	UCKL1	NM_017859	-24082
chr20	62611356	62612407	62611882	-	62601218	ZNF512B	NM_020713	-10664
chr20	62611356	62612407	62611882	-	62610995	SAMD10	NM_080621	-887
chr21	9969691	9970780	9970236	-	9968593	TEKT4P2	NR_038328	-1643
chr21	9969691	9970780	9970236	-	9968593	TEKT4P2	NR_038327	-1643
chr21	9969691	9970780	9970236	-	9968593	TEKT4P2	NR_038329	-1643
chr21	15341771	15342903	15342337	-	15352765	ANKRD20A11P	NR_027270	10428
chr21	18979621	18980752	18980187	-	18985268	BTG3	NM_006806	5082
chr21	18979621	18980752	18980187	-	18985268	BTG3	NM_001130914	5082
chr21	31849909	31850973	31850441	-	31859667	KRTAP19-2	NM_181608	9226
chr21	31849909	31850973	31850441	-	31852636	KRTAP19-1	NM_181607	2195
chr21	31849909	31850973	31850441	-	31864275	KRTAP19-3	NM_181609	13834
chr21	31849909	31850973	31850441	-	31869428	KRTAP19-4	NM_181610	18987
chr21	31849909	31850973	31850441	-	31874408	KRTAP19-5	NM_181611	23967
chr21	33732380	33733430	33732905	-	33749631	SNORA80	NR_002996	16726
chr21	33744603	33745714	33745159	-	33765312	URB1	NM_014825	20154
chr21	33744603	33745714	33745159	-	33749631	SNORA80	NR_002996	4473
chr21	33758150	33759157	33758654	-	33765312	URB1	NM_014825	6659
chr21	33758150	33759157	33758654	-	33749631	SNORA80	NR_002996	-9023
chr21	33971896	33972890	33972393	-	33957845	TCP10L	NM_144659	-14548
chr21	33971896	33972890	33972393	-	33984913	C21orf59	NR_036552	12520
chr21	33971896	33972890	33972393	-	33984918	C21orf59	NM_021254	12525
chr21	34113312	34114043	34113678	-	34100351	SYNJ1	NM_203446	-13327
chr21	34113312	34114043	34113678	-	34100250	SYNJ1	NM_001160306	-13428
chr21	34113312	34114043	34113678	-	34100250	SYNJ1	NM_001160302	-13428
chr21	34113312	34114043	34113678	-	34100351	SYNJ1	NM_003895	-13327
chr21	34633533	34634618	34634076	-	34638565	LOC100288432	NR_038974	4490
chr21	36394132	36395022	36394577	-	36411723	RUNX1-IT1	NR_026812	17146
chr21	36435502	36436481	36435992	-	36411723	RUNX1-IT1	NR_026812	-24269
chr21	36435502	36436481	36435992	-	36421595	RUNX1	NM_001754	-14397
chr21	38321748	38322638	38322193	-	38338956	HLCS	NM_001242784	16763
chr21	39860148	39861404	39860776	-	39870428	ERG	NM_182918	9652
chr21	39860148	39861404	39860776	-	39870428	ERG	NM_001136155	9652
chr21	40729893	40730705	40730299	-	40721047	HMGN1	NM_004965	-9252
chr21	42216494	42218201	42217348	-	42219039	DSCAM	NM_001389	1692
chr21	43171323	43172436	43171880	-	43187249	RIPK4	NM_020639	15370
chr21	43197555	43198756	43198156	-	43187249	RIPK4	NM_020639	-10907
chr21	43202354	43204231	43203293	-	43187249	RIPK4	NM_020639	-16044
chr21	43206014	43207230	43206622	-	43187249	RIPK4	NM_020639	-19373
chr21	44291413	44292300	44291857	-	44299693	WDR4	NM_001260474	7837
chr21	44291413	44292300	44291857	-	44299385	WDR4	NM_001260477	7529
chr21	44291413	44292300	44291857	-	44299693	WDR4	NM_001260475	7837
chr21	44291413	44292300	44291857	-	44299693	WDR4	NM_018669	7837
chr21	44291413	44292300	44291857	-	44299693	WDR4	NM_033661	7837
chr21	44291413	44292300	44291857	-	44299699	WDR4	NM_001260476	7843
chr21	44291413	44292300	44291857	-	44299699	WDR4	NR_048535	7843
chr21	44830968	44831874	44831421	-	44847002	SIK1	NM_173354	15581
chr21	44865681	44866737	44866209	-	44847002	SIK1	NM_173354	-19207
chr21	44871394	44872464	44871929	-	44847002	SIK1	NM_173354	-24927
chr21	44913900	44914873	44914387	-	44898103	LINC00313	NR_026863	-16284
chr21	44920144	44920939	44920542	-	44898103	LINC00313	NR_026863	-22439
chr21	45232072	45232998	45232535	-	45232448	LOC284837	NR_026961	-87
chr21	45735481	45736234	45735858	-	45759285	C21orf2	NM_004928	23428
chr21	45968561	45969687	45969124	-	45978643	KRTAP10-3	NM_198696	9519
chr21	45968561	45969687	45969124	-	45960078	KRTAP10-1	NM_198691	-9046
chr21	45968561	45969687	45969124	-	45971388	KRTAP10-2	NM_198693	2264
chr21	46013662	46014419	46014041	-	46000481	KRTAP10-5	NM_198694	-13560
chr21	46013662	46014419	46014041	-	46012386	KRTAP10-6	NM_198688	-1655
chr21	46129614	46130452	46130033	-	46131495	TSPEAR	NM_144991	1462
chr21	46432002	46433344	46432673	-	46424642	LINC00162	NR_024089	-8031
chr21	46432002	46433344	46432673	-	46414001	LINC00163	NR_033840	-18672
chr21	46946808	46948102	46947455	-	46962385	SLC19A1	NM_001205206	14930
chr21	46946808	46948102	46947455	-	46954542	SLC19A1	NM_001205207	7087
chr21	46946808	46948102	46947455	-	46962385	SLC19A1	NM_194255	14930
chr21	47273496	47274665	47274081	-	47256333	LOC100129027	NR_038876	-17748
chr21	47660729	47661363	47661046	-	47648738	LSS	NM_001001438	-12308
chr21	47660729	47661363	47661046	-	47648738	LSS	NM_002340	-12308
chr21	47660729	47661363	47661046	-	47648738	LSS	NM_001145436	-12308
chr21	47660729	47661363	47661046	-	47648738	LSS	NM_001145437	-12308
chr22	18503902	18505031	18504467	-	18507325	MICAL3	NM_015241	2859
chr22	18503902	18505031	18504467	-	18507325	MICAL3	NM_001122731	2859
chr22	18503902	18505031	18504467	-	18507325	MICAL3	NM_001136004	2859
chr22	18904259	18905539	18904899	-	18923964	PRODH	NM_001195226	19065
chr22	18904259	18905539	18904899	-	18924066	PRODH	NM_016335	19167
chr22	18916698	18917788	18917243	-	18923964	PRODH	NM_001195226	6721
chr22	18916698	18917788	18917243	-	18924066	PRODH	NM_016335	6823
chr22	19053989	19054735	19054362	-	19035888	DGCR11	NR_024157	-18474
chr22	19274584	19275432	19275008	-	19279239	CLTCL1	NM_007098	4231
chr22	19274584	19275432	19275008	-	19279239	CLTCL1	NM_001835	4231
chr22	19462858	19463849	19463354	-	19466738	UFD1L	NM_005659	3385
chr22	19462858	19463849	19463354	-	19466738	UFD1L	NM_001035247	3385
chr22	19563602	19564704	19564153	-	19554362	LOC150185	NR_024381	-9791
chr22	19856006	19857065	19856536	-	19842371	C22orf29	NM_024627	-14165
chr22	19856006	19857065	19856536	-	19842462	GNB1L	NM_053004	-14074
chr22	19861625	19862664	19862145	-	19842371	C22orf29	NM_024627	-19774
chr22	19861625	19862664	19862145	-	19842462	GNB1L	NM_053004	-19683
chr22	20225175	20226234	20225705	-	20236734	MIR1286	NR_031618	11030
chr22	20295657	20297105	20296381	-	20307628	DGCR6L	NM_033257	11247
chr22	20407945	20409021	20408483	-	20398695	PI4KAP1	NR_003563	-9788
chr22	20444907	20445780	20445344	-	20461786	RIMBP3	NM_015672	16443
chr22	21847862	21848786	21848324	-	21871780	PI4KAP2	NR_003700	23456
chr22	21851905	21853003	21852454	-	21871780	PI4KAP2	NR_003700	19326
chr22	21888848	21889828	21889338	-	21871780	PI4KAP2	NR_003700	-17558
chr22	21888848	21889828	21889338	-	21905373	RIMBP3B	NM_001128635	16035
chr22	21888848	21889828	21889338	-	21905750	RIMBP3C	NM_001128633	16412
chr22	21909947	21910717	21910332	-	21905373	RIMBP3B	NM_001128635	-4959
chr22	21909947	21910717	21910332	-	21905750	RIMBP3C	NM_001128633	-4582
chr22	22204359	22205514	22204937	-	22221970	MAPK1	NM_002745	17034
chr22	22204359	22205514	22204937	-	22221970	MAPK1	NM_138957	17034
chr22	24168067	24169056	24168562	-	24181199	DERL3	NM_001135751	12638
chr22	24168067	24169056	24168562	-	24181199	DERL3	NM_001002862	12638
chr22	24168067	24169056	24168562	-	24181199	DERL3	NM_198440	12638
chr22	24245136	24246188	24245662	-	24241117	LOC284889	NR_038911	-4545
chr22	24890683	24891582	24891133	-	24890783	C22orf45	NR_028484	-350
chr22	24890683	24891582	24891133	-	24890783	C22orf45	NR_028483	-350
chr22	26889180	26890224	26889702	-	26908437	TFIP11	NM_012143	18735
chr22	26889180	26890224	26889702	-	26875551	HPS4	NM_152841	-14151
chr22	26889180	26890224	26889702	-	26879820	HPS4	NM_022081	-9882
chr22	26889180	26890224	26889702	-	26908437	TFIP11	NM_001008697	18735
chr22	26929754	26930775	26930265	-	26908437	TFIP11	NM_012143	-21828
chr22	26929754	26930775	26930265	-	26908437	TFIP11	NM_001008697	-21828
chr22	26929754	26930775	26930265	-	26951289	MIR548J	NR_031615	21025
chr22	26944649	26945741	26945195	-	26951289	MIR548J	NR_031615	6094
chr22	26944649	26945741	26945195	-	26961370	TPST2	NM_001008566	16175
chr22	26959867	26960913	26960390	-	26951289	MIR548J	NR_031615	-9101
chr22	26959867	26960913	26960390	-	26961370	TPST2	NM_001008566	980
chr22	26963650	26964754	26964202	-	26951289	MIR548J	NR_031615	-12913
chr22	26963650	26964754	26964202	-	26986089	TPST2	NM_003595	21887
chr22	26963650	26964754	26964202	-	26961370	TPST2	NM_001008566	-2832
chr22	28326111	28327138	28326625	-	28315255	PITPNB	NM_012399	-11370
chr22	28326111	28327138	28326625	-	28316600	MIR3199-1	NR_036169	-10025
chr22	29772402	29773458	29772930	-	29784572	AP1B1	NM_001127	11642
chr22	29772402	29773458	29772930	-	29784572	AP1B1	NM_145730	11642
chr22	29772402	29773458	29772930	-	29784572	AP1B1	NM_001166019	11642
chr22	30140590	30141585	30141088	-	30162969	ZMAT5	NM_001003692	21882
chr22	30140590	30141585	30141088	-	30162969	ZMAT5	NM_019103	21882
chr22	30623783	30624931	30624357	-	30642840	LIF	NM_001257135	18483
chr22	30623783	30624931	30624357	-	30642840	LIF	NM_002309	18483
chr22	30641445	30642330	30641888	-	30642840	LIF	NM_001257135	953
chr22	30641445	30642330	30641888	-	30642840	LIF	NM_002309	953
chr22	30641445	30642330	30641888	-	30662829	OSM	NM_020530	20942
chr22	30657380	30658824	30658102	-	30642840	LIF	NM_001257135	-15262
chr22	30657380	30658824	30658102	-	30642840	LIF	NM_002309	-15262
chr22	30657380	30658824	30658102	-	30662829	OSM	NM_020530	4727
chr22	30795786	30796845	30796316	-	30773894	KIAA1656	NR_046312	-22422
chr22	30795786	30796845	30796316	-	30783302	RNF215	NM_001017981	-13014
chr22	31477471	31478555	31478013	-	31503551	SELM	NM_080430	25538
chr22	31573060	31574205	31573633	-	31556105	MIR3928	NR_037496	-17528
chr22	31700860	31701848	31701354	-	31688520	PIK3IP1	NM_001135911	-12834
chr22	31700860	31701848	31701354	-	31688520	PIK3IP1	NM_052880	-12834
chr22	31702188	31703291	31702740	-	31688520	PIK3IP1	NM_001135911	-14220
chr22	31702188	31703291	31702740	-	31688520	PIK3IP1	NM_052880	-14220
chr22	32042473	32043791	32043132	-	32026810	PISD	NM_014338	-16322
chr22	33387291	33388428	33387860	-	33402806	SYN3	NM_003490	14947
chr22	33387291	33388428	33387860	-	33402806	SYN3	NM_133633	14947
chr22	36925832	36926972	36926402	-	36903090	FOXRED2	NM_024955	-23312
chr22	36925832	36926972	36926402	-	36903148	FOXRED2	NM_001102371	-23254
chr22	36925832	36926972	36926402	-	36925277	EIF3D	NM_003753	-1125
chr22	37827649	37828875	37828262	-	37823505	ELFN2	NM_052906	-4757
chr22	38371446	38372543	38371995	-	38380539	SOX10	NM_006941	8545
chr22	38371446	38372543	38371995	-	38349654	C22orf23	NM_032561	-22341
chr22	38371446	38372543	38371995	-	38349676	C22orf23	NM_001207062	-22319
chr22	38708013	38708960	38708487	-	38714089	CSNK1E	NM_001894	5603
chr22	38708013	38708960	38708487	-	38713413	CSNK1E	NM_152221	4927
chr22	38847164	38848052	38847608	-	38840033	KCNJ4	NM_004981	-7575
chr22	38847164	38848052	38847608	-	38851203	KCNJ4	NM_152868	3595
chr22	38917455	38918364	38917910	-	38902345	DDX17	NM_006386	-15565
chr22	38917455	38918364	38917910	-	38902345	DDX17	NM_001098504	-15565
chr22	39112113	39113032	39112573	-	39096459	JOSD1	NM_014876	-16114
chr22	39144454	39145494	39144974	-	39151467	SUN2	NM_001199580	6493
chr22	39144454	39145494	39144974	-	39152024	SUN2	NM_001199579	7050
chr22	39144454	39145494	39144974	-	39152024	SUN2	NM_015374	7050
chr22	39170182	39171172	39170677	-	39151467	SUN2	NM_001199580	-19210
chr22	39170182	39171172	39170677	-	39152024	SUN2	NM_001199579	-18653
chr22	39170182	39171172	39170677	-	39152024	SUN2	NM_015374	-18653
chr22	39170182	39171172	39170677	-	39190161	DNAL4	NM_005740	19484
chr22	39709129	39710113	39709621	-	39709916	SNORD83B	NR_000028	295
chr22	39709129	39710113	39709621	-	39715670	RPL3	NM_000967	6049
chr22	39709129	39710113	39709621	-	39715118	SNORD43	NR_002439	5497
chr22	39709129	39710113	39709621	-	39711312	SNORD83A	NR_000027	1691
chr22	39709129	39710113	39709621	-	39712901	RNU86	NR_000026	3280
chr22	39709129	39710113	39709621	-	39715670	RPL3	NM_001033853	6049
chr22	41633927	41634860	41634394	-	41636935	CHADL	NM_138481	2542
chr22	41675744	41676852	41676298	-	41682216	RANGAP1	NM_002883	5918
chr22	41684246	41685345	41684796	-	41682216	RANGAP1	NM_002883	-2580
chr22	41993744	41994801	41994273	-	42017061	DESI2	NM_015704	22789
chr22	41993744	41994801	41994273	-	41985871	PMM1	NM_002676	-8402
chr22	41995005	41996015	41995510	-	42017061	DESI2	NM_015704	21551
chr22	41995005	41996015	41995510	-	41985871	PMM1	NM_002676	-9639
chr22	42008313	42009328	42008821	-	42017061	DESI2	NM_015704	8241
chr22	42008313	42009328	42008821	-	41985871	PMM1	NM_002676	-22950
chr22	42038492	42039534	42039013	-	42017061	DESI2	NM_015704	-21952
chr22	42551869	42552653	42552261	-	42526883	CYP2D6	NM_000106	-25378
chr22	42551869	42552653	42552261	-	42526883	CYP2D6	NM_001025161	-25378
chr22	42551869	42552653	42552261	-	42540575	CYP2D7P1	NR_002570	-11686
chr22	43027341	43028148	43027745	-	43010962	POLDIP3	NM_032311	-16783
chr22	43027341	43028148	43027745	-	43010962	POLDIP3	NM_178136	-16783
chr22	43027341	43028148	43027745	-	43042995	CYB5R3	NM_007326	15251
chr22	43027341	43028148	43027745	-	43036607	ATP5L2	NM_001165877	8863
chr22	43027341	43028148	43027745	-	43040640	CYB5R3	NM_001171660	12896
chr22	43027341	43028148	43027745	-	43042995	CYB5R3	NM_001129819	15251
chr22	43027341	43028148	43027745	-	43042995	CYB5R3	NM_001171661	15251
chr22	43027341	43028148	43027745	-	43045405	CYB5R3	NM_000398	17661
chr22	43227593	43228589	43228091	-	43253408	ARFGAP3	NM_001142293	25317
chr22	43227593	43228589	43228091	-	43253408	ARFGAP3	NM_014570	25317
chr22	43465031	43466107	43465569	-	43485434	TTLL1	NM_012263	19865
chr22	43465031	43466107	43465569	-	43485434	TTLL1	NR_027779	19865
chr22	43491461	43492471	43491966	-	43485434	TTLL1	NM_012263	-6532
chr22	43491461	43492471	43491966	-	43485434	TTLL1	NR_027779	-6532
chr22	45395557	45396315	45395936	-	45404874	PHF21B	NM_001242450	8938
chr22	45395557	45396315	45395936	-	45405581	PHF21B	NM_138415	9645
chr22	45395557	45396315	45395936	-	45405809	PHF21B	NM_001135862	9873
chr22	45626863	45627904	45627384	-	45608347	KIAA0930	NM_015264	-19037
chr22	45626863	45627904	45627384	-	45636650	KIAA0930	NM_001009880	9267
chr22	46953384	46954370	46953877	-	46933067	CELSR1	NM_014246	-20810
chr22	50153561	50154690	50154126	-	50173958	LOC90834	NR_026993	19833
chr22	50521436	50522177	50521807	-	50524358	MLC1	NM_015166	2552
chr22	50521436	50522177	50521807	-	50523781	MLC1	NM_139202	1975
chr22	50543718	50544894	50544306	-	50524358	MLC1	NM_015166	-19948
chr22	50543718	50544894	50544306	-	50523781	MLC1	NM_139202	-20525
chr22	50743819	50744956	50744388	-	50746001	PLXNB2	NM_012401	1614
chr22	50743819	50744956	50744388	-	50765489	FAM116B	NM_001001794	21102
chr22	50914844	50915961	50915403	-	50913464	SBF1	NM_002972	-1939
chr22	50998100	50999031	50998566	-	51016506	CPT1B	NM_001145137	17941
chr22	50998100	50999031	50998566	-	51001328	SYCE3	NM_001123225	2763
chr22	50998100	50999031	50998566	-	51021428	CHKB-CPT1B	NR_027928	22863
chr22	50998100	50999031	50998566	-	51016894	CPT1B	NM_004377	18329
chr22	50998100	50999031	50998566	-	51016894	CPT1B	NM_152246	18329
chr22	50998100	50999031	50998566	-	51017096	CPT1B	NM_001145136	18531
chr22	50998100	50999031	50998566	-	51017096	CPT1B	NM_001145134	18531
chr22	50998100	50999031	50998566	-	51017096	CPT1B	NM_152245	18531
chr22	50998100	50999031	50998566	-	51017096	CPT1B	NM_001145135	18531
chr22	50998100	50999031	50998566	-	51021428	CHKB	NM_005198	22863
chr22	51060139	51061106	51060623	-	51066601	ARSA	NM_000487	5979
chr22	51060139	51061106	51060623	-	51066601	ARSA	NM_001085427	5979
chr22	51060139	51061106	51060623	-	51066601	ARSA	NM_001085426	5979
chr22	51060139	51061106	51060623	-	51066601	ARSA	NM_001085428	5979
chr22	51060139	51061106	51060623	-	51066601	ARSA	NM_001085425	5979
chr22	51234806	51235388	51235097	-	51222087	RABL2B	NM_001130922	-13010
chr22	51234806	51235388	51235097	-	51222087	RABL2B	NM_007081	-13010
chr22	51234806	51235388	51235097	-	51222087	RABL2B	NM_001130920	-13010
chr22	51234806	51235388	51235097	-	51222087	RABL2B	NM_001130923	-13010
chr22	51234806	51235388	51235097	-	51222087	RABL2B	NM_001130921	-13010
chr22	51234806	51235388	51235097	-	51222087	RABL2B	NM_001003789	-13010
chr22	51234806	51235388	51235097	-	51222087	RABL2B	NM_001130919	-13010
chr1	1185952	1187014	1186483	-	1167447	SDF4	NM_016176	-19036
chr1	1185952	1187014	1186483	-	1209234	UBE2J2	NM_194457	22751
chr1	1185952	1187014	1186483	-	1167447	SDF4	NM_016547	-19036
chr1	1185952	1187014	1186483	-	1182102	FAM132A	NM_001014980	-4381
chr1	1185952	1187014	1186483	-	1209234	UBE2J2	NM_058167	22751
chr1	1185952	1187014	1186483	-	1209234	UBE2J2	NM_194458	22751
chr1	1185952	1187014	1186483	-	1209234	UBE2J2	NM_194315	22751
chr1	1356369	1357365	1356867	-	1356824	ANKRD65	NM_001243536	-43
chr1	1356369	1357365	1356867	-	1334718	CCNL2	NM_001039577	-22149
chr1	1356369	1357365	1356867	-	1334718	CCNL2	NM_030937	-22149
chr1	1356369	1357365	1356867	-	1356824	ANKRD65	NM_001243535	-43
chr1	1356369	1357365	1356867	-	1342693	MRPL20	NM_017971	-14174
chr1	1356369	1357365	1356867	-	1356824	ANKRD65	NM_001145210	-43
chr1	1838176	1839636	1838906	-	1822526	GNB1	NM_002074	-16380
chr1	1838176	1839636	1838906	-	1850740	TMEM52	NM_178545	11834
chr1	2358611	2360661	2359636	-	2344010	PEX10	NM_002617	-15626
chr1	2358611	2360661	2359636	-	2344010	PEX10	NM_153818	-15626
chr1	2362273	2363361	2362817	-	2344010	PEX10	NM_002617	-18807
chr1	2362273	2363361	2362817	-	2344010	PEX10	NM_153818	-18807
chr1	3581189	3582350	3581770	-	3566671	WRAP73	NM_017818	-15099
chr1	6427342	6428422	6427882	-	6420764	ACOT7	NM_181865	-7118
chr1	6427342	6428422	6427882	-	6419004	ACOT7	NM_181866	-8878
chr1	6427342	6428422	6427882	-	6445883	ACOT7	NM_181864	18001
chr1	6474168	6475964	6475066	-	6479979	HES2	NM_019089	4913
chr1	6474168	6475964	6475066	-	6453826	ACOT7	NM_007274	-21240
chr1	6474168	6475964	6475066	-	6489956	MIR4252	NR_036218	14890
chr1	6548424	6549805	6549115	-	6526255	TNFRSF25	NM_148965	-22860
chr1	6548424	6549805	6549115	-	6526255	TNFRSF25	NM_148967	-22860
chr1	6548424	6549805	6549115	-	6526255	TNFRSF25	NM_003790	-22860
chr1	6548424	6549805	6549115	-	6526255	TNFRSF25	NM_001039664	-22860
chr1	6548424	6549805	6549115	-	6526255	TNFRSF25	NM_148966	-22860
chr1	6548424	6549805	6549115	-	6550640	PLEKHG5	NM_001042664	1526
chr1	6548424	6549805	6549115	-	6526255	TNFRSF25	NM_148970	-22860
chr1	6548424	6549805	6549115	-	6546014	PLEKHG5	NM_001042665	-3101
chr1	6548424	6549805	6549115	-	6551760	PLEKHG5	NM_020631	2646
chr1	6548424	6549805	6549115	-	6557484	PLEKHG5	NM_001042663	8370
chr1	6647188	6648602	6647895	-	6662929	KLHL21	NM_014851	15034
chr1	9950022	9951870	9950946	-	9970316	CTNNBIP1	NM_020248	19370
chr1	9950022	9951870	9950946	-	9970316	CTNNBIP1	NM_001012329	19370
chr1	10516313	10517478	10516896	-	10532613	DFFA	NM_213566	15718
chr1	10516313	10517478	10516896	-	10532613	DFFA	NM_004401	15718
chr1	11085770	11086837	11086304	-	11107296	MASP2	NM_139208	20993
chr1	11085770	11086837	11086304	-	11107296	MASP2	NM_006610	20993
chr1	12677409	12679809	12678609	-	12677820	DHRS3	NM_004753	-789
chr1	15499089	15500163	15499626	-	15478960	C1orf126	NR_027136	-20666
chr1	16142888	16143894	16143391	-	16134194	UQCRHL	NM_001089591	-9197
chr1	16481270	16483148	16482209	-	16482582	EPHA2	NM_004431	373
chr1	16514172	16515471	16514822	-	16539104	ARHGEF19	NM_153213	24283
chr1	16818902	16819852	16819377	-	16819196	CROCCP3	NR_023386	-181
chr1	17765966	17766978	17766472	-	17765059	RCC2	NM_001136204	-1413
chr1	17765966	17766978	17766472	-	17766250	RCC2	NM_018715	-222
chr1	17767332	17768954	17768143	-	17765059	RCC2	NM_001136204	-3084
chr1	17767332	17768954	17768143	-	17766250	RCC2	NM_018715	-1893
chr1	17769621	17770707	17770164	-	17765059	RCC2	NM_001136204	-5105
chr1	17769621	17770707	17770164	-	17766250	RCC2	NM_018715	-3914
chr1	19212238	19213150	19212694	-	19209774	MIR4695	NR_039844	-2920
chr1	19212238	19213150	19212694	-	19217385	ALDH4A1	NM_001161504	4691
chr1	19212238	19213150	19212694	-	19229293	ALDH4A1	NM_003748	16599
chr1	19212238	19213150	19212694	-	19229293	ALDH4A1	NM_170726	16599
chr1	19249148	19250128	19249638	-	19229293	ALDH4A1	NM_003748	-20345
chr1	19249148	19250128	19249638	-	19229293	ALDH4A1	NM_170726	-20345
chr1	20459806	20460634	20460220	-	20446008	PLA2G2D	NM_012400	-14212
chr1	21061683	21062832	21062258	-	21059133	SH2D5	NM_001103160	-3125
chr1	21061683	21062832	21062258	-	21044317	KIF17	NM_001122819	-17941
chr1	21061683	21062832	21062258	-	21044317	KIF17	NM_020816	-17941
chr1	21061683	21062832	21062258	-	21059133	SH2D5	NM_001103161	-3125
chr1	22114241	22115411	22114826	-	22109688	USP48	NM_032236	-5138
chr1	22114241	22115411	22114826	-	22109688	USP48	NM_001032730	-5138
chr1	22281937	22283009	22282473	-	22263750	HSPG2	NM_005529	-18723
chr1	22283039	22284095	22283567	-	22263750	HSPG2	NM_005529	-19817
chr1	23493594	23494678	23494136	-	23495351	LUZP1	NM_033631	1215
chr1	23493594	23494678	23494136	-	23495351	LUZP1	NM_001142546	1215
chr1	23512082	23512998	23512540	-	23495351	LUZP1	NM_033631	-17189
chr1	23512082	23512998	23512540	-	23495351	LUZP1	NM_001142546	-17189
chr1	23512082	23512998	23512540	-	23521222	HTR1D	NM_000864	8682
chr1	23703494	23704556	23704025	-	23694879	ZNF436	NM_030634	-9146
chr1	23703494	23704556	23704025	-	23696357	ZNF436	NM_001077195	-7668
chr1	24160260	24161248	24160754	-	24151949	HMGCL	NM_001166059	-8805
chr1	24160260	24161248	24160754	-	24151949	HMGCL	NM_000191	-8805
chr1	24455518	24456276	24455897	-	24438665	MYOM3	NM_152372	-17232
chr1	24455518	24456276	24455897	-	24469775	IL22RA1	NM_021258	13878
chr1	24745091	24746237	24745664	-	24740262	C1orf201	NM_178122	-5402
chr1	24745091	24746237	24745664	-	24740262	C1orf201	NM_001199014	-5402
chr1	24745091	24746237	24745664	-	24740262	C1orf201	NM_001199013	-5402
chr1	24745091	24746237	24745664	-	24741587	C1orf201	NM_001199012	-4077
chr1	25298378	25299480	25298929	-	25291501	RUNX3	NM_001031680	-7428
chr1	26197647	26198656	26198152	-	26197744	PAQR7	NM_178422	-408
chr1	26197647	26198656	26198152	-	26185848	C1orf135	NM_024037	-12304
chr1	26624919	26625871	26625395	-	26633195	UBXN11	NM_001077262	7800
chr1	26624919	26625871	26625395	-	26633195	UBXN11	NM_183008	7800
chr1	26624919	26625871	26625395	-	26644756	UBXN11	NM_145345	19361
chr1	26654113	26655168	26654641	-	26633195	UBXN11	NM_001077262	-21446
chr1	26654113	26655168	26654641	-	26633195	UBXN11	NM_183008	-21446
chr1	26654113	26655168	26654641	-	26644756	UBXN11	NM_145345	-9885
chr1	26655956	26657042	26656499	-	26633195	UBXN11	NM_001077262	-23304
chr1	26655956	26657042	26656499	-	26633195	UBXN11	NM_183008	-23304
chr1	26655956	26657042	26656499	-	26680621	AIM1L	NM_001039775	24122
chr1	26655956	26657042	26656499	-	26644756	UBXN11	NM_145345	-11743
chr1	27191138	27192418	27191778	-	27216869	GPN2	NM_018066	25091
chr1	27204556	27205505	27205031	-	27226962	GPATCH3	NM_022078	21932
chr1	27204556	27205505	27205031	-	27216869	GPN2	NM_018066	11839
chr1	27479355	27480477	27479916	-	27481621	SLC9A1	NM_003047	1705
chr1	27479355	27480477	27479916	-	27481621	SLC9A1	NR_046474	1705
chr1	27668998	27670183	27669591	-	27693337	MAP3K6	NM_004672	23747
chr1	27803462	27804401	27803932	-	27816678	WASF2	NM_006990	12747
chr1	27803462	27804401	27803932	-	27816678	WASF2	NM_001201404	12747
chr1	27808464	27809520	27808992	-	27816678	WASF2	NM_006990	7686
chr1	27808464	27809520	27808992	-	27816678	WASF2	NM_001201404	7686
chr1	27831252	27832254	27831753	-	27816678	WASF2	NM_006990	-15075
chr1	27831252	27832254	27831753	-	27816678	WASF2	NM_001201404	-15075
chr1	28497368	28498481	28497925	-	28503455	PTAFR	NM_000952	5531
chr1	28497368	28498481	28497925	-	28503455	PTAFR	NM_001164723	5531
chr1	28497368	28498481	28497925	-	28520447	PTAFR	NM_001164722	22523
chr1	28497368	28498481	28497925	-	28520447	PTAFR	NM_001164721	22523
chr1	28567989	28569154	28568572	-	28559542	DNAJC8	NM_014280	-9030
chr1	28900824	28901816	28901320	-	28908366	SNHG12	NR_024127	7046
chr1	28900824	28901816	28901320	-	28905334	SNORD99	NR_003077	4014
chr1	28900824	28901816	28901320	-	28906405	SNORA61	NR_002987	5085
chr1	28900824	28901816	28901320	-	28907024	SNORA44	NR_002976	5704
chr1	28900824	28901816	28901320	-	28907565	SNORA16A	NR_003035	6245
chr1	28901861	28902603	28902232	-	28908366	SNHG12	NR_024127	6134
chr1	28901861	28902603	28902232	-	28905334	SNORD99	NR_003077	3102
chr1	28901861	28902603	28902232	-	28906405	SNORA61	NR_002987	4173
chr1	28901861	28902603	28902232	-	28907024	SNORA44	NR_002976	4792
chr1	28901861	28902603	28902232	-	28907565	SNORA16A	NR_003035	5333
chr1	29565435	29566493	29565964	-	29557454	MECR	NM_001024732	-8510
chr1	29565435	29566493	29565964	-	29557454	MECR	NM_016011	-8510
chr1	31220601	31221563	31221082	-	31196432	MATN1	NM_002379	-24650
chr1	31220601	31221563	31221082	-	31212079	MIR4420	NR_039616	-9003
chr1	31220601	31221563	31221082	-	31230683	LAPTM5	NM_006762	9601
chr1	31407153	31408105	31407629	-	31422052	SNORD103B	NR_033295	14423
chr1	31407153	31408105	31407629	-	31408623	SNORD103A	NR_004054	994
chr1	31407153	31408105	31407629	-	31408623	SNORD103B	NR_033295	994
chr1	31407153	31408105	31407629	-	31422052	SNORD103A	NR_004054	14423
chr1	31520142	31521158	31520650	-	31538564	PUM1	NM_014676	17914
chr1	31520142	31521158	31520650	-	31538564	PUM1	NM_001020658	17914
chr1	32218859	32219907	32219383	-	32229648	BAI2	NM_001703	10265
chr1	32218859	32219907	32219383	-	32224336	MIR4254	NR_036216	4953
chr1	32418280	32419274	32418777	-	32403988	PTP4A2	NM_080391	-14789
chr1	32698206	32699331	32698769	-	32687926	TMEM234	NM_019118	-10843
chr1	32698206	32699331	32698769	-	32707311	MTMR9LP	NR_026850	8543
chr1	33167373	33168136	33167755	-	33168361	SYNC	NM_001161708	607
chr1	33167373	33168136	33167755	-	33168361	SYNC	NM_030786	607
chr1	33324590	33325770	33325180	-	33336414	FNDC5	NM_001171940	11234
chr1	33324590	33325770	33325180	-	33336414	FNDC5	NM_153756	11234
chr1	33324590	33325770	33325180	-	33338082	FNDC5	NM_001171941	12902
chr1	33428976	33430045	33429511	-	33430286	RNF19B	NM_153341	776
chr1	33428976	33430045	33429511	-	33430286	RNF19B	NM_001127361	776
chr1	36615602	36616657	36616130	-	36615067	TRAPPC3	NM_014408	-1063
chr1	36627375	36628436	36627906	-	36615067	TRAPPC3	NM_014408	-12839
chr1	36636512	36637646	36637079	-	36615067	TRAPPC3	NM_014408	-22012
chr1	36914000	36915072	36914536	-	36916086	OSCP1	NM_206837	1550
chr1	36914000	36915072	36914536	-	36916086	OSCP1	NM_145047	1550
chr1	36914000	36915072	36914536	-	36930040	MRPS15	NM_031280	15504
chr1	38300199	38301036	38300618	-	38325292	MTF1	NM_005955	24675
chr1	38412313	38413171	38412742	-	38412729	INPP5B	NM_005540	-13
chr1	38490478	38491482	38490980	-	38471187	FHL3	NM_004468	-19793
chr1	38490478	38491482	38490980	-	38512450	POU3F1	NM_002699	21470
chr1	38490478	38491482	38490980	-	38471187	FHL3	NM_001243878	-19793
chr1	38492382	38493597	38492990	-	38471187	FHL3	NM_004468	-21803
chr1	38492382	38493597	38492990	-	38512450	POU3F1	NM_002699	19461
chr1	38492382	38493597	38492990	-	38471187	FHL3	NM_001243878	-21803
chr1	38513186	38514080	38513633	-	38512450	POU3F1	NM_002699	-1183
chr1	40268463	40269074	40268769	-	40254533	BMP8B	NM_001720	-14236
chr1	40360441	40361411	40360926	-	40349177	TRIT1	NM_017646	-11749
chr1	40360441	40361411	40360926	-	40367687	MYCL1	NM_005376	6761
chr1	40360441	40361411	40360926	-	40367687	MYCL1	NM_001033082	6761
chr1	40360441	40361411	40360926	-	40367687	MYCL1	NM_001033081	6761
chr1	41176738	41177844	41177291	-	41157933	LOC100130557	NR_024567	-19358
chr1	41351867	41353349	41352608	-	41328018	CITED4	NM_133467	-24590
chr1	41472190	41473642	41472916	-	41487397	SLFNL1	NM_001168247	14481
chr1	41472190	41473642	41472916	-	41487427	SLFNL1	NM_144990	14511
chr1	41931187	41932118	41931653	-	41950344	EDN2	NM_001956	18692
chr1	41939095	41940227	41939661	-	41950344	EDN2	NM_001956	10683
chr1	41947602	41948614	41948108	-	41950344	EDN2	NM_001956	2236
chr1	42611677	42612640	42612159	-	42630395	GUCA2A	NM_033553	18237
chr1	42639276	42640354	42639815	-	42630395	GUCA2A	NM_033553	-9420
chr1	43187344	43188342	43187843	-	43205925	CLDN19	NM_001123395	18082
chr1	43187344	43188342	43187843	-	43205925	CLDN19	NM_148960	18082
chr1	43187344	43188342	43187843	-	43205925	CLDN19	NM_001185117	18082
chr1	43402515	43403655	43403085	-	43424847	SLC2A1	NM_006516	21762
chr1	43406345	43407796	43407071	-	43424847	SLC2A1	NM_006516	17777
chr1	43618216	43619236	43618726	-	43637986	EBNA1BP2	NM_006824	19260
chr1	43618216	43619236	43618726	-	43638241	EBNA1BP2	NM_001159936	19515
chr1	44177230	44178437	44177834	-	44173012	LOC100132774	NR_033827	-4822
chr1	45265171	45266256	45265714	-	45253426	BEST4	NM_153274	-12288
chr1	45265171	45266256	45265714	-	45272957	TCTEX1D4	NM_001013632	7244
chr1	45962000	45962413	45962207	-	45956840	TESK2	NM_007170	-5367
chr1	45962000	45962413	45962207	-	45965751	CCDC163P	NR_033296	3545
chr1	45962000	45962413	45962207	-	45965751	CCDC163P	NR_033297	3545
chr1	45962000	45962413	45962207	-	45965751	CCDC163P	NR_033298	3545
chr1	46078526	46079689	46079108	-	46089731	CCDC17	NM_001190182	10624
chr1	46078526	46079689	46079108	-	46089731	CCDC17	NM_001114938	10624
chr1	46648514	46649647	46649081	-	46664121	POMGNT1	NM_017739	15041
chr1	46683748	46684988	46684368	-	46664121	POMGNT1	NM_017739	-20247
chr1	46683748	46684988	46684368	-	46685977	POMGNT1	NM_001243766	1609
chr1	47077007	47077975	47077491	-	47069966	MKNK1	NM_198973	-7525
chr1	47077007	47077975	47077491	-	47080805	MOB3C	NM_145279	3314
chr1	47077007	47077975	47077491	-	47069966	MKNK1	NM_003684	-7525
chr1	47077007	47077975	47077491	-	47069966	MKNK1	NR_024174	-7525
chr1	47077007	47077975	47077491	-	47069966	MKNK1	NM_001135553	-7525
chr1	47077007	47077975	47077491	-	47069966	MKNK1	NR_024176	-7525
chr1	47077007	47077975	47077491	-	47082563	MOB3C	NM_201403	5072
chr1	47104891	47105922	47105407	-	47080805	MOB3C	NM_145279	-24602
chr1	47104891	47105922	47105407	-	47082563	MOB3C	NM_201403	-22844
chr1	51405671	51406668	51406170	-	51425936	FAF1	NM_007051	19767
chr1	51896119	51896685	51896402	-	51887793	EPS15	NM_001159969	-8609
chr1	52294422	52295444	52294933	-	52302074	MIR761	NR_031580	7141
chr1	52539242	52540216	52539729	-	52521843	TXNDC12	NR_046405	-17886
chr1	52539242	52540216	52539729	-	52521843	TXNDC12	NR_046406	-17886
chr1	52539242	52540216	52539729	-	52521843	TXNDC12	NM_015913	-17886
chr1	52834248	52835252	52834750	-	52831877	CC2D1B	NM_032449	-2873
chr1	53022309	53023305	53022807	-	53018762	ZCCHC11	NM_001009881	-4045
chr1	53022309	53023305	53022807	-	53018762	ZCCHC11	NM_015269	-4045
chr1	53666526	53667529	53667028	-	53686289	C1orf123	NM_017887	19262
chr1	54468695	54469506	54469101	-	54483803	LDLRAD1	NM_001010978	14703
chr1	55080967	55082017	55081492	-	55089200	FAM151A	NM_176782	7708
chr1	57284415	57285279	57284847	-	57285369	C1orf168	NM_001004303	522
chr1	59588393	59589475	59588934	-	59612479	HSD52	NR_027120	23545
chr1	60195477	60196633	60196055	-	60198968	MIR4711	NR_039861	2913
chr1	64012972	64014059	64013516	-	63988944	ITGB3BP	NM_014288	-24572
chr1	64012972	64014059	64013516	-	63988944	ITGB3BP	NM_001206739	-24572
chr1	64012972	64014059	64013516	-	63988944	ITGB3BP	NR_045147	-24572
chr1	67399693	67400828	67400261	-	67390570	WDR78	NM_024763	-9691
chr1	67399693	67400828	67400261	-	67390570	WDR78	NM_207014	-9691
chr1	67611882	67612997	67612440	-	67594220	C1orf141	NM_001013674	-18220
chr1	67875121	67876122	67875622	-	67896123	SERBP1	NM_001018068	20502
chr1	67875121	67876122	67875622	-	67896123	SERBP1	NM_001018067	20502
chr1	67875121	67876122	67875622	-	67896123	SERBP1	NM_001018069	20502
chr1	67875121	67876122	67875622	-	67896123	SERBP1	NM_015640	20502
chr1	68311903	68313022	68312463	-	68299155	GNG12	NM_018841	-13308
chr1	68686443	68687924	68687184	-	68698229	WLS	NM_001002292	11046
chr1	68686443	68687924	68687184	-	68698284	WLS	NM_024911	11101
chr1	68686443	68687924	68687184	-	68698229	WLS	NM_001193334	11046
chr1	85051268	85052152	85051710	-	85040163	CTBS	NM_004388	-11547
chr1	85527856	85528974	85528415	-	85514223	MCOLN3	NM_001253693	-14192
chr1	85527856	85528974	85528415	-	85514223	MCOLN3	NM_018298	-14192
chr1	86021553	86022681	86022117	-	86044046	DDAH1	NM_001134445	21929
chr1	86037268	86038395	86037832	-	86044046	DDAH1	NM_001134445	6215
chr1	87814018	87815080	87814549	-	87837338	LOC100505768	NR_038324	22789
chr1	90081435	90082575	90082005	-	90098453	FLJ27354	NR_033981	16448
chr1	93790665	93791731	93791198	-	93811368	LOC100131564	NR_034089	20170
chr1	93807946	93808910	93808428	-	93811368	LOC100131564	NR_034089	2940
chr1	94568812	94569871	94569342	-	94586705	ABCA4	NM_000350	17364
chr1	95014907	95016081	95015494	-	95007413	F3	NM_001178096	-8081
chr1	95014907	95016081	95015494	-	95007413	F3	NM_001993	-8081
chr1	101479096	101480136	101479616	-	101491362	DPH5	NM_001077395	11746
chr1	101479096	101480136	101479616	-	101491362	DPH5	NM_001077394	11746
chr1	101479096	101480136	101479616	-	101491362	DPH5	NM_015958	11746
chr1	103549960	103550670	103550315	-	103574052	COL11A1	NM_001190709	23737
chr1	103549960	103550670	103550315	-	103574052	COL11A1	NM_080630	23737
chr1	103549960	103550670	103550315	-	103574052	COL11A1	NM_001854	23737
chr1	103549960	103550670	103550315	-	103574052	COL11A1	NM_080629	23737
chr1	108209506	108210572	108210039	-	108231126	VAV3	NM_001079874	21087
chr1	108219992	108220989	108220491	-	108231126	VAV3	NM_001079874	10636
chr1	109388104	109389284	109388694	-	109399716	AKNAD1	NM_152763	11022
chr1	109570627	109571717	109571172	-	109584850	WDR47	NM_014969	13678
chr1	109570627	109571717	109571172	-	109584850	WDR47	NM_001142550	13678
chr1	109570627	109571717	109571172	-	109584850	WDR47	NM_001142551	13678
chr1	109805434	109806623	109806029	-	109825790	PSRC1	NM_001032291	19762
chr1	109805434	109806623	109806029	-	109825790	PSRC1	NM_001005290	19762
chr1	109805434	109806623	109806029	-	109825790	PSRC1	NM_032636	19762
chr1	109839126	109840134	109839630	-	109825790	PSRC1	NM_001032291	-13840
chr1	109839126	109840134	109839630	-	109825790	PSRC1	NM_001005290	-13840
chr1	109839126	109840134	109839630	-	109825790	PSRC1	NM_032636	-13840
chr1	109839126	109840134	109839630	-	109849663	MYBPHL	NM_001010985	10033
chr1	111751967	111752925	111752446	-	111743281	DENND2D	NM_024901	-9165
chr1	111756728	111757863	111757296	-	111743281	DENND2D	NM_024901	-14015
chr1	111907066	111908117	111907592	-	111932473	PGCP1	NR_029429	24882
chr1	112280905	112281788	112281347	-	112282046	FAM212B	NM_019099	700
chr1	112280905	112281788	112281347	-	112298419	FAM212B	NM_198926	17073
chr1	113166164	113167141	113166653	-	113162040	ST7L	NM_138729	-4613
chr1	113166164	113167141	113166653	-	113162040	ST7L	NM_138727	-4613
chr1	113166164	113167141	113166653	-	113162040	ST7L	NM_138728	-4613
chr1	113166164	113167141	113166653	-	113162040	ST7L	NM_017744	-4613
chr1	113229770	113230793	113230282	-	113250025	RHOC	NM_001042678	19744
chr1	113229770	113230793	113230282	-	113249678	RHOC	NM_001042679	19397
chr1	113229770	113230793	113230282	-	113250025	RHOC	NM_175744	19744
chr1	113520326	113521449	113520888	-	113498975	SLC16A1	NM_003051	-21913
chr1	113520326	113521449	113520888	-	113498685	SLC16A1	NM_001166496	-22203
chr1	115345273	115346445	115345859	-	115323308	SIKE1	NM_001102396	-22551
chr1	115345273	115346445	115345859	-	115323308	SIKE1	NM_025073	-22551
chr1	116314065	116315180	116314623	-	116311426	CASQ2	NM_001232	-3197
chr1	116381527	116382619	116382073	-	116383333	NHLH2	NM_001111061	1260
chr1	116381527	116382619	116382073	-	116383747	NHLH2	NM_005599	1674
chr1	117095971	117097141	117096556	-	117113715	CD58	NM_001779	17159
chr1	117095971	117097141	117096556	-	117113715	CD58	NM_001144822	17159
chr1	117095971	117097141	117096556	-	117113715	CD58	NR_026665	17159
chr1	118751810	118753834	118752822	-	118727848	SPAG17	NM_206996	-24974
chr1	120147359	120148361	120147860	-	120141914	LOC644242	NR_036540	-5946
chr1	120194094	120194988	120194541	-	120190390	ZNF697	NM_001080470	-4151
chr1	120459590	120460672	120460131	-	120439147	ADAM30	NM_021794	-20984
chr1	120596229	120597441	120596835	-	120612317	NOTCH2	NM_001200001	15482
chr1	120596229	120597441	120596835	-	120612317	NOTCH2	NM_024408	15482
chr1	120603941	120605182	120604562	-	120612317	NOTCH2	NM_001200001	7756
chr1	120603941	120605182	120604562	-	120612317	NOTCH2	NM_024408	7756
chr1	142705302	142706298	142705800	-	142713605	LOC375010	NR_046228	7805
chr1	144986404	144987896	144987150	-	144995033	PDE4DIP	NM_001002810	7883
chr1	144986404	144987896	144987150	-	144995022	PDE4DIP	NM_001002812	7872
chr1	144986404	144987896	144987150	-	144995022	PDE4DIP	NM_014644	7872
chr1	144986404	144987896	144987150	-	144995082	PDE4DIP	NM_001195261	7932
chr1	144986404	144987896	144987150	-	144995033	PDE4DIP	NM_001198834	7883
chr1	144986404	144987896	144987150	-	144997111	PDE4DIP	NM_001195260	9961
chr1	146638503	146639501	146639002	-	146644129	PRKAB2	NM_005399	5127
chr1	146641767	146642858	146642313	-	146644129	PRKAB2	NM_005399	1817
chr1	149967558	149968418	149967988	-	149982686	OTUD7B	NM_020205	14698
chr1	149993693	149994518	149994106	-	149982686	OTUD7B	NM_020205	-11420
chr1	150596318	150597495	150596907	-	150601609	ENSA	NM_207045	4703
chr1	150596318	150597495	150596907	-	150601609	ENSA	NM_207047	4703
chr1	150596318	150597495	150596907	-	150601609	ENSA	NM_207046	4703
chr1	150596318	150597495	150596907	-	150602098	ENSA	NM_207044	5192
chr1	150596318	150597495	150596907	-	150602098	ENSA	NM_207043	5192
chr1	150596318	150597495	150596907	-	150602098	ENSA	NM_207042	5192
chr1	150596318	150597495	150596907	-	150602098	ENSA	NM_207168	5192
chr1	150596318	150597495	150596907	-	150602098	ENSA	NM_004436	5192
chr1	151030739	151031928	151031334	-	151032125	CDC42SE1	NM_020239	792
chr1	151030739	151031928	151031334	-	151032125	CDC42SE1	NM_001038707	792
chr1	151167306	151168443	151167875	-	151148547	TMOD4	NM_013353	-19328
chr1	151167306	151168443	151167875	-	151162640	VPS72	NM_005997	-5235
chr1	151173512	151174728	151174120	-	151148547	TMOD4	NM_013353	-25573
chr1	151173512	151174728	151174120	-	151162640	VPS72	NM_005997	-11480
chr1	151357150	151358118	151357634	-	151345210	SELENBP1	NM_001258289	-12424
chr1	151357150	151358118	151357634	-	151345210	SELENBP1	NM_003944	-12424
chr1	151357150	151358118	151357634	-	151345210	SELENBP1	NM_001258288	-12424
chr1	151685891	151687004	151686448	-	151688792	CELF3	NM_001172648	2345
chr1	151685891	151687004	151686448	-	151688882	CELF3	NM_001172649	2435
chr1	151685891	151687004	151686448	-	151689290	CELF3	NM_007185	2843
chr1	151830177	151831251	151830714	-	151826173	THEM5	NM_182578	-4541
chr1	151830177	151831251	151830714	-	151813033	C2CD4D	NM_001136003	-17681
chr1	152139858	152141124	152140491	-	152131704	RPTN	NM_001122965	-8787
chr1	152758114	152759182	152758648	-	152779107	LCE1C	NM_178351	20459
chr1	152783301	152784329	152783815	-	152779107	LCE1C	NM_178351	-4708
chr1	152998009	152999053	152998531	-	153013594	SPRR2D	NM_006945	15063
chr1	153498263	153500284	153499274	-	153521734	S100A3	NM_002960	22461
chr1	153498263	153500284	153499274	-	153508717	S100A6	NM_014624	9444
chr1	153498263	153500284	153499274	-	153514241	S100A5	NM_002962	14968
chr1	153498263	153500284	153499274	-	153518282	S100A4	NM_019554	19009
chr1	153498263	153500284	153499274	-	153518282	S100A4	NM_002961	19009
chr1	153537673	153540816	153539245	-	153521734	S100A3	NM_002960	-17511
chr1	153537673	153540816	153539245	-	153514241	S100A5	NM_002962	-25004
chr1	153537673	153540816	153539245	-	153518282	S100A4	NM_019554	-20963
chr1	153537673	153540816	153539245	-	153518282	S100A4	NM_002961	-20963
chr1	153537673	153540816	153539245	-	153538306	S100A2	NM_005978	-939
chr1	154944857	154945835	154945346	-	154934258	PYGO2	NM_138300	-11088
chr1	154944857	154945835	154945346	-	154928567	PBXIP1	NM_020524	-16779
chr1	154944857	154945835	154945346	-	154943223	SHC1	NM_001130040	-2123
chr1	154944857	154945835	154945346	-	154946959	SHC1	NM_003029	1613
chr1	154944857	154945835	154945346	-	154943223	SHC1	NM_183001	-2123
chr1	154944857	154945835	154945346	-	154946959	SHC1	NM_001130041	1613
chr1	154944857	154945835	154945346	-	154946959	SHC1	NM_001202859	1613
chr1	155515975	155516962	155516469	-	155532324	ASH1L	NM_018489	15856
chr1	156271314	156272099	156271707	-	156265480	C1orf85	NM_144580	-6227
chr1	156271314	156272099	156271707	-	156252620	SMG5	NM_015327	-19087
chr1	156271314	156272099	156271707	-	156269428	VHLL	NM_001004319	-2279
chr1	156271314	156272099	156271707	-	156265480	C1orf85	NM_001256608	-6227
chr1	156271314	156272099	156271707	-	156265480	C1orf85	NM_001256609	-6227
chr1	156271314	156272099	156271707	-	156265480	C1orf85	NM_001256605	-6227
chr1	156271314	156272099	156271707	-	156265480	C1orf85	NM_001256604	-6227
chr1	156700560	156701621	156701091	-	156675608	CRABP2	NM_001199723	-25483
chr1	156700560	156701621	156701091	-	156697705	ISG20L2	NM_030980	-3386
chr1	156700560	156701621	156701091	-	156722240	HDGF	NM_001126050	21150
chr1	156700560	156701621	156701091	-	156710923	MRPL24	NM_145729	9833
chr1	156700560	156701621	156701091	-	156710923	MRPL24	NM_024540	9833
chr1	156700560	156701621	156701091	-	156721543	HDGF	NM_004494	20453
chr1	156700560	156701621	156701091	-	156722024	HDGF	NM_001126051	20934
chr1	158115668	158117212	158116440	-	158110430	LOC646268	NR_033946	-6010
chr1	160508427	160509577	160509002	-	160493052	SLAMF6	NM_052931	-15950
chr1	160508427	160509577	160509002	-	160493052	SLAMF6	NM_001184716	-15950
chr1	160508427	160509577	160509002	-	160493052	SLAMF6	NM_001184715	-15950
chr1	160508427	160509577	160509002	-	160493052	SLAMF6	NM_001184714	-15950
chr1	160697635	160698620	160698128	-	160681641	CD48	NM_001256030	-16487
chr1	160697635	160698620	160698128	-	160681641	CD48	NM_001778	-16487
chr1	160921677	160922620	160922149	-	160924589	ITLN2	NM_080878	2441
chr1	161043561	161045495	161044528	-	161059385	PVRL4	NM_030916	14857
chr1	161043561	161045495	161044528	-	161039760	ARHGAP30	NM_001025598	-4768
chr1	161043561	161045495	161044528	-	161039760	ARHGAP30	NM_181720	-4768
chr1	161074043	161074983	161074513	-	161059385	PVRL4	NM_030916	-15128
chr1	161074043	161074983	161074513	-	161087866	PFDN2	NM_012394	13353
chr1	161280629	161281291	161280960	-	161279762	MPZ	NM_000530	-1198
chr1	161661350	161662148	161661749	-	161655042	RPL31P11	NR_002595	-6707
chr1	164755144	164755974	164755559	-	164743878	LOC100505795	NR_038072	-11681
chr1	164756658	164757685	164757172	-	164743878	LOC100505795	NR_038072	-13294
chr1	166839516	166840286	166839901	-	166845654	TADA1	NM_053053	5753
chr1	167081288	167081926	167081607	-	167059868	GPA33	NM_005814	-21739
chr1	167541920	167542969	167542445	-	167523056	CREG1	NM_003851	-19389
chr1	167880177	167881161	167880669	-	167883453	ADCY10	NM_018417	2784
chr1	167880177	167881161	167880669	-	167883453	ADCY10	NM_001167749	2784
chr1	167880177	167881161	167880669	-	167905439	BRP44	NR_026550	24770
chr1	168081811	168082973	168082392	-	168105624	GPR161	NM_153832	23232
chr1	169553437	169554427	169553932	-	169555769	F5	NM_000130	1837
chr1	171723312	171724063	171723688	-	171711379	VAMP4	NR_033704	-12309
chr1	171723312	171724063	171723688	-	171711379	VAMP4	NM_003762	-12309
chr1	171723312	171724063	171723688	-	171711379	VAMP4	NM_001185127	-12309
chr1	171726806	171727828	171727317	-	171711379	VAMP4	NR_033704	-15938
chr1	171726806	171727828	171727317	-	171711379	VAMP4	NM_003762	-15938
chr1	171726806	171727828	171727317	-	171711379	VAMP4	NM_001185127	-15938
chr1	172392260	172393001	172392631	-	172413230	PIGC	NM_153747	20600
chr1	172392260	172393001	172392631	-	172413230	PIGC	NM_002642	20600
chr1	173629152	173631183	173630168	-	173639001	ANKRD45	NM_198493	8834
chr1	173829778	173830667	173830223	-	173835509	SNORD77	NR_003943	5287
chr1	173829778	173830667	173830223	-	173833355	SNORD81	NR_003938	3133
chr1	173829778	173830667	173830223	-	173834824	SNORD78	NR_003944	4602
chr1	173829778	173830667	173830223	-	173834041	SNORD80	NR_003940	3819
chr1	173829778	173830667	173830223	-	173833583	SNORD47	NR_002746	3361
chr1	173829778	173830667	173830223	-	173834568	SNORD79	NR_003939	4346
chr1	173829778	173830667	173830223	-	173835166	SNORD44	NR_002750	4944
chr1	173829778	173830667	173830223	-	173836076	SNORD75	NR_003941	5854
chr1	173829778	173830667	173830223	-	173835853	SNORD76	NR_003942	5631
chr1	173829778	173830667	173830223	-	173836883	SNORD74	NR_002579	6661
chr1	173829778	173830667	173830223	-	173837125	GAS5	NR_002578	6903
chr1	175164629	175165615	175165122	-	175161949	KIAA0040	NM_001162895	-3173
chr1	175164629	175165615	175165122	-	175162229	KIAA0040	NM_001162894	-2893
chr1	175164629	175165615	175165122	-	175161949	KIAA0040	NM_014656	-3173
chr1	175164629	175165615	175165122	-	175162229	KIAA0040	NM_001162893	-2893
chr1	180468824	180469651	180469238	-	180472022	ACBD6	NM_032360	2785
chr1	180484792	180485918	180485355	-	180472022	ACBD6	NM_032360	-13333
chr1	180490795	180492068	180491432	-	180472022	ACBD6	NM_032360	-19410
chr1	182573418	182574478	182573948	-	182558394	RNASEL	NM_021133	-15554
chr1	182573418	182574478	182573948	-	182573548	RGS16	NM_002928	-400
chr1	182931398	182932425	182931912	-	182922553	SHCBP1L	NM_030933	-9359
chr1	183283005	183284104	183283555	-	183274009	NMNAT2	NM_170706	-9546
chr1	183432719	183433573	183433146	-	183441117	DKFZP564C196	NR_040063	7971
chr1	183637464	183638053	183637759	-	183622448	APOBEC4	NM_203454	-15311
chr1	184922263	184924213	184923238	-	184943682	FAM129A	NM_052966	20444
chr1	184961097	184962107	184961602	-	184943682	FAM129A	NM_052966	-17920
chr1	186469417	186470552	186469985	-	186446655	MIR548F1	NR_031642	-23330
chr1	197167301	197168187	197167744	-	197169672	ZBTB41	NM_194314	1928
chr1	197729553	197730710	197730132	-	197744623	DENND1B	NM_001195215	14492
chr1	197729553	197730710	197730132	-	197744623	DENND1B	NM_144977	14492
chr1	197729553	197730710	197730132	-	197744623	DENND1B	NM_001195216	14492
chr1	200345829	200346827	200346328	-	200342920	C1orf98	NR_040064	-3408
chr1	200652783	200653765	200653274	-	200639126	DDX59	NM_001031725	-14148
chr1	201404545	201405595	201405070	-	201390874	TNNI1	NM_003281	-14196
chr1	201437715	201438850	201438283	-	201438299	PHLDA3	NM_012396	17
chr1	201444679	201446772	201445726	-	201438299	PHLDA3	NM_012396	-7427
chr1	201444679	201446772	201445726	-	201465701	CSRP1	NM_001193572	19976
chr1	202323165	202323832	202323499	-	202311094	UBE2T	NM_014176	-12405
chr1	202907434	202908430	202907932	-	202927700	ADIPOR1	NR_046083	19768
chr1	202907434	202908430	202907932	-	202896371	KLHL12	NM_021633	-11561
chr1	202907434	202908430	202907932	-	202927524	ADIPOR1	NM_015999	19592
chr1	202971399	202972279	202971839	-	202976393	LOC401980	NR_036557	4554
chr1	203062738	203063859	203063299	-	203055377	MYOG	NM_002479	-7922
chr1	203220257	203221184	203220721	-	203198860	CHIT1	NR_045785	-21861
chr1	203220257	203221184	203220721	-	203198860	CHIT1	NM_001256125	-21861
chr1	203220257	203221184	203220721	-	203198860	CHIT1	NR_045784	-21861
chr1	203220257	203221184	203220721	-	203198860	CHIT1	NM_003465	-21861
chr1	203249172	203250236	203249704	-	203274453	LOC730227	NR_034150	24749
chr1	203249172	203250236	203249704	-	203274453	LOC730227	NR_034151	24749
chr1	203272295	203273370	203272833	-	203274453	LOC730227	NR_034150	1621
chr1	203272295	203273370	203272833	-	203274453	LOC730227	NR_034151	1621
chr1	203275290	203276289	203275790	-	203274453	LOC730227	NR_034150	-1337
chr1	203275290	203276289	203275790	-	203274453	LOC730227	NR_034151	-1337
chr1	204478146	204479263	204478705	-	204459474	PIK3C2B	NM_002646	-19231
chr1	205267031	205268152	205267592	-	205290883	NUAK2	NM_030952	23292
chr1	205287026	205288061	205287544	-	205290883	NUAK2	NM_030952	3340
chr1	205604504	205605653	205605079	-	205602000	ELK4	NM_021795	-3079
chr1	205604504	205605653	205605079	-	205602000	ELK4	NM_001973	-3079
chr1	205718562	205719592	205719077	-	205719372	NUCKS1	NM_022731	295
chr1	206264479	206265719	206265099	-	206288647	C1orf186	NM_001007544	23548
chr1	206297836	206298918	206298377	-	206288647	C1orf186	NM_001007544	-9730
chr1	206806703	206807829	206807266	-	206785904	EIF2D	NM_006893	-21362
chr1	206806703	206807829	206807266	-	206785904	EIF2D	NM_001201478	-21362
chr1	206952071	206952829	206952450	-	206945839	IL10	NM_000572	-6611
chr1	207134723	207135794	207135259	-	207143970	FCAMR	NM_001170631	8712
chr1	207134723	207135794	207135259	-	207119811	PIGR	NM_002644	-15448
chr1	207134723	207135794	207135259	-	207143970	FCAMR	NM_001122979	8712
chr1	207134723	207135794	207135259	-	207143970	FCAMR	NM_032029	8712
chr1	207193206	207194410	207193808	-	207206101	C1orf116	NM_001083924	12293
chr1	207193206	207194410	207193808	-	207206101	C1orf116	NM_023938	12293
chr1	207996983	207997847	207997415	-	207975284	MIR29C	NR_029832	-22131
chr1	207996983	207997847	207997415	-	207975868	MIR29B2	NR_029518	-21547
chr1	208392405	208393376	208392891	-	208417665	PLXNA2	NM_025179	24775
chr1	208404212	208405375	208404794	-	208417665	PLXNA2	NM_025179	12872
chr1	209831081	209832101	209831591	-	209825820	LAMB3	NM_000228	-5771
chr1	209831081	209832101	209831591	-	209824679	LAMB3	NM_001017402	-6912
chr1	209831081	209832101	209831591	-	209825674	LAMB3	NM_001127641	-5917
chr1	209988856	209990596	209989726	-	209979520	IRF6	NM_001206696	-10206
chr1	209988856	209990596	209989726	-	209979520	IRF6	NM_006147	-10206
chr1	211750515	211751197	211750856	-	211752099	SLC30A1	NM_021194	1243
chr1	213045879	213046989	213046434	-	213031480	FLVCR1-AS1	NR_027285	-14954
chr1	213045879	213046989	213046434	-	213020991	C1orf227	NM_001024601	-25443
chr1	213045879	213046989	213046434	-	213031480	FLVCR1-AS1	NR_027286	-14954
chr1	214746897	214748564	214747731	-	214725024	PTPN14	NM_005401	-22707
chr1	225844779	225845572	225845176	-	225840845	ENAH	NM_018212	-4331
chr1	225844779	225845572	225845176	-	225840845	ENAH	NM_001008493	-4331
chr1	227520855	227521958	227521407	-	227505826	CDC42BPA	NM_014826	-15581
chr1	227520855	227521958	227521407	-	227505826	CDC42BPA	NM_003607	-15581
chr1	227910954	227911887	227911421	-	227923112	JMJD4	NM_023007	11692
chr1	227910954	227911887	227911421	-	227923112	JMJD4	NM_001161465	11692
chr1	228133777	228134746	228134262	-	228135676	WNT9A	NM_003395	1415
chr1	231152637	231153632	231153135	-	231155670	MIR1182	NR_031593	2536
chr1	231152637	231153632	231153135	-	231175995	FAM89A	NM_198552	22861
chr1	231307039	231308107	231307573	-	231323373	LOC149373	NM_001256615	15800
chr1	231476071	231477109	231476590	-	231473578	EXOC8	NM_175876	-3012
chr1	231550473	231551498	231550986	-	231560790	EGLN1	NM_022051	9805
chr1	234753757	234754771	234754264	-	234745271	IRF2BP2	NM_001077397	-8993
chr1	234753757	234754771	234754264	-	234745271	IRF2BP2	NM_182972	-8993
chr1	235324119	235324705	235324412	-	235324571	RBM34	NM_015014	159
chr1	235324119	235324705	235324412	-	235324571	RBM34	NM_001161533	159
chr1	235324119	235324705	235324412	-	235324571	RBM34	NR_027762	159
chr1	235511288	235512076	235511682	-	235491532	ARID4B	NM_031371	-20150
chr1	235511288	235512076	235511682	-	235490802	ARID4B	NM_001206794	-20880
chr1	235511288	235512076	235511682	-	235491532	ARID4B	NM_016374	-20150
chr1	235838162	235839055	235838609	-	235814054	GNG4	NM_001098721	-24555
chr1	235838162	235839055	235838609	-	235814054	GNG4	NM_004485	-24555
chr1	235838162	235839055	235838609	-	235813293	GNG4	NM_001098722	-25316
chr1	236246771	236247915	236247343	-	236228481	NID1	NM_002508	-18862
chr1	238047228	238048193	238047711	-	238054222	ZP4	NM_021186	6512
chr1	238649717	238650377	238650047	-	238649317	LOC339535	NR_015407	-730
chr1	242589365	242590336	242589851	-	242612784	PLD5	NM_001195812	22934
chr1	242589365	242590336	242589851	-	242612784	PLD5	NM_001195811	22934
chr1	242686881	242688318	242687600	-	242687998	PLD5	NM_152666	399
chr1	243277668	243278437	243278053	-	243265046	LOC731275	NR_029401	-13007
chr1	243423230	243424205	243423718	-	243418708	CEP170	NM_014812	-5010
chr1	243423230	243424205	243423718	-	243418708	CEP170	NM_001042404	-5010
chr1	243423230	243424205	243423718	-	243418708	CEP170	NM_001042405	-5010
chr1	249136925	249137935	249137430	-	249153315	ZNF692	NM_001193328	15885
chr1	249136925	249137935	249137430	-	249120154	SH3BP5L	NM_030645	-17276
chr1	249136925	249137935	249137430	-	249153125	ZNF692	NM_001136036	15695
chr1	249136925	249137935	249137430	-	249153315	ZNF692	NM_017865	15885
chr3	8567199	8568300	8567750	-	8543344	LOC100288428	NR_033378	-24406
chr3	8674179	8675321	8674750	-	8686484	C3orf32	NR_046358	11734
chr3	8674179	8675321	8674750	-	8686484	C3orf32	NM_001256748	11734
chr3	8674179	8675321	8674750	-	8693764	C3orf32	NM_001256749	19014
chr3	8674179	8675321	8674750	-	8693764	C3orf32	NM_015931	19014
chr3	8996046	8997058	8996552	-	9005159	RAD18	NM_020165	8607
chr3	9289815	9290980	9290398	-	9291311	SRGAP3	NM_014850	914
chr3	9289815	9290980	9290398	-	9291311	SRGAP3	NM_001033117	914
chr3	9429952	9430853	9430403	-	9439174	LOC440944	NR_027007	8772
chr3	10024677	10025667	10025172	-	10028522	TMEM111	NM_018447	3350
chr3	10039915	10040819	10040367	-	10052779	LOC401052	NM_001008737	12412
chr3	10039915	10040819	10040367	-	10028522	TMEM111	NM_018447	-11845
chr3	10412471	10413200	10412836	-	10436246	MIR885	NR_030614	23411
chr3	12800359	12801688	12801024	-	12800808	TMEM40	NM_018306	-216
chr3	13898910	13899997	13899454	-	13921618	WNT7A	NM_004625	22165
chr3	13931917	13933058	13932488	-	13921618	WNT7A	NM_004625	-10870
chr3	14198358	14199395	14198877	-	14220172	XPC	NM_001145769	21296
chr3	14198358	14199395	14198877	-	14220172	XPC	NM_004628	21296
chr3	14198358	14199395	14198877	-	14220172	XPC	NR_027299	21296
chr3	14204128	14204988	14204558	-	14220172	XPC	NM_001145769	15614
chr3	14204128	14204988	14204558	-	14220172	XPC	NM_004628	15614
chr3	14204128	14204988	14204558	-	14220172	XPC	NR_027299	15614
chr3	14219622	14220572	14220097	-	14220172	XPC	NM_001145769	75
chr3	14219622	14220572	14220097	-	14220172	XPC	NM_004628	75
chr3	14219622	14220572	14220097	-	14220172	XPC	NR_027299	75
chr3	14224105	14225218	14224662	-	14220172	XPC	NM_001145769	-4490
chr3	14224105	14225218	14224662	-	14220172	XPC	NM_004628	-4490
chr3	14224105	14225218	14224662	-	14220172	XPC	NR_027299	-4490
chr3	14240591	14241887	14241239	-	14220172	XPC	NM_001145769	-21067
chr3	14240591	14241887	14241239	-	14220172	XPC	NM_004628	-21067
chr3	14240591	14241887	14241239	-	14220172	XPC	NR_027299	-21067
chr3	15348226	15349377	15348802	-	15374104	SH3BP5	NM_004844	25303
chr3	15405320	15406356	15405838	-	15382901	SH3BP5	NM_001018009	-22937
chr3	15820242	15821336	15820789	-	15798058	ANKRD28	NM_001195099	-22731
chr3	15820242	15821336	15820789	-	15839691	ANKRD28	NM_001195098	18902
chr3	15824507	15825634	15825071	-	15839691	ANKRD28	NM_001195098	14621
chr3	17780746	17781575	17781161	-	17784240	TBC1D5	NM_001134380	3080
chr3	17780746	17781575	17781161	-	17782399	TBC1D5	NM_014744	1239
chr3	18471478	18472353	18471916	-	18466829	SATB1	NM_001195470	-5087
chr3	18471478	18472353	18471916	-	18466829	SATB1	NM_002971	-5087
chr3	18471478	18472353	18471916	-	18480265	SATB1	NM_001131010	8350
chr3	24528810	24529823	24529317	-	24536313	THRB	NM_001252634	6997
chr3	24528810	24529823	24529317	-	24536313	THRB	NM_000461	6997
chr3	24528810	24529823	24529317	-	24536313	THRB	NM_001128176	6997
chr3	24528810	24529823	24529317	-	24536313	THRB	NM_001128177	6997
chr3	36973994	36975096	36974545	-	36986548	TRANK1	NM_014831	12003
chr3	37010966	37012013	37011490	-	36986548	TRANK1	NM_014831	-24942
chr3	37010966	37012013	37011490	-	37034795	EPM2AIP1	NM_014805	23306
chr3	38192966	38194161	38193564	-	38178733	ACAA1	NR_024024	-14831
chr3	38192966	38194161	38193564	-	38178733	ACAA1	NM_001607	-14831
chr3	38192966	38194161	38193564	-	38178733	ACAA1	NM_001130410	-14831
chr3	38489776	38490557	38490167	-	38496311	LOC100128640	NR_028389	6145
chr3	39181824	39182785	39182305	-	39195102	CSRNP1	NM_033027	12798
chr3	39302347	39303109	39302728	-	39322764	CX3CR1	NM_001171171	20036
chr3	39302347	39303109	39302728	-	39321930	CX3CR1	NM_001171172	19202
[truncated: 34,720 more rows]

## Sheet: TP53 all TTS
ChIP-seq Peak				Refseq transcript
[truncated: 35,258 more rows]

## Sheet: TP53 all within gene
Chromosome	Start	Stop	Overlapping gene	Gene strand
[truncated: 32,152 more rows]
