# Supplementary material for: Genome-wide characterization reveals complex interplay between TP53 and TP63 in response to genotoxic stress
Source: Nucleic Acids Res. 2014 May 13;42(10):6270–85. doi: 10.1093/nar/gku299 (PMC4041465; doi:10.1093/nar/gku299)
Supplement: SUPPLEMENTARY DATA [file supp_gku299_nar-03118-x-2013-File008.zip › NAR-03118-2013 Suppl files/Supplementary_file_2.xls]

## Sheet: TP63 Untreated
1	55762	56691
1	742197	743171
1	915082	916136
1	938715	939544
1	960741	961860
1	1098161	1099183
1	1152864	1153973
1	1186010	1187014
1	1194110	1194879
1	1210019	1210974
1	1238593	1239246
1	1356398	1357365
1	1562306	1563257
1	1766523	1767460
1	1805537	1806646
1	1838176	1839636
1	1874311	1875216
1	1889131	1890264
1	1900341	1901473
1	2139015	2139992
1	2141090	2142114
1	2265549	2266533
1	2275245	2276276
1	2302971	2303913
1	2358611	2360661
1	2362427	2363339
1	2466103	2467095
1	3376419	3377198
1	3381546	3382693
1	3389464	3390891
1	3398624	3399288
1	3408248	3408877
1	3447733	3448622
1	3459210	3459912
1	3469919	3470777
1	3581189	3582350
1	3597223	3598320
1	3601466	3602498
1	3606524	3607764
1	3614961	3616434
1	3619009	3619731
1	3623604	3624250
1	3628138	3629217
1	3633084	3634636
1	3736035	3736833
1	3773497	3774659
1	4704706	4705794
1	4762769	4763635
1	4814405	4816405
1	4833992	4834909
1	4844801	4845859
1	4897463	4898689
1	5562047	5562895
1	5712027	5713050
1	5780244	5781665
1	5801202	5801840
1	5998975	5999850
1	6076031	6076879
1	6134098	6134960
1	6171610	6172298
1	6318358	6319267
1	6359960	6360846
1	6361272	6362188
1	6385121	6386239
1	6410189	6411104
1	6427342	6428382
1	6433601	6434637
1	6474168	6475964
1	6485787	6486380
1	6515195	6516010
1	6548475	6549805
1	6622941	6623698
1	6647291	6648602
1	6661196	6662488
1	6669228	6670152
1	6710054	6711006
1	6803574	6804342
1	6813208	6814084
1	6884502	6885444
1	6924528	6925432
1	6978282	6979758
1	7063377	7064256
1	7394527	7395432
1	7433912	7434662
1	7629956	7630987
1	7632470	7633333
1	7805588	7806523
1	8064435	8065571
1	8065884	8067116
1	8080312	8081028
1	8156934	8157991
1	8193812	8194673
1	8246374	8247373
1	8271800	8272776
1	8283266	8284151
1	8284625	8285387
1	8411653	8412747
1	8427187	8428032
1	8441514	8442444
1	8585580	8586423
1	8599941	8601135
1	8766909	8767660
1	8971308	8972240
1	9015134	9016005
1	9135015	9135856
1	9222896	9223570
1	9241658	9242722
1	9399959	9401041
1	9429712	9430743
1	9503872	9504869
1	9505895	9506692
1	9510000	9510931
1	9572085	9572943
1	9653637	9654502
1	9704688	9705426
1	9818433	9819473
1	9826632	9827403
1	9835645	9836363
1	9864464	9865598
1	9885126	9886232
1	9894340	9895110
1	9895895	9897226
1	9901403	9902153
1	9929736	9930570
1	9936712	9937394
1	9950022	9951870
1	9957512	9958479
1	10123510	10124637
1	10128557	10129467
1	10134429	10135419
1	10142884	10143807
1	10166450	10167535
1	10410651	10411532
1	10504218	10504842
1	10516313	10517330
1	10539272	10540004
1	10555632	10556740
1	10662205	10663128
1	10679033	10680033
1	10694928	10696711
1	10703431	10704369
1	10730962	10731880
1	10824994	10826072
1	10878265	10879279
1	10884703	10885706
1	10950705	10951447
1	10959548	10960596
1	10980111	10981201
1	11085770	11086837
1	11178311	11179076
1	11193944	11194925
1	11204404	11205071
1	11376486	11377323
1	11619055	11620233
1	11796712	11797650
1	11856018	11856761
1	12027352	12028374
1	12039512	12040524
1	12041126	12042398
1	12263513	12264268
1	12266948	12267653
1	12291946	12292763
1	12344225	12345279
1	12496644	12497554
1	12677409	12679809
1	13910234	13911223
1	13913388	13914511
1	13990546	13991401
1	14008333	14009149
1	14010348	14011514
1	14127359	14128439
1	14135145	14136074
1	14391268	14392093
1	14463126	14465391
1	14516598	14517593
1	14627590	14628419
1	14846794	14847929
1	14910164	14910975
1	14953533	14954494
1	14980781	14981606
1	15039169	15040220
1	15059176	15060303
1	15233634	15234432
1	15237646	15238766
1	15239814	15240785
1	15372919	15373410
1	15499089	15500163
1	15572141	15573049
1	15609768	15610722
1	15668393	15669107
1	15690790	15691832
1	15726978	15727875
1	15844576	15845136
1	15918568	15919462
1	16007004	16008969
1	16091441	16093065
1	16114443	16115715
1	16125218	16127273
1	16142888	16143894
1	16157167	16158064
1	16159350	16160346
1	16242690	16243593
1	16249724	16250541
1	16278804	16279959
1	16408227	16409254
1	16449774	16450656
1	16467878	16468894
1	16481270	16483148
1	16485332	16486246
1	16499538	16500871
1	16509497	16510294
1	16510648	16511855
1	16514172	16515471
1	16561458	16562139
1	16620336	16621391
1	16626565	16627743
1	16722963	16723847
1	16818935	16819852
1	16885733	16888093
1	16939599	16940727
1	16948752	16951278
1	16983356	16984452
1	17076071	17077066
1	17251645	17252860
1	17255582	17256730
1	17274718	17275711
1	17389059	17389720
1	17494070	17494923
1	17541516	17542613
1	17571415	17572500
1	17584873	17585976
1	17591423	17592204
1	17613459	17614650
1	17615847	17616761
1	17630733	17631516
1	17635940	17636713
1	17674714	17675408
1	17686379	17687236
1	17691505	17692432
1	17729373	17730082
1	17765966	17766968
1	17767332	17768954
1	17769621	17770636
1	17786631	17787656
1	17802000	17802588
1	17908140	17909274
1	18009788	18010706
1	18284182	18284934
1	18491944	18492732
1	18911124	18911962
1	18995020	18995894
1	19208182	19209038
1	19212238	19213150
1	19225423	19226320
1	19249265	19250128
1	19263313	19264260
1	19265586	19266609
1	19266832	19267758
1	19288335	19289222
1	19324389	19325429
1	19360022	19361545
1	19399650	19400548
1	19401046	19401987
1	19403361	19404133
1	19409338	19410287
1	19687350	19688355
1	19750771	19751789
1	19763052	19764021
1	19765150	19766015
1	19776977	19778016
1	19820214	19821150
1	19916497	19917495
1	19944560	19945452
1	20054197	20055170
1	20065837	20066535
1	20085156	20086220
1	20203950	20204882
1	20251829	20252687
1	20537618	20538740
1	20682249	20683588
1	20688454	20689199
1	21061683	21062716
1	21194168	21194873
1	21210208	21211021
1	21384586	21385233
1	21424590	21425382
1	21457213	21458002
1	21583834	21585014
1	21629262	21630160
1	21633801	21634730
1	21692358	21693378
1	21727901	21728902
1	21746500	21747567
1	21765956	21766919
1	21918868	21919601
1	21940954	21941861
1	22017980	22018872
1	22041851	22042809
1	22056697	22057618
1	22109624	22110397
1	22114241	22115411
1	22168859	22169730
1	22197665	22198268
1	22259740	22260732
1	22281937	22283009
1	22283142	22284095
1	22300849	22301969
1	22325815	22326852
1	22333429	22334096
1	22367821	22368808
1	22369330	22370394
1	22372965	22373905
1	22380619	22381568
1	22396257	22397197
1	22463480	22464660
1	22468375	22469330
1	22498503	22499348
1	22560784	22561538
1	22706902	22707746
1	23143779	23144678
1	23156343	23157491
1	23158178	23159308
1	23370231	23371279
1	23440525	23441451
1	23448970	23449991
1	23452939	23453736
1	23491386	23492469
1	23493594	23494619
1	23512082	23512998
1	23588869	23589652
1	23591124	23592135
1	23636447	23637383
1	23692543	23693571
1	23703494	23704556
1	23710502	23711942
1	23729174	23730934
1	23870383	23871397
1	23915203	23916182
1	23918671	23920135
1	23988088	23989105
1	23999580	24000673
1	24117962	24119009
1	24160260	24161200
1	24191816	24192498
1	24312253	24313260
1	24437492	24438346
1	24446517	24447377
1	24455518	24456276
1	24522079	24523076
1	24611371	24612280
1	24612739	24613577
1	24627129	24628121
1	24641771	24642312
1	24643213	24644242
1	24645584	24646732
1	24656261	24657213
1	24691516	24692233
1	24699888	24700882
1	24705771	24706800
1	24745136	24746237
1	24917800	24918351
1	25049207	25049955
1	25087899	25089009
1	25298378	25299325
1	25307120	25308055
1	25368808	25369339
1	25379683	25380374
1	25418649	25419378
1	25466245	25467315
1	25520590	25521819
1	25615102	25615897
1	25730550	25731445
1	25802931	25803706
1	25808557	25809488
1	25853445	25854317
1	25886883	25887899
1	25888706	25889375
1	25894473	25895382
1	26050421	26051572
1	26061474	26061985
1	26074606	26075611
1	26150701	26151601
1	26197647	26198628
1	26416443	26417226
1	26419565	26420264
1	26464616	26465396
1	26601116	26602152
1	26604539	26605491
1	26624940	26625846
1	26654201	26655168
1	26655956	26657042
1	26678152	26679185
1	26698271	26699324
1	26728016	26729051
1	26850455	26851340
1	26857432	26858189
1	26868542	26869508
1	26871187	26872210
1	26946775	26948005
1	27013970	27014907
1	27021609	27022413
1	27099053	27099628
1	27181063	27182204
1	27184363	27185112
1	27185218	27186182
1	27187453	27189905
1	27191138	27192418
1	27204556	27205505
1	27220705	27221619
1	27424791	27425677
1	27479355	27480477
1	27487722	27488687
1	27573540	27574609
1	27668998	27670183
1	27739253	27740257
1	27803462	27804131
1	27808464	27809520
1	27831252	27832254
1	27848511	27849814
1	27852197	27853266
1	27854247	27855190
1	27869241	27869802
1	27886814	27887756
1	27951529	27952353
1	28021888	28022728
1	28194571	28195479
1	28245656	28246774
1	28396340	28396805
1	28488167	28489075
1	28497368	28498481
1	28520010	28520939
1	28523036	28524119
1	28567989	28569154
1	28586412	28587174
1	28613541	28614517
1	28669632	28670530
1	28678416	28679413
1	28699388	28700492
1	28743865	28744344
1	28776407	28777048
1	28900837	28901816
1	28901861	28902603
1	29065769	29067325
1	29130342	29131210
1	29211198	29212159
1	29517627	29518543
1	29565457	29566474
1	29575298	29575994
1	29618593	29619322
1	30042709	30043375
1	30047490	30048495
1	30048960	30050127
1	30056307	30057393
1	30059519	30060648
1	30182202	30183269
1	30271655	30272680
1	30348045	30348921
1	30803945	30804828
1	30893134	30894272
1	30984233	30985317
1	31081834	31082854
1	31085947	31086890
1	31091002	31092066
1	31105935	31106568
1	31122256	31123283
1	31173820	31174733
1	31187013	31188114
1	31216145	31217754
1	31220601	31221543
1	31229355	31230056
1	31275904	31276787
1	31349996	31350682
1	31407153	31408105
1	31410632	31411794
1	31439270	31440258
1	31477327	31478334
1	31479901	31480919
1	31485592	31486438
1	31507740	31508606
1	31520160	31521111
1	31575181	31575931
1	31579810	31580612
1	31592700	31593672
1	31643257	31644155
1	31693587	31694601
1	31746209	31747141
1	31799920	31800632
1	31869401	31870606
1	31888921	31889962
1	31907573	31908170
1	31939252	31940173
1	31955541	31956624
1	31983386	31984297
1	32028388	32029304
1	32037898	32039033
1	32039446	32042368
1	32103076	32104126
1	32135269	32136086
1	32165670	32167504
1	32183855	32184784
1	32218859	32219779
1	32362825	32363828
1	32531902	32532808
1	32645288	32646258
1	32647826	32648360
1	32698206	32699083
1	32959750	32960444
1	33167373	33168136
1	33168817	33169767
1	33225614	33226514
1	33226527	33227485
1	33228545	33229618
1	33245843	33246927
1	33281900	33283037
1	33324590	33325770
1	33362740	33363567
1	33428976	33430045
1	33454341	33455512
1	33457770	33458957
1	33469886	33470833
1	33528787	33529719
1	33565293	33566298
1	33595641	33596363
1	33617079	33617814
1	33656969	33658025
1	33686283	33687466
1	33723604	33724238
1	33793598	33794324
1	33803958	33804766
1	33829332	33830454
1	33905179	33906197
1	33984560	33985462
1	33989902	33990831
1	35220507	35221613
1	35237570	35238161
1	35550759	35551615
1	35926313	35927189
1	36168432	36169310
1	36300592	36301687
1	36547463	36548392
1	36600155	36601174
1	36615602	36616657
1	36627410	36628436
1	36636512	36637646
1	36647650	36648397
1	36851870	36852767
1	36914000	36914960
1	36920904	36921353
1	36977266	36978234
1	37051042	37052175
1	37915763	37916694
1	37945267	37945775
1	37950203	37951147
1	38028762	38029651
1	38300199	38301036
1	38430612	38431678
1	38490579	38491473
1	38492506	38493597
1	38495642	38496554
1	38513186	38514080
1	38582734	38584150
1	38590371	38591346
1	38602598	38603387
1	38615485	38616250
1	38752551	38753444
1	38979934	38980838
1	39106033	39106679
1	39117051	39117951
1	39199132	39199960
1	39415987	39417298
1	39426936	39427900
1	39467200	39468082
1	39470198	39470732
1	39493162	39494161
1	39524767	39525643
1	39556272	39556974
1	39578496	39579598
1	39590687	39591404
1	39606538	39607275
1	39608007	39608726
1	39649049	39650302
1	39657505	39658635
1	39680615	39681465
1	39741180	39742503
1	39795969	39796884
1	39933416	39934403
1	39948914	39949804
1	40067398	40068214
1	40071361	40072131
1	40206973	40208051
1	40268463	40269074
1	40316132	40317025
1	40360441	40361411
1	40409472	40410307
1	40426017	40427007
1	40435252	40436817
1	40442169	40443242
1	40470351	40471399
1	40518447	40519511
1	40729595	40730288
1	40732198	40733001
1	40780822	40781503
1	40877659	40878521
1	41100240	41100947
1	41176738	41177770
1	41201747	41202533
1	41235143	41236006
1	41323672	41324421
1	41351867	41353349
1	41355145	41356007
1	41364676	41365861
1	41472190	41473642
1	41511218	41512119
1	41788532	41789468
1	41823579	41824682
1	41878190	41878947
1	41931191	41932118
1	41939095	41940227
1	41947602	41948545
1	41961757	41962586
1	42144068	42144869
1	42145045	42145962
1	42183901	42184818
1	42268572	42269649
1	42316655	42317599
1	42356344	42357050
1	42418643	42419652
1	42608303	42609135
1	42611677	42612640
1	42639307	42640354
1	42657508	42658468
1	42998456	42999498
1	43084277	43085292
1	43187344	43188189
1	43208634	43209719
1	43365961	43366633
1	43402515	43403655
1	43406345	43407796
1	43408805	43409504
1	43472816	43473723
1	43480640	43481686
1	43486541	43488280
1	43513975	43515105
1	43523942	43524782
1	43530530	43531439
1	43585503	43586127
1	43618216	43619236
1	43664214	43665201
1	43836965	43837684
1	43938113	43939020
1	44015613	44016580
1	44029532	44030726
1	44047621	44048544
1	44051568	44052567
1	44132013	44133183
1	44140272	44141315
1	44177230	44178437
1	44231897	44233759
1	44239864	44240722
1	44302051	44302886
1	44326563	44328069
1	44350863	44351650
1	44378004	44379008
1	44379852	44381053
1	44395155	44395973
1	44402872	44403928
1	44459274	44460306
1	44497909	44498458
1	44792005	44792514
1	44793118	44794180
1	44887075	44888095
1	45020083	45021006
1	45042092	45043189
1	45265171	45266256
1	45282621	45283572
1	45409402	45410401
1	45846812	45847756
1	45858581	45859566
1	45868546	45869312
1	45924874	45925829
1	45962000	45962413
1	46022802	46023853
1	46078527	46079680
1	46099608	46100453
1	46417428	46418277
1	46422803	46423547
1	46440355	46441407
1	46537189	46538149
1	46543307	46544029
1	46648562	46649647
1	46656138	46656794
1	46683837	46684988
1	46822509	46823435
1	46988313	46989362
1	46989406	46990293
1	47077007	47077975
1	47105104	47105894
1	47220216	47220916
1	47254095	47254929
1	47614415	47615456
1	47749447	47750047
1	47791168	47791989
1	47799475	47800386
1	48035089	48036154
1	48222876	48223461
1	48229196	48230146
1	48262047	48262910
1	48274082	48274859
1	48456622	48457473
1	48484289	48485872
1	48559050	48559888
1	48760062	48761565
1	49020572	49021635
1	49034041	49034954
1	49047807	49048574
1	49249630	49250540
1	49334778	49335813
1	49341815	49342475
1	50086819	50087479
1	50631624	50632607
1	51068966	51069927
1	51075950	51076923
1	51171261	51171991
1	51405692	51406567
1	51558978	51559692
1	51780065	51781200
1	51834370	51835158
1	52058027	52059095
1	52102377	52103449
1	52157725	52158597
1	52158975	52159700
1	52193696	52194406
1	52294458	52295341
1	52413782	52414789
1	52463969	52465114
1	52539242	52540216
1	52605325	52606244
1	52674843	52675899
1	52736252	52737186
1	52789354	52789942
1	52834252	52835252
1	52909859	52910604
1	52947787	52948623
1	53017413	53018321
1	53022309	53023305
1	53102058	53102950
1	53131066	53131887
1	53225992	53226765
1	53387216	53388170
1	53414858	53415986
1	53467730	53468450
1	53497233	53498176
1	53517114	53517921
1	53574091	53574923
1	53663715	53664663
1	53666541	53667512
1	53738408	53739153
1	53948278	53949094
1	54037546	54038320
1	54124395	54125391
1	54423562	54424235
1	54468802	54469506
1	54547104	54547744
1	54633044	54634176
1	54788816	54789745
1	54950737	54951676
1	54994188	54995048
1	55007652	55008736
1	55081087	55082017
1	55305150	55306004
1	55393700	55394481
1	55402204	55403215
1	55422850	55423522
1	55436298	55437297
1	55525354	55526513
1	55566590	55567593
1	55585949	55587070
1	55589921	55590787
1	55701085	55701870
1	55751112	55752172
1	55776047	55777063
1	55786289	55787185
1	55819443	55820295
1	56105997	56106991
1	56111239	56112548
1	56382122	56383065
1	56396963	56398015
1	56431275	56432019
1	56530185	56531035
1	56972520	56973334
1	56998927	57000109
1	57284445	57285143
1	57597418	57598051
1	57743327	57744105
1	58057238	58058241
1	58096151	58096861
1	58176644	58177690
1	58310397	58311324
1	58672246	58673003
1	59034355	59035187
1	59037925	59039135
1	59057786	59058949
1	59083733	59084589
1	59199938	59200886
1	59204122	59205230
1	59245283	59245934
1	59259894	59260741
1	59276977	59277702
1	59313958	59315093
1	59396996	59397793
1	59441151	59442291
1	59481154	59482264
1	59572805	59573930
1	59588393	59589475
1	59794742	59795751
1	59840640	59841633
1	59910609	59911322
1	59952936	59953762
1	59961880	59962661
1	60062048	60063357
1	60086575	60087452
1	60097015	60097810
1	60138924	60140254
1	60195477	60196623
1	60226804	60227835
1	60230299	60231386
1	60763679	60764594
1	61196857	61197474
1	61301196	61302050
1	61606978	61607856
1	61787562	61788458
1	61789452	61790417
1	61795857	61796682
1	61803583	61804855
1	61840595	61841667
1	61914426	61915254
1	61970280	61971152
1	61984288	61985910
1	62051176	62051871
1	62071257	62072959
1	62084174	62085038
1	62099389	62100071
1	62219738	62220570
1	62397235	62397968
1	62432249	62432964
1	62458625	62459562
1	62534487	62535262
1	62698428	62699141
1	62742071	62743126
1	62773347	62774290
1	62775224	62776008
1	62790375	62791166
1	62847513	62848011
1	62862655	62863619
1	62926203	62926975
1	63081767	63082757
1	63088230	63088930
1	63181629	63182458
1	63347453	63348409
1	63782783	63783703
1	63963505	63964354
1	64012972	64014059
1	64043474	64044264
1	64095623	64096922
1	64196931	64197611
1	64204872	64205474
1	64325191	64326255
1	64443855	64444653
1	64449115	64450266
1	64473144	64474229
1	64577634	64578696
1	64728466	64729809
1	64774384	64775243
1	64808834	64810052
1	64876623	64877469
1	64925116	64926021
1	64941588	64942485
1	64991791	64992605
1	65037916	65038773
1	65307098	65308068
1	65367149	65368014
1	65454901	65455891
1	65614121	65614734
1	65643041	65643971
1	65650083	65651177
1	65808702	65809711
1	66866232	66866955
1	66946834	66947304
1	67004715	67005838
1	67021672	67022646
1	67041086	67042018
1	67057644	67058420
1	67194564	67195551
1	67399693	67400828
1	67518380	67519469
1	67591409	67592519
1	67611882	67612947
1	67798140	67799958
1	67813628	67814731
1	67821131	67822298
1	67832349	67833297
1	67875121	67876122
1	67899258	67900175
1	67996007	67997023
1	68036146	68036883
1	68041077	68042109
1	68100420	68101455
1	68151850	68153088
1	68190493	68191558
1	68203849	68204784
1	68268970	68270067
1	68297495	68298224
1	68302057	68303228
1	68312007	68312898
1	68360296	68361418
1	68686443	68687924
1	68691253	68692193
1	68844050	68845054
1	68919952	68920839
1	69520521	69521700
1	69569059	69569845
1	69575034	69575660
1	69940407	69941411
1	69959531	69960330
1	70113935	70114822
1	70159359	70160233
1	70167556	70168334
1	70509325	70510198
1	70700124	70701140
1	70749648	70750916
1	70793053	70794106
1	70797691	70798407
1	70970925	70971876
1	71008230	71009183
1	72326687	72327192
1	72466257	72467159
1	72524816	72525365
1	72527953	72528888
1	74139300	74140428
1	74625435	74626448
1	75557485	75558501
1	75837273	75838308
1	75841439	75842355
1	76104127	76105120
1	76188333	76189092
1	76210538	76211386
1	77393933	77394860
1	77781781	77782469
1	78060083	78060915
1	78082972	78083924
1	78282296	78283148
1	78290690	78291726
1	78499115	78500156
1	78526515	78527409
1	78537000	78538061
1	78578471	78580529
1	79052559	79053618
1	79221358	79222329
1	79554562	79555163
1	79555604	79556297
1	79570897	79571980
1	79722953	79723694
1	80210208	80210987
1	80521561	80522309
1	80882903	80884009
1	81312380	81313288
1	81584803	81585568
1	81651679	81652555
1	81975103	81975794
1	81976095	81976804
1	82179948	82180935
1	82339783	82340763
1	82414893	82415773
1	82464863	82465619
1	82605486	82606439
1	82691423	82692650
1	82715788	82716574
1	82787272	82788191
1	82837464	82838392
1	82854097	82855115
1	83346067	83346542
1	83369622	83370216
1	83476701	83477790
1	83552313	83553160
1	83639950	83640979
1	83724532	83725341
1	83761013	83761987
1	83946805	83947678
1	84366159	84366777
1	84473948	84474760
1	84477372	84478488
1	84526696	84527668
1	84671720	84672736
1	84764452	84765194
1	84852491	84853240
1	84855568	84856554
1	85051268	85052152
1	85100361	85101258
1	85215054	85216666
1	85263030	85263989
1	85300766	85302246
1	85308165	85309062
1	85362990	85364042
1	85405368	85406157
1	85413400	85414470
1	85527856	85528974
1	85546894	85547636
1	85553195	85554137
1	85667380	85668290
1	85697368	85698274
1	85742104	85743110
1	85754912	85755930
1	85786537	85787654
1	85804556	85805366
1	85960421	85961895
1	86021553	86022681
1	86037268	86038312
1	86315649	86316623
1	86614933	86615990
1	86889183	86890476
1	86979496	86980170
1	87012168	87013026
1	87033491	87034314
1	87102225	87103357
1	87437208	87438194
1	87594349	87595178
1	87640065	87641098
1	87752783	87753615
1	87799232	87800182
1	87814060	87815080
1	87915007	87915875
1	88300357	88301301
1	88454847	88455853
1	88501050	88501886
1	88522504	88523391
1	88526384	88527420
1	89112707	89113489
1	89267192	89268296
1	89375640	89376821
1	89458185	89459176
1	89771584	89772475
1	89789197	89789897
1	89918365	89919322
1	89930703	89931582
1	90012939	90014007
1	90081435	90082575
1	90198999	90199829
1	90232788	90233829
1	90320599	90321496
1	90355649	90356370
1	90401321	90402121
1	90456431	90457380
1	90627401	90628564
1	90794574	90795252
1	90858185	90859146
1	91045461	91046523
1	91286783	91287608
1	91995118	91996225
1	92072876	92073923
1	92211086	92212264
1	92283195	92284163
1	92329584	92330654
1	92337815	92338843
1	92549026	92549987
1	93119199	93120161
1	93313679	93314372
1	93373417	93374236
1	93374564	93375557
1	93413418	93414053
1	93427166	93428078
1	93438479	93439376
1	93687294	93688112
1	93688613	93689517
1	93790665	93791731
1	93807946	93808910
1	93814524	93815573
1	94058277	94059376
1	94063073	94064078
1	94094711	94095610
1	94158480	94159442
1	94163983	94164960
1	94220706	94221440
1	94240633	94241455
1	94336695	94337567
1	94408600	94409513
1	94426042	94427348
1	94492966	94494129
1	94546581	94548154
1	94550158	94551214
1	94568812	94569871
1	94667760	94668307
1	94887107	94888185
1	95014907	95016081
1	95046528	95047453
1	95085964	95087435
1	95111930	95112855
1	95113665	95114146
1	95302120	95303156
1	95319725	95320587
1	95340908	95341840
1	95406086	95406758
1	95416969	95417803
1	95436841	95437475
1	95473015	95473936
1	95603510	95604518
1	95632756	95633737
1	95720189	95721205
1	96013584	96014342
1	96049647	96050687
1	96110319	96111250
1	96188699	96189576
1	96207802	96208898
1	96250385	96251298
1	96541740	96542796
1	96717096	96717703
1	96756601	96757643
1	96853017	96854170
1	96881479	96882557
1	97009433	97010163
1	97527077	97527855
1	97547272	97548467
1	97678020	97678941
1	97833624	97834646
1	97953893	97954655
1	98065136	98065970
1	98636103	98636877
1	98791001	98792242
1	98817009	98817800
1	98930374	98931236
1	98981483	98982519
1	99142621	99143465
1	99204926	99206100
1	99456993	99457894
1	99587311	99588218
1	100039008	100039739
1	100045643	100046650
1	100086901	100087909
1	100115876	100116901
1	100148762	100149512
1	100205296	100206317
1	100229261	100230330
1	100279599	100280663
1	100311400	100312254
1	100408677	100409435
1	100508057	100508711
1	100517125	100518121
1	100699072	100699964
1	100895815	100896456
1	101300999	101302189
1	101417876	101418535
1	101479096	101480136
1	101659069	101660138
1	101992089	101992907
1	103351882	103352937
1	103489592	103490291
1	103549960	103550670
1	106104154	106105028
1	107031498	107032368
1	107045183	107046015
1	107157751	107158802
1	107292125	107293194
1	107540785	107541802
1	107869757	107870789
1	108073274	108074313
1	108078547	108079254
1	108089934	108091141
1	108099322	108100408
1	108115024	108116161
1	108209506	108210572
1	108220075	108220989
1	108233867	108234835
1	108264846	108265713
1	108588381	108589367
1	108614600	108615368
1	109112425	109113346
1	109168038	109168580
1	109291415	109292399
1	109370776	109371815
1	109388104	109389284
1	109431588	109432596
1	109570627	109571517
1	109592618	109593479
1	109638509	109639468
1	109704561	109705482
1	109739692	109741299
1	109752414	109753378
1	109782936	109783865
1	109805434	109806623
1	109839126	109840134
1	110225909	110226879
1	110244372	110245496
1	110260047	110260825
1	110423001	110423773
1	110434980	110436397
1	110445164	110445644
1	110453672	110454735
1	110466627	110467678
1	110471371	110472394
1	110700834	110701536
1	110788705	110789541
1	110802197	110802966
1	111019480	111020489
1	111327854	111328929
1	111751967	111752855
1	111757027	111757863
1	111764871	111765805
1	111865562	111866518
1	111907066	111908117
1	111989375	111990401
1	112135146	112136422
1	112247356	112248021
1	112280905	112281788
1	112480511	112481480
1	112491206	112491997
1	112601333	112602158
1	112603326	112605349
1	112861849	112863038
1	112875042	112876024
1	112901020	112901774
1	113004031	113005074
1	113059503	113060548
1	113148253	113149271
1	113154664	113155670
1	113166164	113167141
1	113179932	113180624
1	113188596	113189321
1	113229770	113230793
1	113305319	113306489
1	113408724	113409565
1	113416744	113417804
1	113424733	113425268
1	113508849	113509579
1	113520326	113521449
1	113532644	113533712
1	113542886	113543604
1	113564041	113564867
1	113577428	113578199
1	113695513	113696347
1	113790190	113791078
1	113869301	113870278
1	114087527	114088505
1	114195359	114195838
1	114526188	114527269
1	114656587	114657134
1	114878577	114879671
1	115011465	115012254
1	115152823	115154164
1	115160862	115161917
1	115213981	115214952
1	115245117	115245942
1	115345273	115346445
1	115538726	115539633
1	115594198	115595218
1	115611028	115612132
1	115700602	115701469
1	115765123	115766048
1	115766994	115768062
1	115771227	115772017
1	115836353	115837247
1	115842727	115843783
1	115851479	115852269
1	115873096	115873931
1	115882084	115883209
1	115942722	115944241
1	116066510	116067218
1	116070038	116071165
1	116078953	116079742
1	116087989	116089117
1	116095930	116096950
1	116148833	116149526
1	116197062	116198666
1	116222670	116223319
1	116257048	116257994
1	116314065	116315180
1	116323590	116324418
1	116334140	116335254
1	116335723	116336339
1	116352483	116353348
1	116381527	116382619
1	116390490	116391340
1	116419778	116420730
1	116543992	116545153
1	116575835	116576553
1	116674135	116675206
1	116787425	116787998
1	116809034	116810041
1	116821916	116822961
1	116832716	116833603
1	116882766	116884053
1	116950596	116951417
1	116951940	116953067
1	116989181	116990014
1	117043823	117044573
1	117079968	117080776
1	117095971	117096836
1	117098963	117099948
1	117219793	117220727
1	117223311	117224116
1	117236068	117237158
1	117262575	117263766
1	117264703	117265871
1	117280928	117281818
1	117341674	117342659
1	117350620	117351949
1	117418014	117418602
1	117421315	117422508
1	117428811	117429834
1	117449362	117449864
1	117465464	117466248
1	117635554	117636445
1	117900491	117901332
1	118751810	118753834
1	119028063	119029149
1	119588859	119589678
1	119796635	119797390
1	119883672	119884474
1	119900935	119902127
1	119985055	119986057
1	120009688	120010622
1	120110275	120111135
1	120147361	120148361
1	120188129	120189030
1	120194263	120194983
1	120216354	120217539
1	120229788	120230872
1	120289644	120290762
1	120459752	120460672
1	120516364	120517062
1	120544911	120545761
1	120574106	120574959
1	120596229	120597441
1	120603941	120605182
1	120645959	120647229
1	120668940	120670105
1	120688976	120690061
1	120811785	120812997
1	121131479	121132657
1	121158765	121159862
1	121285629	121286464
1	121315300	121316096
1	142616685	142617592
1	142705302	142706298
1	142833746	142834838
1	142892180	142893214
1	143201822	143202830
1	143385489	143386604
1	143468707	143469897
1	143939105	143940324
1	144010229	144011516
1	144049305	144050341
1	144537753	144539535
1	144707339	144708533
1	144982599	144984000
1	144986404	144987896
1	145039341	145040509
1	145125421	145126549
1	145149296	145150390
1	145172854	145173765
1	145216216	145217380
1	145223856	145225194
1	145246032	145247558
1	145275501	145276643
1	145449300	145450367
1	145542682	145543878
1	145749690	145750339
1	145938097	145938777
1	145965847	145966953
1	146029820	146030316
1	146638503	146639501
1	146641767	146642858
1	146723533	146724374
1	147174478	147175212
1	147479798	147480560
1	147507761	147508552
1	148521887	148522663
1	148942467	148943605
1	149819008	149819571
1	149830882	149831908
1	149913418	149914500
1	149967558	149968403
1	149993693	149994374
1	150063075	150064038
1	150155894	150156723
1	150441403	150442443
1	150449850	150450698
1	150487873	150488931
1	150506090	150507119
1	150510201	150511111
1	150583467	150584425
1	150596318	150597495
1	150598386	150599313
1	150633435	150634427
1	150722257	150722931
1	150781776	150782616
1	151025546	151026559
1	151030739	151031928
1	151144384	151145304
1	151167306	151168443
1	151173599	151174632
1	151357192	151358118
1	151388732	151389488
1	151537760	151538763
1	151543130	151544173
1	151556352	151557095
1	151558272	151559081
1	151685891	151687004
1	151754920	151755775
1	151789096	151790185
1	151830177	151831240
1	151857725	151858517
1	151859177	151860295
1	151973659	151974349
1	151996301	151997426
1	152023517	152024526
1	152139878	152141124
1	152155019	152156112
1	152158728	152159760
1	152163437	152164519
1	152219824	152220856
1	152223686	152225022
1	152286177	152286906
1	152331286	152332051
1	152339515	152340616
1	152365011	152366040
1	152427949	152428699
1	152460050	152461002
1	152474932	152475970
1	152539063	152539825
1	152690341	152691396
1	152711832	152712939
1	152729132	152730081
1	152731764	152733032
1	152747030	152748022
1	152758114	152759182
1	152778817	152779740
1	152783320	152784329
1	152830438	152831244
1	152852451	152853548
1	152859218	152860243
1	152877452	152878307
1	152913623	152914438
1	152925942	152927013
1	152944723	152945748
1	152953328	152954185
1	152998160	152999053
1	153005076	153006145
1	153018869	153019590
1	153146952	153147723
1	153152857	153153701
1	153260725	153261662
1	153265593	153266562
1	153401503	153402869
1	153465538	153466477
1	153498302	153500284
1	153537673	153540745
1	153587637	153588485
1	153678103	153678707
1	153746902	153747927
1	153874039	153874882
1	154169014	154170154
1	154292928	154293879
1	154363235	154364564
1	154390546	154391500
1	154394526	154395444
1	154399470	154400347
1	154405408	154406247
1	154519360	154520174
1	154594932	154595443
1	154785470	154786742
1	154883077	154884069
1	154897947	154898704
1	154899559	154900262
1	154909342	154910740
1	154943370	154944431
1	154944857	154945835
1	154975909	154976733
1	155097503	155098669
1	155100485	155101240
1	155158338	155159046
1	155411193	155412223
1	155515975	155516888
1	155553283	155554074
1	155653500	155654170
1	155673942	155674908
1	155729926	155731661
1	155833456	155834057
1	156073213	156074600
1	156093149	156094111
1	156228327	156229397
1	156230331	156231062
1	156271314	156272099
1	156426021	156426770
1	156571943	156573037
1	156661420	156662104
1	156679353	156680378
1	156700560	156701621
1	156866328	156866956
1	156969429	156970441
1	157043720	157044379
1	157102168	157102997
1	157114025	157114862
1	157372632	157373671
1	157938383	157939498
1	157986509	157987392
1	157998471	157999307
1	158115668	158117212
1	158130639	158131150
1	158885563	158886669
1	158901722	158902478
1	158979143	158980125
1	158992055	158992830
1	159060606	159061885
1	159132512	159133149
1	159231180	159232186
1	159756649	159757512
1	159849644	159850468
1	159879897	159880812
1	159895112	159896243
1	159902798	159903760
1	159913741	159914656
1	159924973	159925885
1	159973406	159974490
1	159988859	159989757
1	160031076	160031842
1	160086392	160087432
1	160194048	160194998
1	160373578	160374498
1	160377435	160378364
1	160383986	160385306
1	160508427	160509535
1	160694365	160695290
1	160697689	160698620
1	160733056	160734018
1	160737070	160738260
1	160921677	160922620
1	160989551	160990421
1	160991432	160992887
1	161003240	161003936
1	161043561	161045495
1	161059092	161059708
1	161074244	161074983
1	161092344	161092989
1	161214567	161215275
1	161280629	161281291
1	161401537	161402519
1	161416605	161418227
1	161437806	161440360
1	161450201	161452122
1	161661464	161662148
1	161676257	161677210
1	162319407	162320271
1	162341113	162341811
1	162514512	162515639
1	162665900	162666826
1	162760639	162761477
1	162882915	162883945
1	163173096	163173819
1	163251846	163252902
1	163793086	163794093
1	164153284	164154144
1	164553037	164553778
1	164591803	164592612
1	164611243	164612070
1	164629266	164630009
1	164665318	164666045
1	164670197	164671034
1	164680627	164681456
1	164741905	164742596
1	164755144	164755974
1	164756664	164757685
1	164807625	164808748
1	165061534	165062464
1	165184685	165185368
1	165389639	165390563
1	165550034	165551102
1	165819263	165820227
1	165869888	165870999
1	165872622	165873694
1	165881948	165882673
1	166758390	166759295
1	166839516	166840265
1	166982080	166983092
1	167121380	167122104
1	167203564	167204225
1	167247526	167248345
1	167393244	167393840
1	167504268	167505196
1	167513576	167514237
1	167542121	167542912
1	167585868	167587001
1	167631829	167633149
1	167638219	167638980
1	167640638	167641544
1	167652253	167653023
1	167667262	167668180
1	167710249	167711137
1	167759179	167760245
1	167765844	167766815
1	167768575	167769744
1	167880177	167881161
1	167912516	167913336
1	167954955	167955697
1	168081811	168082973
1	168445634	168446522
1	168605823	168606489
1	168732071	168732824
1	168811166	168811990
1	168960806	168961721
1	169064047	169064808
1	169084840	169085674
1	169172074	169172602
1	169196615	169197366
1	169498183	169499277
1	169534890	169535814
1	169553437	169554369
1	170357170	170358161
1	170376448	170377527
1	170497759	170498494
1	170552019	170553086
1	170594408	170595199
1	170665981	170666853
1	170897086	170897959
1	170928132	170929001
1	171193030	171193957
1	171236427	171237176
1	171393270	171394231
1	171518802	171519907
1	171554551	171555631
1	171723312	171724063
1	171726871	171727828
1	171778608	171779638
1	171829760	171830669
1	171853368	171854429
1	171867852	171868785
1	171871367	171872414
1	172040331	172041448
1	172107410	172108416
1	172292332	172293120
1	172392260	172392965
1	172445098	172445997
1	172482483	172483013
1	172568867	172569643
1	172607695	172608838
1	172657492	172658536
1	172684626	172685547
1	172688065	172688999
1	172806549	172807648
1	172886850	172887675
1	172897336	172898194
1	172920690	172921340
1	172940217	172940897
1	173021589	173022689
1	173083303	173084218
1	173092109	173092899
1	173159419	173160481
1	173186048	173186770
1	173325453	173326120
1	173387987	173389011
1	173606238	173607024
1	173611344	173612165
1	173629326	173631183
1	173829979	173830667
1	173915339	173916394
1	174077886	174078852
1	174176480	174176943
1	174207523	174208478
1	174291078	174292011
1	174352141	174352977
1	174375463	174376816
1	174757836	174758714
1	174787802	174788898
1	175164629	175165605
1	175189662	175190492
1	175191027	175192013
1	175331839	175332718
1	175484283	175485162
1	175496778	175497475
1	175499564	175500699
1	175517638	175518589
1	176002458	176003268
1	176015750	176016681
1	176222181	176223215
1	176417128	176417946
1	176957889	176958907
1	176963708	176964806
1	177113064	177113625
1	177247851	177248810
1	177273796	177274931
1	177435123	177435982
1	177441366	177442441
1	177486194	177487429
1	177542736	177543536
1	177674719	177675460
1	177782198	177783117
1	177860603	177861740
1	177875782	177876867
1	177878196	177879352
1	177883576	177884648
1	177914776	177915750
1	177945153	177946061
1	177953145	177954526
1	177967497	177968299
1	178092259	178093177
1	178246918	178247992
1	178366453	178367390
1	178407506	178408037
1	178433927	178434683
1	178487705	178488558
1	178498498	178499483
1	178531255	178532238
1	178910874	178911576
1	179007819	179008924
1	179606504	179607257
1	179763849	179764821
1	179779141	179780003
1	180083965	180084941
1	180112541	180113163
1	180178909	180179751
1	180468824	180469651
1	180484792	180485918
1	180490795	180491998
1	180544263	180545181
1	180554341	180555406
1	180583443	180584542
1	180602547	180603428
1	180697479	180698497
1	180914964	180915816
1	180922342	180923227
1	180990882	180991681
1	181002069	181002966
1	181013357	181014436
1	181019675	181020683
1	181068480	181069504
1	181081449	181082272
1	181103688	181104701
1	181108538	181109535
1	181128181	181129346
1	181191278	181191987
1	181312894	181313775
1	181455725	181456823
1	181490643	181491538
1	181510583	181511352
1	181736889	181738263
1	182056839	182057878
1	182062641	182063340
1	182070116	182071148
1	182112892	182113839
1	182186739	182187807
1	182291432	182292338
1	182573418	182574478
1	182612561	182613620
1	182730407	182731276
1	182931398	182932425
1	182962616	182963604
1	182972022	182972916
1	182996529	182997671
1	183107263	183108110
1	183133139	183134850
1	183167339	183168275
1	183181709	183182789
1	183187747	183188541
1	183203476	183204504
1	183236747	183237838
1	183248562	183249519
1	183252218	183253081
1	183261200	183261955
1	183283058	183284104
1	183431456	183432301
1	183432719	183433538
1	183486123	183487087
1	183589061	183590145
1	183722498	183723358
1	183905730	183906305
1	183923366	183924281
1	184129174	184130006
1	184359947	184360731
1	184385864	184386734
1	184392998	184394076
1	184432622	184433502
1	184514285	184515406
1	184580968	184582002
1	184593351	184594111
1	184604760	184605686
1	184693441	184694214
1	184861635	184862423
1	184913801	184914545
1	184922424	184924213
1	184961171	184962107
1	185065228	185066380
1	185362782	185363558
1	185369737	185370762
1	185381550	185382627
1	185534091	185535025
1	185536609	185537968
1	185605792	185606906
1	185687782	185688983
1	185877098	185878201
1	185930581	185931516
1	186028185	186029095
1	186144453	186145163
1	186147423	186148420
1	186203957	186205069
1	186209319	186210336
1	186469417	186470552
1	186528296	186529210
1	186627407	186628854
1	186704483	186705304
1	186705755	186706874
1	186708323	186709385
1	186745014	186745966
1	186827891	186828823
1	186844751	186845654
1	186856066	186857126
1	186865283	186866058
1	186896689	186897746
1	186976015	186976664
1	187217630	187218295
1	187231656	187232643
1	189592446	189593190
1	191577154	191578024
1	191870740	191871405
1	192370943	192371594
1	192677138	192677961
1	192695898	192696936
1	192745779	192746829
1	192803141	192803916
1	192830962	192831750
1	192861616	192862817
1	192870567	192871401
1	192882580	192883582
1	192887967	192888582
1	192908234	192908791
1	192916246	192917175
1	193052503	193053354
1	193154621	193155576
1	193289110	193290203
1	193406714	193407614
1	193815327	193815998
1	193818036	193818865
1	194337991	194338737
1	194597884	194598827
1	194699959	194700770
1	194851981	194852760
1	195044863	195045668
1	195431465	195432456
1	195477618	195478472
1	195561054	195562131
1	195877045	195878017
1	195926897	195928006
1	195970101	195970894
1	196071760	196072681
1	196101705	196102734
1	196150072	196150829
1	196435434	196436128
1	196465812	196466754
1	197167301	197168187
1	197729553	197730710
1	197744616	197745606
1	197945150	197946053
1	198136634	198137386
1	198138635	198139685
1	198201958	198203091
1	198250728	198251684
1	198273341	198274177
1	198412418	198413178
1	198432730	198433780
1	198806004	198807118
1	198871639	198872962
1	198979723	198980455
1	199216789	199217555
1	199530401	199531108
1	199877974	199878945
1	199917796	199918839
1	200064004	200064982
1	200123298	200123942
1	200179892	200180633
1	200195755	200196812
1	200288741	200289715
1	200345829	200346827
1	200350101	200351193
1	200411009	200411801
1	200453208	200454197
1	200487477	200488488
1	200593838	200595104
1	200628112	200629070
1	200638375	200639841
1	200643224	200644339
1	200652783	200653765
1	200778479	200779335
1	200811404	200812525
1	200863439	200864582
1	200881858	200882884
1	200886290	200887318
1	200900504	200901414
1	201138033	201138844
1	201152296	201152826
1	201228573	201229696
1	201258433	201259390
1	201264827	201265811
1	201268705	201269848
1	201279997	201281427
1	201288038	201288767
1	201296487	201297537
1	201313706	201314816
1	201324035	201325092
1	201365856	201367200
1	201404545	201405595
1	201430626	201431443
1	201437715	201438850
1	201444932	201446772
1	201517089	201517752
1	201518371	201519299
1	201619342	201620056
1	201688718	201689546
1	201743708	201744578
1	201754015	201755214
1	201873418	201874321
1	201954202	201955172
1	201955633	201956853
1	201987750	201988512
1	202025406	202026422
1	202191101	202192147
1	202198015	202199203
1	202205877	202207022
1	202252297	202253165
1	202323165	202323832
1	202512404	202513411
1	202538713	202539627
1	202546405	202547878
1	202558106	202558872
1	202559730	202560693
1	202562715	202563823
1	202805314	202806142
1	202813001	202814164
1	202861275	202862235
1	202907463	202908430
1	202909488	202910339
1	202933991	202934991
1	202971399	202972202
1	203060573	203061559
1	203062738	203063859
1	203220257	203221184
1	203243387	203244364
1	203249172	203250236
1	203272421	203273370
1	203275290	203276289
1	203307631	203308297
1	203337991	203338923
1	203503398	203504124
1	203570604	203571563
1	203594371	203595422
1	203601773	203602834
1	203619359	203620231
1	203675140	203676694
1	203719860	203720957
1	203723438	203724280
1	203829145	203830144
1	203954478	203955490
1	204123312	204124367
1	204270034	204271108
1	204335846	204336745
1	204386391	204387406
1	204412134	204413645
1	204430132	204431051
1	204463413	204464289
1	204478177	204479263
1	204493764	204494784
1	204568349	204569380
1	204884568	204885791
1	204909412	204910334
1	204983040	204983719
1	205158693	205159641
1	205227661	205228659
1	205245181	205246274
1	205253323	205254297
1	205264860	205265590
1	205267031	205268132
1	205287026	205288061
1	205450535	205451499
1	205561060	205561921
1	205564658	205565518
1	205604504	205605653
1	205718562	205719592
1	206111273	206112482
1	206113764	206114697
1	206264479	206265719
1	206297836	206298902
1	206299302	206299884
1	206512062	206512938
1	206581878	206582802
1	206651088	206651696
1	206655616	206656655
1	206683300	206684460
1	206686578	206687943
1	206698013	206698893
1	206761503	206762197
1	206763117	206764101
1	206794180	206795123
1	206806703	206807829
1	206875650	206876398
[truncated: 22,895 more rows]

## Sheet: TP63 Adriamycin
1	960864	961686
1	1152973	1153616
1	1356406	1357053
1	1766700	1767311
1	3581293	3582000
1	3597327	3598073
1	3606738	3607658
1	3633192	3634218
1	3773803	3774587
1	4762897	4763361
1	4897835	4898393
1	5712045	5712695
1	5713895	5714507
1	7394560	7395369
1	8411755	8412499
1	9950821	9951797
1	9957833	9958443
1	10143001	10143920
1	10516657	10517275
1	10695221	10695940
1	11085882	11086729
1	11619073	11619959
1	12678211	12678995
1	14135121	14135881
1	14516680	14517399
1	14631815	14632471
1	15039325	15040234
1	15059286	15060154
1	15239868	15240883
1	16091520	16092344
1	16159464	16160319
1	16510775	16511556
1	16514478	16515462
1	17252032	17252526
1	17541701	17542403
1	17818323	17819042
1	18284002	18285037
1	19324490	19325390
1	19399780	19400261
1	21062007	21062832
1	21728136	21728638
1	22056687	22057467
1	22369533	22370054
1	22463652	22464552
1	23493907	23494537
1	23703819	23704451
1	23915427	23916113
1	24191806	24192684
1	24312438	24313315
1	24611345	24612331
1	24705888	24706740
1	25802925	25803441
1	26654113	26654949
1	26656028	26656902
1	27181426	27182030
1	27188172	27189149
1	27573855	27574427
1	27669068	27670049
1	27803510	27804401
1	28568225	28568898
1	28678552	28679480
1	29517489	29518461
1	31869503	31870592
1	32040200	32041250
1	32698278	32699224
1	32959560	32960334
1	33429082	33429894
1	33657063	33657849
1	33686494	33687313
1	38492448	38493400
1	38583021	38583847
1	40067331	40068116
1	40435728	40436672
1	40442277	40443001
1	40729670	40730270
1	41351924	41353022
1	41878161	41878912
1	41939177	41940117
1	42639442	42640046
1	42657519	42658332
1	43406510	43407085
1	44047598	44048582
1	44132140	44132838
1	44140443	44141325
1	46022909	46023835
1	46078916	46079530
1	46417532	46418320
1	46422813	46423614
1	46543308	46543824
1	46648690	46649562
1	47104999	47105632
1	51068932	51069657
1	51171281	51171917
1	52058026	52058855
1	52102375	52103369
1	53666795	53667529
1	53948446	53949104
1	54124679	54125309
1	54468695	54469457
1	54633211	54633914
1	55786258	55787208
1	56999059	56999760
1	58672280	58673060
1	59038322	59038853
1	59481224	59482113
1	59588505	59589443
1	59794759	59795680
1	60230336	60231289
1	61606924	61607894
1	61803876	61804884
1	62742089	62743001
1	64013118	64014034
1	64043302	64044171
1	64728650	64729428
1	64809137	64809701
1	65271460	65272164
1	67399853	67400755
1	67813646	67814623
1	68041250	68042026
1	68100745	68101418
1	68360346	68361363
1	68686677	68687337
1	69959729	69960313
1	72524915	72525323
1	80883099	80883980
1	82180322	82180739
1	82339865	82340731
1	82464973	82465378
1	82691832	82692488
1	83476985	83477591
1	85546760	85547390
1	86021660	86022609
1	87012315	87012866
1	89112871	89113381
1	92211475	92212083
1	93687388	93688028
1	93688568	93689354
1	93790806	93791434
1	94058255	94059004
1	94063179	94064064
1	94426014	94427171
1	94493100	94493931
1	95015277	95015809
1	96049609	96050554
1	98817107	98817619
1	100045698	100046528
1	101479303	101479770
1	103489562	103490052
1	107157775	107158766
1	107292241	107293262
1	109570703	109571717
1	109752460	109753201
1	110435589	110436131
1	110802099	110802992
1	111019359	111020272
1	111907302	111907806
1	113180000	113180692
1	113416973	113417695
1	113520423	113521414
1	114878814	114879527
1	115345368	115346313
1	115700750	115701452
1	116197562	116198295
1	116314140	116314824
1	116575856	116576656
1	116883071	116883586
1	116952042	116952820
1	116989098	116989873
1	117096274	117096762
1	118751923	118752893
1	119028106	119029010
1	119901021	119902091
1	120147449	120148135
1	120646051	120647106
1	121285697	121286388
1	143468815	143469860
1	144010297	144011430
1	145172748	145173662
1	145542863	145543574
1	148942570	148943448
1	150156033	150156641
1	150596424	150597398
1	152339719	152340421
1	152460328	152460746
1	152711977	152712907
1	152732251	152732928
1	152877516	152878362
1	154169094	154169787
1	154363596	154364304
1	158901810	158902414
1	158979470	158979916
1	159973640	159974418
1	160031063	160031962
1	160384423	160385231
1	161044347	161045200
1	162883026	162883823
1	167631891	167632857
1	169085088	169085732
1	169553710	169554122
1	171829658	171830539
1	171853366	171854412
1	171871678	171872347
1	172445071	172445972
1	172684834	172685634
1	173630128	173630889
1	177441451	177442361
1	177953674	177954494
1	177967573	177968414
1	178531466	178532224
1	179008014	179008883
1	181068368	181069199
1	181736954	181737905
1	183923450	183924231
1	185381620	185382455
1	186209522	186210127
1	186745034	186745902
1	186896715	186897649
1	194338150	194338680
1	197729736	197730352
1	198138844	198139293
1	198392618	198393247
1	200195780	200196686
1	200288824	200289578
1	200638581	200639399
1	201444894	201445573
1	202025454	202026210
1	202206213	202206659
1	202562934	202563707
1	202813222	202814099
1	203063008	203063788
1	203272329	203273202
1	203675497	203676165
1	203719882	203720979
1	204478157	204479147
1	205561143	205561821
1	206655930	206656676
1	206999610	207000409
1	207134844	207135745
1	207880442	207881144
1	209402508	209403436
1	209538031	209538837
1	209558349	209559187
1	209589367	209590064
1	209989018	209990093
1	210494583	210495478
1	212101137	212102015
1	214593604	214594360
1	214612478	214613419
1	214747114	214748076
1	215174676	215175664
1	218774146	218774968
1	220509598	220510354
1	220689001	220690116
1	223528909	223529676
1	223594719	223595736
1	223895662	223896436
1	224320387	224321282
1	224406607	224407645
1	227520936	227521958
1	228073185	228074131
1	228103335	228104134
1	229366852	229367780
1	230763392	230764028
1	231307142	231308107
1	232180934	232181971
1	234835607	234836482
1	234872138	234872567
1	236123731	236124625
1	236246862	236247899
1	241750930	241751682
1	241851668	241852686
1	242610155	242611133
1	246164170	246165002
1	249228386	249229096
10	419151	419856
10	1100416	1101137
10	3953953	3954380
10	4292115	4292849
10	4575670	4576364
10	6615077	6615917
10	8636238	8636833
10	9017357	9018144
10	11799303	11800191
10	14400863	14401905
10	14690645	14691631
10	15214245	15215178
10	20121878	20122604
10	21657874	21658367
10	21716357	21717197
10	24544730	24545447
10	24671718	24672885
10	24753103	24753879
10	25044904	25045688
10	29865396	29865852
10	30128728	30129334
10	32359184	32360092
10	34186029	34186537
10	35008022	35009082
10	35277428	35278315
10	36176274	36177336
10	43521545	43522137
10	47171334	47172353
10	47748747	47749621
10	48256993	48257993
10	48332458	48333410
10	49197252	49197976
10	49625212	49626076
10	49684367	49684961
10	52077464	52078320
10	52687291	52687924
10	53988218	53988796
10	54202913	54203981
10	54501432	54502105
10	59383698	59384229
10	60932890	60933873
10	61064121	61064904
10	61596920	61597424
10	62247768	62248443
10	63787799	63788378
10	65189980	65190669
10	67382297	67383067
10	68454570	68455280
10	71906469	71907051
10	72834910	72835548
10	73435320	73435891
10	73682199	73683111
10	73768059	73768919
10	73939594	73940355
10	74030324	74031058
10	74091349	74092220
10	74648686	74649681
10	75648311	75649083
10	76466712	76467137
10	76839209	76840143
10	79482747	79483319
10	79658076	79658958
10	80679496	80680497
10	80778229	80779061
10	80997465	80997882
10	82378452	82379474
10	85743123	85743927
10	87307697	87308543
10	88728075	88728711
10	89891053	89891999
10	90510170	90511059
10	91404747	91405544
10	92749197	92750132
10	92847202	92847778
10	93110799	93111597
10	94089548	94090504
10	95225543	95226437
10	98040522	98041106
10	98264939	98265746
10	98616146	98616694
10	99226534	99227139
10	99309458	99310210
10	99411384	99412224
10	99461119	99461859
10	101381129	101381620
10	101416054	101417088
10	101520018	101520705
10	102415964	102416756
10	103649671	103650443
10	104874626	104875065
10	105435599	105436442
10	105631784	105632427
10	105701423	105702377
10	106211172	106211825
10	106568689	106569627
10	111949786	111950562
10	112233581	112234421
10	112392207	112393213
10	112621723	112622413
10	113232853	113233550
10	114827052	114828042
10	115100841	115101291
10	115128805	115129790
10	116004896	116005820
10	118005178	118006143
10	119196639	119197526
10	119813677	119814558
10	120005513	120006484
10	120605014	120606018
10	121084574	121085261
10	123072222	123073229
10	123356234	123357069
10	123844638	123845418
10	124235653	124236283
10	124716689	124717322
10	126775805	126776813
10	126985118	126985675
10	127141561	127142288
10	127656067	127656796
10	129737918	129738590
10	129852797	129853532
10	132892659	132893484
10	135486884	135488958
10	135490287	135491711
11	515074	515750
11	534528	535171
11	804044	804630
11	1598064	1598695
11	1851529	1852511
11	2824498	2825407
11	8159932	8160672
11	8278334	8278951
11	8604624	8605502
11	9631257	9632238
11	10376674	10377407
11	10920694	10921678
11	11626696	11627440
11	11738567	11739433
11	12087236	12088160
11	12210769	12211538
11	12500141	12500861
11	12792048	12793135
11	13282012	13282843
11	15681891	15682727
11	19241227	19241764
11	20072000	20072700
11	20496176	20497014
11	20505436	20505942
11	21198698	21199463
11	25089809	25090429
11	25992140	25992939
11	27106423	27107337
11	28312396	28313092
11	30219070	30220047
11	30398795	30399381
11	31275744	31276486
11	33067162	33068021
11	34648390	34649330
11	34657425	34658292
11	34706645	34707524
11	35136863	35137826
11	35643341	35644355
11	36720459	36721419
11	42597833	42598411
11	46431813	46432853
11	46653259	46653970
11	46679120	46679827
11	49348121	49348893
11	56700027	56700822
11	57060451	57061004
11	57555872	57556592
11	59661865	59662618
11	61137128	61137767
11	61162536	61163173
11	61740599	61741395
11	63753258	63754258
11	64092057	64092717
11	64204745	64205398
11	64309342	64310821
11	64426788	64427617
11	64609548	64610191
11	64610211	64611179
11	64889500	64890167
11	65149375	65150185
11	65188290	65189115
11	65360079	65360734
11	66106288	66107159
11	66386495	66387421
11	66535119	66536039
11	66849635	66850655
11	67032270	67033033
11	67423479	67424174
11	68104594	68105188
11	68585383	68586048
11	68888306	68888965
11	69909389	69910376
11	71769493	71770369
11	71794972	71795556
11	72260302	72261089
11	72897087	72897988
11	72994343	72994837
11	73846164	73846711
11	74215881	74216685
11	74653782	74654682
11	76495450	76495931
11	77271566	77272387
11	77770977	77771711
11	78138930	78139490
11	78866736	78867547
11	78879560	78880291
11	78945058	78945641
11	79829007	79829768
11	80026227	80026986
11	80627245	80627885
11	81698660	81699459
11	83372556	83373295
11	85866354	85867066
11	86046354	86046994
11	86083345	86084233
11	86290077	86290589
11	86377043	86377998
11	86431044	86431759
11	87912954	87913661
11	92440294	92441014
11	92576506	92577279
11	93845705	93846483
11	94585299	94585846
11	95842578	95843406
11	95855546	95856294
11	95976287	95976883
11	100199663	100200293
11	101257866	101258421
11	102126719	102127633
11	103392138	103393026
11	104737479	104738060
11	105853946	105854855
11	107763878	107764614
11	108518929	108519656
11	108569670	108570375
11	109212761	109213645
11	109392167	109392877
11	109566620	109567640
11	110999873	111000887
11	111180749	111181295
11	111200126	111200987
11	111249158	111249567
11	111832301	111833223
11	112484978	112485774
11	113255141	113255734
11	113317503	113318369
11	117719787	117720480
11	117771185	117772162
11	117915660	117916533
11	118023884	118024518
11	118147124	118147849
11	118493733	118494549
11	118715937	118716612
11	118858634	118859317
11	119483319	119484263
11	119716129	119716844
11	119926069	119926878
11	120617722	120618462
11	122502363	122503481
11	122657427	122658399
11	123548862	123549605
11	124952859	124953561
11	125845947	125846601
11	128401665	128402660
11	128678972	128679637
11	129511525	129512491
11	129933474	129933902
11	129959160	129959886
11	130752566	130753308
12	956662	957624
12	1123035	1123707
12	2113458	2114387
12	3111523	3112180
12	3326173	3326909
12	4221820	4222395
12	6616773	6617442
12	6844609	6845432
12	8831020	8831746
12	9499929	9500527
12	9878018	9878527
12	10868947	10869702
12	11788021	11788978
12	11898849	11899627
12	11954263	11955201
12	12622188	12622882
12	14426180	14427195
12	14470109	14470918
12	14575204	14576099
12	15696002	15696646
12	16089464	16090222
12	19584463	19585418
12	23717036	23717896
12	25206750	25207486
12	25288474	25289217
12	25923879	25924653
12	26901418	26902312
12	26902714	26903420
12	27234522	27235352
12	27733669	27734454
12	28185741	28186465
12	32401532	32402391
12	32592875	32593373
12	34120409	34121336
12	40552434	40553396
12	41225456	41226267
12	46465092	46465680
12	46501374	46501878
12	47071983	47072646
12	47096482	47097236
12	47482036	47482944
12	48257003	48257929
12	48371123	48371699
12	49682691	49683233
12	49797315	49798269
12	51036304	51037247
12	52569538	52570486
12	52732336	52732931
12	54090669	54091154
12	56001888	56002649
12	57291559	57292199
12	57424898	57425725
12	57489806	57490538
12	57775812	57776635
12	57903576	57904406
12	57915780	57916508
12	58656465	58657141
12	58898549	58899168
12	61437374	61438050
12	64216195	64217002
12	64563580	64564221
12	65101051	65101834
12	65397892	65398777
12	66064418	66065281
12	66408579	66409316
12	66531936	66532495
12	67927589	67928500
12	69202516	69203236
12	69261734	69262701
12	70051758	70052656
12	70914548	70915093
12	75524571	75525191
12	75571579	75572103
12	76044824	76045736
12	76322041	76322849
12	77193056	77194052
12	77358664	77359533
12	78080361	78081063
12	78550737	78551623
12	79760664	79761403
12	80068146	80068777
12	81171568	81172340
12	82855704	82856202
12	84084008	84084784
12	84902523	84903378
12	85132086	85132807
12	85854875	85855530
12	86541850	86542615
12	87625553	87626304
12	88939355	88940213
12	89259028	89259818
12	90773202	90774041
12	92212513	92213241
12	92296359	92297207
12	92790370	92791150
12	93156509	93157236
12	93367165	93368075
12	93739809	93740412
12	94018886	94019351
12	94137780	94138203
12	94595982	94596793
12	96114884	96115484
12	96184486	96185152
12	96622713	96623683
12	96756766	96757374
12	97145740	97146470
12	97384970	97385845
12	99421070	99421741
12	102799897	102800421
12	103886639	103887561
12	104657556	104658212
12	105983890	105984669
12	106245777	106246187
12	106348900	106349689
12	106364338	106365271
12	107630847	107631419
12	107773859	107774424
12	107954306	107955228
12	108239936	108240754
12	109090153	109091032
12	109208438	109209095
12	110258445	110259498
12	110545748	110546593
12	110685543	110686259
12	110778346	110779116
12	111345882	111346659
12	111880367	111880993
12	112927748	112928565
12	113553835	113554931
12	115596306	115596838
12	115695459	115696231
12	116021746	116022631
12	118294663	118295460
12	120424664	120425332
12	120479753	120480681
12	120702091	120703075
12	121828505	121828971
12	122335544	122336446
12	123430906	123431986
12	123723491	123724162
12	124003639	124004308
12	124609953	124610563
12	125062332	125062968
12	125286603	125287294
12	125423071	125423708
12	130567539	130568242
12	132399492	132400224
12	132400272	132401607
12	132527626	132528358
13	22212522	22213297
13	24029663	24030651
13	25425654	25426367
13	30033772	30034465
13	33006823	33007298
13	34442356	34443157
13	34485395	34486372
13	38530606	38531366
13	38920797	38921274
13	39476458	39477043
13	40959293	40960243
13	41711400	41711910
13	41756391	41756823
13	41976617	41977221
13	42600751	42601182
13	43331969	43332814
13	43576798	43577905
13	44535739	44536583
13	44670622	44671531
13	45813464	45814127
13	45941236	45942233
13	48058407	48059234
13	49010729	49011640
13	49656481	49657403
13	51305311	51305968
13	52400603	52401409
13	53499813	53500700
13	55527760	55528413
13	56998024	56999063
13	61332786	61333270
13	67427569	67428160
13	73131020	73131749
13	73164165	73164681
13	73835830	73836449
13	73973157	73973885
13	74003534	74004531
13	74251380	74251968
13	76180816	76181308
13	76240834	76241487
13	80178971	80179642
13	84284134	84284689
13	84529043	84529692
13	85682456	85682908
13	88982755	88983270
13	96165223	96165766
13	97925392	97926262
13	100266357	100267128
13	100752457	100753420
13	100911111	100911496
13	103563583	103564408
13	104200116	104200810
13	106643542	106644543
13	111604309	111605073
13	113505624	113506679
13	113924644	113925661
13	113959173	113960145
13	114484549	114484981
14	21509786	21510866
14	23318034	23319033
14	23448250	23448915
14	24100678	24101775
14	25011139	25012025
14	31542134	31542559
14	33207233	33208120
14	33982767	33983670
14	34766832	34768071
14	35312246	35313100
14	35683433	35684253
14	37285656	37286324
14	42299639	42300359
14	42686180	42687141
14	50417472	50417981
14	50527427	50528472
14	51066611	51067592
14	51287926	51289030
14	51833920	51834809
14	51848879	51849837
14	52011362	52012362
14	52546945	52547505
14	53856549	53857345
14	53879437	53880165
14	54118523	54119384
14	54460336	54461368
14	54576129	54577223
14	56351394	56352100
14	62431401	62432131
14	64240175	64240888
14	66969894	66970841
14	67325985	67326735
14	68571030	68571752
14	68607033	68607790
14	69143837	69144901
14	70179817	70180412
14	70465879	70466679
14	71222122	71222772
14	71355226	71355963
14	71543095	71543873
14	71838478	71839926
14	72904214	72905059
14	73994842	73995761
14	74022890	74023653
14	76983142	76983971
14	77499365	77500273
14	78601700	78602259
14	78622314	78623331
14	81796038	81797641
14	83157556	83158331
14	87529267	87530116
14	87566251	87566938
14	87699749	87700408
14	89082795	89083740
14	89090437	89091126
14	89806464	89806970
14	89894816	89895603
14	90867302	90868360
14	91488865	91489428
14	92569434	92570276
14	94800919	94801723
14	94893032	94893826
14	96644446	96645266
14	96673778	96674709
14	96682077	96682659
14	96733427	96734291
14	97287514	97288465
14	98353689	98354715
14	98543329	98544187
14	99369552	99370354
14	101157770	101158584
14	101159516	101160094
14	103304289	103305171
14	103453460	103454103
15	20545719	20547791
15	21925828	21926688
15	23051002	23052130
15	27939739	27940412
15	29386654	29387498
15	31253843	31254589
15	31302029	31302857
15	31315995	31316728
15	31757873	31758429
15	33743347	33744265
15	35995097	35995804
15	39848445	39849235
15	40134718	40135479
15	40288243	40289015
15	41499769	41500373
15	42096515	42097168
15	42303172	42303848
15	43511143	43512144
15	44367568	44368310
15	45489616	45490563
15	48876251	48876915
15	48976304	48976916
15	49051967	49052577
15	49798556	49799282
15	50647078	50647901
15	50938405	50938848
15	51045277	51046030
15	51089701	51090835
15	51372152	51373202
15	52156384	52157441
15	52626781	52627795
15	52925027	52925556
15	55522654	55523562
15	56293592	56294062
15	57359623	57360217
15	58526454	58527402
15	58550809	58551544
15	59457771	59458604
15	59748360	59748852
15	59911411	59912043
15	60455461	60456298
15	60589117	60590021
15	60608749	60609612
15	60815278	60815866
15	61052656	61053278
15	61082686	61083500
15	61201045	61201724
15	61701061	61701760
15	63329983	63330822
15	63677616	63678558
15	63720175	63721047
15	64273920	64274900
15	64479352	64480040
15	66088502	66089549
15	66165376	66166234
15	68132211	68132926
15	68306453	68307060
15	71395093	71395932
15	71656266	71657127
15	71739768	71740580
15	72740040	72740454
15	75091833	75092437
15	75328474	75329038
15	75735522	75736263
15	76330693	76331544
15	78439314	78440106
15	78691409	78691954
15	80900917	80901580
15	82314102	82315099
15	83410785	83411522
15	84669523	84670592
15	85265618	85266561
15	89922384	89923282
15	89957079	89957732
15	90584033	90585018
15	90755482	90756435
15	90975555	90976198
15	95769798	95770843
15	98666911	98667848
15	99439945	99440648
15	99717619	99718325
15	100507211	100508684
15	101074209	101074837
15	101898940	101899859
15	102232974	102233716
16	726801	727582
16	1834503	1835203
16	2518431	2519078
16	4101280	4102059
16	4370152	4370879
16	4646989	4647918
16	4668753	4669271
16	4670553	4671135
16	11577176	11577948
16	11721613	11722426
16	11752625	11753603
16	12030260	12030994
16	12632214	12632871
16	13546945	13547744
16	14849779	14850421
16	15036077	15036780
16	15286435	15287438
16	17327371	17328060
16	17608925	17609931
16	17646158	17646913
16	18198143	18198826
16	18420831	18421676
16	18460846	18461849
16	19510623	19511351
16	19536422	19536824
16	22076333	22077193
16	23782084	23782761
16	24836743	24837484
16	25037817	25038653
16	27516712	27517311
16	28202503	28203087
16	28362989	28363946
16	28659929	28661012
16	28774010	28774961
16	29054278	29055032
16	30480538	30481484
16	30501504	30501956
16	30961437	30961879
16	33293389	33294724
16	46738725	46739311
16	47035738	47036561
16	47093016	47093798
16	47646560	47647208
16	48404647	48405510
16	51587105	51587645
16	53075288	53076287
16	53176672	53177456
16	53483626	53484317
16	54680916	54681757
16	54880836	54881645
16	56357919	56358584
16	58027267	58027878
16	58313989	58314786
16	62287561	62288173
16	65234048	65234979
16	66901745	66902472
16	66987005	66987967
16	67578072	67578727
16	67999857	68000730
16	68309345	68310228
16	68701655	68702789
16	68832087	68833081
16	68970439	68971216
16	69028957	69029590
16	70018960	70019893
16	71870257	71871135
16	73074133	73074534
16	73737601	73738488
16	74266643	74267451
16	74325364	74326279
16	74495982	74496727
16	74901237	74902158
16	75160220	75161101
16	75338866	75339908
16	75411953	75412696
16	75416487	75417070
16	75519674	75520522
16	79042395	79043452
16	79691915	79692881
16	79919099	79919615
16	80585878	80586841
16	80698582	80699365
16	81533036	81533854
16	81560194	81560905
16	81564845	81565762
16	81614522	81615132
16	81654726	81655713
16	82104984	82105652
16	82264996	82265590
16	82399404	82399991
16	83096748	83097379
16	83437095	83437800
16	83880955	83881836
16	84534775	84535456
16	84933013	84933813
16	85185900	85186845
16	85398574	85399619
16	85417810	85419152
16	86709604	86710283
16	87823245	87824320
16	88576551	88577485
16	89216469	89217095
16	89524562	89525272
16	89568808	89569651
17	1500941	1501693
17	1673254	1674008
17	1696310	1697271
17	1900413	1901325
17	2388043	2388757
17	2790299	2790964
17	4341535	4342323
17	4757396	4758065
17	7257198	7257999
17	7347321	7348052
17	7354179	7354889
17	7770954	7771602
17	8117926	8118662
17	9976331	9976943
17	10525658	10526620
17	13646954	13647713
17	13678641	13679487
17	14679204	14679890
17	14748601	14749599
17	15706257	15707004
17	15866863	15867752
17	16676178	16676753
17	17092634	17093311
17	19610104	19610836
17	19622487	19623176
17	19889774	19890723
17	20126864	20127645
17	20508733	20509631
17	20811849	20812864
17	20864601	20865517
17	25783203	25783833
17	26609296	26610291
17	26734406	26735288
17	27069849	27070525
17	27223506	27224520
17	29398809	29399918
17	29601250	29601937
17	30283863	30284400
17	30663273	30664269
17	32626905	32627470
17	32727905	32728698
17	34111610	34112346
17	35718369	35719198
17	35841031	35841457
17	35911560	35912566
17	36605176	36606125
17	37533873	37534640
17	37906024	37906933
17	38350485	38351206
17	38694057	38694787
17	38738173	38739209
17	39509123	39509816
17	39868738	39869380
17	40676905	40677898
17	41626603	41627282
17	41692469	41693258
17	41949566	41950092
17	43124565	43125202
17	43537628	43538567
17	45949274	45950068
17	47578724	47579534
17	48617038	48618017
17	48876393	48877084
17	49031329	49032294
17	50180308	50181165
17	50592895	50593604
17	52027955	52028989
17	52140702	52141485
17	52347046	52347825
17	52959761	52960195
17	55273235	55274177
17	55314209	55314873
17	55447332	55447772
17	55601018	55601885
17	55978780	55979496
17	56170054	56171042
17	58159493	58160210
17	59489250	59489997
17	60245877	60246717
17	60802076	60802746
17	61869587	61870416
17	61993534	61995177
17	62288002	62288720
17	62747315	62748125
17	63054591	63055408
17	64413166	64413826
17	64943334	64943835
17	66693633	66694609
17	67602981	67603957
17	67866492	67867191
17	69203873	69204570
17	69405671	69406350
17	69454327	69455051
17	69630526	69631104
17	70412148	70413019
17	71537594	71538450
17	72286641	72287537
17	73681034	73681517
17	74128264	74129016
17	74582803	74583428
17	74593206	74594021
17	75041420	75042486
17	77224361	77225241
17	78083115	78083972
17	78474993	78475877
17	80091089	80091984
17	80453453	80454138
17	80793898	80794627
18	3345788	3346445
18	3679111	3679726
18	3825811	3826708
18	4830810	4831698
18	7728209	7728713
18	8373212	8374055
18	9557330	9558024
18	9559083	9559802
18	9670939	9671598
18	9895205	9896032
18	9933170	9934111
18	11669485	11670248
18	12309612	12310647
18	20406659	20407381
18	21463257	21464209
18	23515210	23515910
18	24371520	24372466
18	24794595	24795382
18	25369215	25369955
18	28835700	28836556
18	29198916	29199761
18	29962681	29963380
18	33021567	33022369
18	33036978	33037794
18	33455182	33456217
18	33668839	33669474
18	34092098	34092884
18	34252266	34253040
18	34325008	34325801
18	39364552	39365505
18	39449961	39450527
18	42311751	42312566
18	42442015	42442657
18	43613232	43613989
18	43649307	43650196
18	44243124	44244117
18	46259122	46259617
18	46532922	46533872
18	47136052	47136661
18	48847811	48848594
18	49676569	49677251
18	51549498	51550352
18	51660428	51661050
18	51773365	51773898
18	53318200	53319209
18	55647456	55648496
18	55944385	55945002
18	56135024	56136135
18	56233766	56234753
18	57367154	57368175
18	59273940	59274604
18	60609352	60610492
18	61094349	61094981
18	61143784	61144197
18	61237601	61238450
18	61351823	61352716
18	67715036	67715612
18	71360164	71360945
18	74797723	74798636
18	77890011	77890693
18	77991476	77992545
18	78003907	78004795
19	2058319	2059060
19	2089039	2089789
19	2203798	2204713
19	3154640	3155657
19	4593146	4594122
19	4624511	4625259
19	5470049	5470925
19	5682708	5683455
19	6057426	6058111
19	6615604	6616577
19	7838393	7839352
19	8554274	8554925
19	10666854	10667658
19	10998199	10998695
19	11194801	11195449
19	13954979	13955510
19	14636287	14637272
19	15387148	15387988
19	15917259	15918155
19	16844539	16845530
19	17560834	17561833
19	17569678	17570300
19	18475517	18476185
19	19045437	19046086
19	19213763	19214573
19	19597926	19598373
19	19713604	19714277
19	19887016	19887678
19	20147183	20148014
19	23725103	23726067
19	33501528	33502367
19	33789251	33790074
19	33841025	33842029
19	35613733	35614364
19	38470153	38470976
19	38481142	38481839
19	38491670	38492377
19	38894014	38894817
19	39049999	39050954
19	39189333	39190335
19	39265693	39266490
19	39277062	39277972
19	39283517	39284423
19	40801423	40802329
19	40836686	40837528
19	41724084	41725030
19	42703397	42704296
19	43652009	43653059
19	44110785	44111592
19	44263138	44264141
19	45273812	45274459
19	45903197	45904117
19	46964614	46965340
19	47265364	47266390
19	47559864	47560456
19	47734387	47735044
19	48127068	48127617
19	48136570	48137548
19	48229131	48229758
19	49481078	49481731
19	50269005	50269990
19	53240790	53241815
19	55957153	55957883
19	56806652	56807253
19	57816205	57816965
2	373552	374187
2	1708711	1709350
2	2742933	2743834
2	3176030	3176788
2	5304937	5305652
2	6933760	6934508
2	9222015	9222777
2	9784567	9785211
2	9941017	9941714
2	12487045	12487778
2	12488256	12488925
2	13149148	13149778
2	14727090	14727654
2	14768951	14769805
2	17453278	17453908
2	17676721	17677507
2	17771546	17772248
2	19052451	19053064
2	19428326	19429074
2	19953554	19954036
2	20292523	20293252
2	20352894	20353641
2	20555791	20556443
2	20569840	20570592
2	20709772	20710671
2	20831984	20832713
2	21584861	21585678
2	24498896	24499857
2	25420256	25421088
2	25501501	25502539
2	26231535	26232197
2	28659316	28659888
2	28788635	28789156
2	29150356	29151254
2	29291161	29291929
2	31613111	31613778
2	32165865	32166361
2	33140872	33141788
2	33239102	33240152
2	37232327	37233210
2	37279628	37280458
2	37856502	37857329
2	38013676	38014688
2	38253780	38254517
2	38625564	38626580
2	39132990	39133972
2	39295251	39295981
2	39324461	39325314
2	41949812	41950316
2	42799291	42800077
2	44797018	44797794
2	45839114	45840076
2	46361268	46362209
2	46397868	46398823
2	46661973	46662720
2	47724886	47725842
2	48292019	48292915
2	49068127	49068941
2	55239918	55240536
2	60581863	60582588
2	60669618	60670269
2	60828087	60828757
2	62105616	62106576
2	62880873	62881768
2	64538150	64538699
2	64957552	64958118
2	65264029	65264777
2	65542924	65543867
2	66828764	66829293
2	67482894	67483701
2	67678375	67679225
2	69034876	69035591
2	69408001	69408759
2	69894828	69895599
2	70401174	70402114
2	70797202	70797860
2	72107762	72108673
2	72984042	72984876
2	73298952	73299570
2	74003833	74004873
2	74153059	74153627
2	74220574	74220991
2	74237143	74238036
2	74415354	74416095
2	74973386	74974400
2	75114543	75115374
2	75228888	75229852
2	84521241	84522065
2	86139340	86139990
2	88341755	88342283
2	88490771	88491776
2	95925609	95926367
2	95981765	95982575
2	98357094	98358148
2	99051981	99052886
2	100088338	100089142
2	101729534	101730403
2	101807207	101808042
2	102320308	102321182
2	106020378	106021230
2	108381331	108381951
2	109465650	109466352
2	109539336	109540109
2	110906715	110907548
2	112397938	112398733
2	113449768	113450890
2	113571591	113572489
2	113830109	113830718
2	129062688	129063295
2	129130690	129132089
2	129562740	129563378
2	129813565	129814264
2	131639466	131640044
2	132293329	132293996
2	132426179	132427197
2	133802035	133802832
2	137133135	137133557
2	137789257	137789982
2	137925910	137926497
2	141777580	141778576
2	143614508	143615488
2	144156002	144156841
2	144859701	144860586
2	145818363	145818815
2	147575119	147575899
2	149351414	149352324
2	152801584	152802361
2	153278254	153279203
2	153916066	153916610
2	154261414	154262157
2	157294227	157295079
2	157522946	157523621
2	158092743	158093397
2	158969971	158970946
2	159748654	159749524
2	160592068	160592685
2	161208664	161209414
2	162027552	162028193
2	162242645	162243510
2	165576842	165577417
2	165696062	165697053
2	165698544	165699427
2	165847822	165848855
2	166491734	166492601
2	169440249	169440910
2	169848177	169849192
2	169948438	169949072
2	171031899	171032721
2	172564120	172564696
2	173061385	173062104
2	173307080	173307747
2	173722397	173723368
2	173988882	173989854
2	174928233	174928961
2	177337630	177338536
2	178034631	178035552
2	178178003	178178527
2	179195945	179196679
2	181087015	181088097
2	181948403	181949155
2	182634619	182635561
2	183792852	183793531
2	183814177	183814577
2	183996384	183996895
2	188851067	188851813
2	189767541	189768059
2	190449773	190450799
2	190917893	190918769
2	191865456	191866221
2	192036223	192037196
2	193821881	193822652
2	196487502	196488305
2	197790219	197790695
2	198066495	198067047
2	200863940	200864562
2	200994177	200995057
2	201143258	201144107
2	201983197	201984021
2	203629967	203630812
2	205765222	205766002
2	206438737	206439319
2	209193932	209194832
2	210504755	210505438
2	212113580	212114227
2	212765926	212766631
2	213249765	213250432
2	214365359	214366323
2	216563187	216564003
2	217227465	217228563
2	217578332	217578776
2	220151086	220151896
2	220549166	220549991
2	220597544	220598425
2	220648104	220648948
2	221083726	221084687
2	221719899	221720597
2	223023854	223024608
2	223702072	223703050
2	224725773	224726669
2	225046379	225046907
2	225303593	225304470
2	225672134	225672805
2	225725303	225726235
2	226928409	226928991
2	227547563	227548168
2	227557091	227557784
2	228754037	228754511
2	230227774	230228683
2	230665265	230665970
2	230819885	230820595
2	232152411	232153024
2	232544634	232545321
2	234401337	234402009
2	234599990	234600436
2	235214787	235215774
2	235386730	235387350
2	235590915	235591490
2	235771653	235772458
2	236233429	236234482
2	236449642	236450053
2	237600206	237601189
2	238206938	238208027
2	238844216	238845089
2	239175741	239176614
2	239361242	239362399
2	239628986	239629656
2	242226865	242227578
20	838426	839040
20	1404958	1405353
20	1480787	1481757
20	1549752	1550779
20	1921664	1922533
20	3784987	3785430
20	3873972	3874731
20	4395630	4396296
20	4647512	4648038
20	4714982	4715829
20	6267840	6268506
20	6635104	6635935
20	7328053	7328753
20	7752744	7753425
20	9952441	9952959
20	10039424	10040231
20	10779098	10779886
20	11831162	11832191
20	11887443	11888115
20	11893575	11894204
20	13185865	13186730
20	13265241	13266234
20	14572253	14573236
20	14691554	14692279
20	15680636	15681521
20	17408303	17408694
20	17479658	17480478
20	19894775	19895511
20	20583645	20584585
20	22723885	22724666
20	22724773	22725528
20	22765271	22766348
20	23080818	23081678
20	23119851	23120646
20	23135298	23136251
20	24076279	24077120
20	24319703	24320404
20	25635045	25635659
20	30266175	30266913
20	30823540	30824161
20	32146880	32147596
20	32928500	32929201
20	33279369	33280212
20	33999570	34000401
20	34038826	34039738
20	34334674	34335446
20	35275089	35275734
20	36022972	36023882
20	37657709	37658643
20	38234348	38235046
20	39646384	39647313
20	43584802	43585468
20	46005651	46006531
20	46173011	46173708
20	48451274	48452061
20	48950549	48951572
20	48988305	48989114
20	49112863	49113833
20	49345821	49346612
20	49460869	49461860
20	49608855	49609648
20	49636710	49637100
20	49874797	49875524
20	49977228	49977911
20	51667148	51667657
20	52394530	52395430
20	52484080	52484911
20	52722087	52722984
20	54527993	54529059
20	54900078	54900728
20	54934690	54935347
20	55383736	55384425
20	55837976	55838942
20	56677299	56677874
20	56686892	56687593
20	58778368	58779139
20	60924753	60925697
21	16239070	16239906
21	16537008	16537537
21	16556234	16556693
21	16893801	16894311
21	18257410	18258064
21	19293917	19294523
21	27352679	27353698
21	27493116	27493608
21	28031457	28031986
21	29025750	29026418
21	29065701	29066373
21	29216477	29217270
21	30005044	30005917
21	30517986	30519042
21	30633895	30634794
21	31850131	31850782
21	32114212	32114968
21	32671439	32672099
21	33007248	33007857
21	33732587	33733414
21	34633533	34634298
21	34800793	34801634
21	35348263	35349038
21	36047159	36048108
21	36077007	36077806
21	36185652	36186493
21	36894404	36894994
21	37136675	37137706
21	37609770	37610201
21	37641516	37642456
21	37642937	37643708
21	39019944	39020618
21	39628646	39629285
21	39639564	39640410
21	39860234	39861004
21	40097460	40098420
21	40275436	40276428
21	42258750	42259568
21	43147398	43148034
21	43171400	43172349
21	43590916	43591879
21	44930376	44931173
21	46129630	46130197
21	46308381	46309165
21	46345156	46345668
21	46753419	46754191
21	47284699	47285434
21	48108308	48109084
22	18916742	18917624
22	20225306	20225884
22	20408303	20409014
22	20972696	20973365
22	21790551	21791427
22	21852216	21852862
22	24245136	24245972
22	24974388	24975177
22	26063719	26064580
22	26098593	26099270
22	26889516	26890173
22	26929843	26930609
22	26963772	26964562
22	26994374	26995408
22	27069140	27069926
22	28150099	28150941
22	28326111	28326799
22	30018865	30019569
22	30113479	30114384
22	30623925	30624758
22	30796149	30796845
22	31236995	31238015
22	31573128	31574152
22	31614611	31615331
22	31649620	31650581
22	32079100	32079886
22	32992469	32993166
22	35157110	35157723
22	36725151	36726100
22	37827991	37828728
22	38371540	38372364
22	38520154	38520760
22	39112116	39112954
22	40937131	40938043
22	41023330	41024233
22	41124581	41125315
22	41304052	41304807
22	42008313	42009328
22	42684459	42685255
22	42785083	42785612
22	42821399	42822270
22	43145407	43146081
22	43164177	43164900
22	43212158	43213023
22	43227695	43228267
22	43800414	43801278
22	45865391	45866275
22	45927496	45928157
22	46543598	46544305
22	47051059	47051560
22	48087221	48087754
3	4623722	4624302
3	5036522	5037296
3	5113821	5114538
3	8674558	8675072
3	8887682	8888456
3	9154454	9155115
3	9210862	9211609
3	11324680	11325627
3	11495965	11496442
3	11518363	11518864
3	11519711	11520710
3	12800542	12801617
3	12804898	12805470
3	13567357	13568091
3	13589286	13590130
3	13899057	13899967
3	13932172	13933058
3	14042132	14042870
3	14366974	14367856
3	15348551	15349196
3	18176351	18177108
3	19498622	19499504
3	24529054	24529484
3	25335154	25336137
3	26678912	26679625
3	29028153	29029061
3	29065153	29066042
3	29294175	29294602
3	30387563	30388221
3	31005779	31006787
3	31147532	31148184
3	32481632	32482669
3	33799658	33800456
3	34058349	34058824
3	36841752	36842466
3	37251555	37252208
3	37895161	37895623
3	37987328	37987940
3	38227067	38227605
3	39793657	39794281
3	42164015	42164764
3	42176205	42176973
3	42448976	42449712
3	42825039	42825640
3	45248175	45248950
3	46001205	46001891
3	47862394	47862790
3	48443295	48444346
3	48473727	48474679
3	48636525	48637264
3	49365627	49366306
3	50292497	50293301
3	52079572	52080100
3	52491755	52492778
3	53303575	53304642
3	57764494	57765163
3	59070090	59071010
3	59551855	59552632
3	59640188	59641271
3	63658418	63659153
3	63745492	63746280
3	64261487	64262443
3	64411927	64412932
3	66633881	66634525
3	69590238	69590752
3	70228455	70229011
3	71060392	71061276
3	71496669	71497554
3	72676947	72677873
3	72803466	72804388
3	79473762	79474472
3	81613988	81614611
3	82149251	82150251
3	86986172	86986931
3	87040577	87041021
3	88822884	88823554
3	93824799	93825593
3	96679728	96680458
3	97752713	97753634
3	99364513	99365417
3	100420650	100421606
3	101251411	101252238
3	101320509	101321309
3	102017870	102018682
3	103425433	103426250
3	105105820	105106802
3	106919837	106920615
3	106930375	106930995
3	107407998	107408858
3	110754679	110755396
3	110997983	110998825
3	111228069	111228894
3	112097529	112098535
3	112449648	112450504
3	112951501	112952388
3	113285045	113285757
3	115609781	115610573
3	119357497	119358205
3	119830659	119831384
3	121800108	121801127
3	122043354	122044146
3	122112706	122113713
3	122652755	122653776
3	122770259	122770997
3	124459889	124460567
3	124609298	124609933
3	124756332	124756929
3	125837846	125838973
3	126471832	126472812
3	126794186	126794805
3	132356376	132356976
3	134423131	134424064
3	138599668	138600464
3	139037204	139037739
3	139320332	139321059
3	139434233	139435077
3	141027267	141028094
3	142643867	142644613
3	143570064	143570603
3	143846263	143846988
3	149381615	149382290
3	151036390	151037328
3	151867523	151868312
3	152096796	152097815
3	152856159	152857153
3	153332085	153332876
3	156743645	156744369
3	158138604	158139299
3	159217978	159218726
3	159483258	159484215
3	159501747	159502604
3	159506772	159507431
3	159538829	159539255
3	159547063	159547972
3	159599383	159600304
3	160969361	160970175
3	166161910	166162716
3	166169812	166170405
3	167205209	167205773
3	167657776	167658402
3	170407021	170407661
3	170710412	170711130
3	172275021	172275979
3	172300302	172301233
3	172402976	172403782
3	173460591	173461582
3	177165522	177166335
3	177196126	177196984
3	179687100	179687840
3	181691853	181692425
3	181769831	181770529
3	184243240	184244105
3	184458619	184459514
3	185806765	185807497
3	186193755	186194675
3	186640345	186641233
3	189149254	189150140
3	189542585	189543464
3	189551667	189552437
3	189755593	189756198
3	190043565	190044395
3	190087416	190088119
3	193548407	193549054
3	193592095	193592723
3	193807080	193808089
3	194751434	194752201
3	195411403	195412155
3	195690792	195691458
3	195863065	195863819
3	196728346	196728893
3	197121192	197121843
3	197301938	197302787
4	2938749	2939611
4	3438443	3439354
4	3533058	3533710
4	9256125	9262220
4	9350792	9354049
4	9365633	9369366
4	9780925	9781895
4	10022887	10023404
4	10285245	10286041
4	10956375	10957333
4	11440276	11440677
4	13707451	13708396
4	15002690	15003226
4	17514650	17515524
4	17589449	17590320
4	19359287	19360074
4	20626099	20626806
4	22485821	22486336
4	22500400	22501119
4	24274646	24275279
4	24764909	24765774
4	25235898	25236810
4	26689012	26689753
4	26780904	26781776
4	28974928	28975696
4	36280149	36280974
4	37763925	37764454
4	40448858	40449468
4	40508600	40509185
4	40516504	40517330
4	41134015	41134799
4	41147909	41148894
4	48748819	48749767
4	53165267	53165892
4	53507318	53508037
4	53703849	53704477
4	53834185	53835066
4	54783491	54784546
4	54857719	54858737
4	56221358	56222422
4	56263532	56264259
4	56476060	56476743
4	57974643	57975272
4	61454245	61454904
4	62120010	62120806
4	66663931	66664786
4	66671511	66672115
4	67081775	67082626
4	67901726	67902307
4	68886615	68887495
4	69040160	69040874
4	69932471	69933093
4	71566784	71567616
4	72125360	72125965
4	72854820	72855476
4	74245305	74246054
4	74515916	74516433
4	74731576	74732547
4	75811542	75812160
4	76562208	76563144
4	77309272	77310239
4	77703048	77703667
4	78122228	78123226
4	78849133	78849764
4	82356964	82357762
4	83358397	83359480
4	83807445	83808172
4	87479775	87480375
4	87847853	87848847
4	90674800	90675302
4	91761812	91762621
4	91978762	91979714
4	92918098	92918629
4	95183313	95184066
4	99714777	99715262
4	99884350	99884994
4	102278040	102278532
4	102614530	102615571
4	103458482	103459198
4	103490096	103490934
4	105900317	105901182
4	108300344	108301199
4	110361835	110362738
4	111823479	111824164
4	112618131	112618793
4	114742710	114743677
4	114978827	114979530
4	119338227	119338958
4	121842260	121842974
4	122147432	122147948
4	123719094	123720052
4	125112409	125113078
4	125963009	125963895
4	128182424	128183197
4	128704273	128705173
4	133786344	133787083
4	138955886	138956472
4	139180111	139181157
4	139872780	139873424
4	140164558	140165244
4	141190471	141191256
4	141229604	141230108
4	145215166	145216002
4	146802851	146803658
4	146975546	146976527
4	147063836	147064485
4	148742041	148742685
4	153180618	153181472
4	153246939	153247628
4	153555306	153556111
4	154170441	154171375
4	157642877	157643545
4	157692529	157693230
4	157719436	157720032
4	158037080	158037722
4	160219425	160219903
4	161012513	161013493
4	162911509	162912451
4	164796226	164797152
4	165457608	165458400
4	166438012	166439099
4	166750061	166750509
4	166888293	166889220
4	169732142	169733017
4	170492289	170493151
4	171164558	171165115
4	174240302	174240928
4	175255477	175256338
4	177937531	177938383
4	183657150	183658113
4	184275192	184275717
4	184277936	184278840
4	186473172	186474055
4	186699314	186700054
4	186988098	186988833
4	187620184	187621238
4	187852809	187853474
4	188338717	188339589
4	189028889	189029724
4	190997805	191000636
5	861223	862121
5	1808286	1809311
5	2758010	2758751
5	3893509	3894066
5	6765525	6766364
5	7667189	7668112
5	8997482	8998095
5	9112490	9113340
5	9149637	9150441
5	10528479	10529183
5	10629954	10630664
5	13143457	13144141
5	13921177	13921829
5	14123952	14124675
5	17228885	17229576
5	19322686	19323303
5	19534753	19535439
5	19606123	19606704
5	22892410	22893249
5	22957023	22957748
5	31343824	31344671
5	31408744	31409397
5	31948061	31948585
5	32639717	32640561
5	33270436	33271474
5	36452265	36452798
5	36526315	36527365
5	37463091	37464031
5	39996047	39996496
5	40601262	40601969
5	40674912	40675578
5	41728071	41728981
5	43429578	43430187
5	49719027	49719876
[truncated: 705 more rows]

## Sheet: TP63 Cisplatin
1	915297	915864
1	960772	961610
1	1152903	1153732
1	1185952	1186811
1	1356369	1357213
1	1766651	1767471
1	1805551	1806631
1	1838489	1839566
1	1874325	1875087
1	1889309	1890124
1	1900400	1901114
1	2139058	2139889
1	2275209	2276267
1	2358881	2359552
1	2359619	2360417
1	2362273	2363361
1	3381586	3382716
1	3389641	3390770
1	3469972	3470631
1	3581242	3582191
1	3597302	3598289
1	3601554	3602368
1	3606704	3607565
1	3615249	3616438
1	3619025	3619670
1	3623639	3624378
1	3628264	3628934
1	3633300	3634579
1	3773724	3774619
1	4704715	4705788
1	4762552	4763708
1	4814456	4815233
1	4834135	4834804
1	4897491	4898626
1	5712031	5712800
1	5713734	5714286
1	5780471	5781728
1	5999071	5999885
1	6318339	6319372
1	6361384	6362122
1	6385155	6386198
1	6410198	6410966
1	6427387	6428422
1	6474238	6475259
1	6548424	6549794
1	6623180	6623827
1	6647188	6648530
1	6669152	6670165
1	6710074	6710820
1	6803641	6804340
1	6924577	6925481
1	6978296	6979141
1	7063398	7064466
1	7323935	7324566
1	7394441	7395525
1	7805722	7806306
1	8064443	8065565
1	8066005	8067049
1	8072379	8072880
1	8157178	8157707
1	8194024	8194747
1	8411657	8412690
1	8427171	8427881
1	8600091	8601042
1	8971298	8971973
1	9015103	9015992
1	9241639	9242670
1	9399982	9400702
1	9429905	9430834
1	9497491	9498065
1	9503975	9504609
1	9510310	9510902
1	9653463	9654613
1	9835659	9836302
1	9896218	9897258
1	9936618	9937427
1	9950365	9951866
1	9957556	9958503
1	10123560	10124512
1	10128593	10129247
1	10134571	10135412
1	10142889	10143924
1	10166594	10167583
1	10504181	10505024
1	10516320	10517478
1	10555932	10556472
1	10662169	10662855
1	10679130	10679758
1	10695037	10696594
1	10825257	10825967
1	10878429	10879375
1	10884692	10885597
1	10959535	10960541
1	10979980	10981162
1	11085785	11086782
1	11178561	11179169
1	11376457	11377232
1	11585996	11586557
1	11618942	11620087
1	12027465	12028151
1	12041046	12042374
1	12263673	12264405
1	12266921	12267843
1	12291953	12293034
1	12344459	12345194
1	12496702	12497571
1	12677884	12679582
1	13910401	13910893
1	13913562	13914449
1	14010406	14011382
1	14127670	14128185
1	14135070	14135718
1	14391242	14392225
1	14463216	14465395
1	14516921	14517633
1	14846980	14848032
1	14953410	14954196
1	14980819	14981670
1	15039377	15040245
1	15059333	15060277
1	15144472	15145011
1	15237747	15238693
1	15239851	15240864
1	15372728	15373487
1	15499143	15499893
1	15572178	15573098
1	15683442	15684185
1	15691095	15691580
1	15726852	15727843
1	15889194	15889606
1	16007305	16008820
1	16091421	16092842
1	16125425	16126346
1	16143120	16143863
1	16157180	16157995
1	16159346	16160235
1	16278907	16279621
1	16482299	16483103
1	16499746	16500657
1	16510726	16511720
1	16514368	16515413
1	16620405	16621373
1	16626678	16627706
1	16722721	16723534
1	16818902	16819851
1	16885862	16886857
1	17251694	17252809
1	17255719	17256680
1	17541629	17542564
1	17571495	17572440
1	17584924	17585844
1	17591594	17592298
1	17613500	17614399
1	17615900	17617033
1	17636027	17636906
1	17691753	17692487
1	17729514	17730257
1	17766254	17766978
1	17767478	17768423
1	17769641	17770707
1	17786683	17787469
1	17818339	17819042
1	17908227	17909232
1	18283972	18285086
1	18509275	18510138
1	18911116	18912058
1	18994877	18995719
1	19249148	19250004
1	19265768	19266462
1	19324455	19325437
1	19359982	19361155
1	19399613	19400194
1	19687385	19688419
1	19763024	19763735
1	19820061	19821003
1	20054403	20055032
1	20065907	20066478
1	20085143	20086219
1	20204236	20204944
1	20459806	20460634
1	20537700	20538439
1	20688385	20689168
1	21061751	21062774
1	21210114	21210879
1	21384546	21385280
1	21424691	21425324
1	21457385	21458039
1	21633759	21634553
1	21692677	21693201
1	21722999	21723543
1	21727891	21728813
1	21746648	21747280
1	21766169	21766807
1	22041970	22042504
1	22056617	22057580
1	22114341	22115389
1	22197642	22198178
1	22282079	22282860
1	22283039	22284007
1	22300825	22301902
1	22325802	22326766
1	22369614	22370323
1	22373069	22373733
1	22396461	22397272
1	22463562	22464470
1	22468380	22469381
1	22707085	22707954
1	22715179	22715719
1	23143696	23144671
1	23156422	23157402
1	23158317	23159071
1	23370214	23371253
1	23449072	23449786
1	23491467	23492441
1	23493900	23494678
1	23530852	23531500
1	23591341	23591984
1	23636576	23637413
1	23703627	23704279
1	23710604	23711087
1	23870520	23871360
1	23915108	23916182
1	23918889	23920123
1	23988099	23989150
1	24160552	24161248
1	24191648	24192576
1	24312294	24313304
1	24455716	24456236
1	24522135	24522889
1	24611270	24612437
1	24612657	24613595
1	24643196	24644209
1	24645739	24646673
1	24691305	24692209
1	24705764	24707028
1	24745091	24746045
1	25048909	25049678
1	25088027	25088933
1	25144726	25145463
1	25298463	25299480
1	25306993	25307905
1	25368588	25369267
1	25379402	25380354
1	25418745	25419246
1	25438149	25438864
1	25466185	25467180
1	25520631	25521575
1	25614964	25615849
1	25730512	25731463
1	25802605	25803581
1	25853486	25854305
1	25887174	25887641
1	25894410	25895406
1	26050455	26051322
1	26074686	26075713
1	26150865	26151785
1	26197737	26198656
1	26416390	26417087
1	26604512	26605261
1	26624919	26625871
1	26654124	26655144
1	26656184	26656728
1	26678233	26679103
1	26698314	26699108
1	26728070	26728934
1	26868722	26869445
1	26871239	26872025
1	26946963	26947937
1	27013994	27014831
1	27181186	27181942
1	27184426	27185083
1	27185281	27186202
1	27188103	27188901
1	27191208	27192061
1	27479418	27480250
1	27573558	27574651
1	27669065	27669991
1	27739614	27739990
1	27803516	27804159
1	27808533	27809195
1	27848733	27849641
1	27852260	27853135
1	27869202	27869805
1	27951560	27952471
1	28022040	28022949
1	28245956	28246652
1	28488166	28489167
1	28497436	28498259
1	28523207	28523901
1	28568246	28569087
1	28678464	28679572
1	28699735	28700309
1	28900824	28901567
1	29065898	29066868
1	29130553	29131278
1	29211268	29212159
1	29517438	29518486
1	29565435	29566493
1	30047440	30048443
1	30048944	30049811
1	30056309	30057110
1	30182295	30183356
1	30271798	30272592
1	30803864	30804588
1	30893170	30894179
1	30984218	30985119
1	31085970	31086872
1	31105919	31106633
1	31122229	31123329
1	31187161	31188083
1	31216150	31217256
1	31220693	31221563
1	31276183	31276812
1	31350044	31350726
1	31410738	31411708
1	31439549	31440145
1	31477437	31478052
1	31479947	31480797
1	31485849	31486314
1	31507836	31508323
1	31520142	31521158
1	31574971	31575857
1	31592769	31593663
1	31693602	31694326
1	31746475	31747023
1	31869571	31870469
1	31888889	31889833
1	31955672	31956463
1	32028479	32029320
1	32038113	32038969
1	32040260	32041707
1	32103133	32104198
1	32166624	32167654
1	32183892	32184816
1	32218995	32219907
1	32362692	32363661
1	32418280	32419274
1	32532184	32532592
1	32645528	32646200
1	32698238	32699331
1	32959520	32960317
1	33225465	33226354
1	33246045	33246850
1	33282022	33282791
1	33324946	33325602
1	33363043	33363599
1	33429287	33430028
1	33454620	33455573
1	33470075	33470828
1	33565335	33566231
1	33657076	33658031
1	33686357	33687396
1	33804037	33804742
1	33824382	33825165
1	33829425	33830342
1	33834793	33835491
1	33984631	33985396
1	35220533	35221704
1	35550768	35551769
1	35926114	35927219
1	36300578	36301539
1	36600306	36601054
1	36615839	36616531
1	36627375	36628359
1	36636568	36637539
1	36741362	36741974
1	36914042	36915072
1	36977289	36978070
1	37051084	37051904
1	37915723	37916436
1	38028988	38029692
1	38300228	38300959
1	38412313	38413171
1	38430714	38431609
1	38490478	38491482
1	38492382	38493406
1	38495728	38496519
1	38582768	38584089
1	38752490	38753527
1	38980171	38980587
1	39117212	39117955
1	39199094	39200059
1	39427097	39427688
1	39493329	39494130
1	39524729	39525529
1	39578629	39579543
1	39606424	39607368
1	39649070	39650159
1	39657796	39658736
1	39741299	39742316
1	39796005	39796742
1	40067387	40068213
1	40207160	40207839
1	40268475	40268872
1	40315934	40316665
1	40409541	40410505
1	40435292	40436710
1	40442325	40443316
1	40518783	40519484
1	40616879	40617584
1	40729506	40730341
1	40780698	40781483
1	40877877	40878541
1	41168237	41168873
1	41176815	41177844
1	41201679	41202631
1	41235289	41236058
1	41351923	41353076
1	41355469	41356081
1	41364982	41365869
1	41437328	41437889
1	41472210	41473496
1	41511395	41512097
1	41788521	41789494
1	41823862	41824827
1	41878095	41879026
1	41931187	41931860
1	41939104	41940008
1	41947647	41948614
1	42145266	42145946
1	42184081	42184521
1	42611781	42612516
1	42639276	42640275
1	42657729	42658442
1	42998685	42999380
1	43084363	43085294
1	43187548	43188342
1	43208598	43209546
1	43334996	43335648
1	43365993	43366730
1	43402610	43403549
1	43406517	43407445
1	43408602	43409252
1	43486548	43488028
1	43514084	43514767
1	43618232	43619203
1	43664325	43665116
1	44015628	44016416
1	44029746	44030485
1	44047540	44048391
1	44051429	44052537
1	44132055	44133078
1	44140310	44141396
1	44177298	44178400
1	44232008	44233722
1	44326668	44327759
1	44350894	44351593
1	44378023	44378950
1	44379991	44380659
1	44394945	44395898
1	44402914	44403755
1	44524700	44525525
1	44726424	44727111
1	44791812	44792492
1	45020101	45020954
1	45265302	45266135
1	45282896	45283485
1	45336977	45337452
1	45409397	45410372
1	45846859	45847706
1	45925005	45925898
1	46022826	46023749
1	46078526	46079689
1	46099729	46100272
1	46417352	46418450
1	46422826	46423787
1	46440426	46441141
1	46537229	46538186
1	46543113	46544102
1	46648514	46649640
1	46683748	46684871
1	46822583	46823513
1	46988526	46989279
1	46989336	46990262
1	47077044	47077918
1	47104891	47105922
1	47223244	47223910
1	47614515	47615428
1	47749393	47750226
1	47791091	47791947
1	47900692	47901438
1	48035179	48035803
1	48222834	48223756
1	48262154	48263066
1	48456626	48457518
1	48484167	48484852
1	48760327	48761445
1	48977819	48978484
1	49020628	49021584
1	49033882	49034648
1	49047928	49048860
1	49249798	49250474
1	49334964	49335846
1	49341956	49342643
1	50631920	50632404
1	51069101	51069764
1	51076002	51076698
1	51171038	51171949
1	51405671	51406668
1	51780380	51780997
1	51834279	51835171
1	51896119	51896685
1	52058106	52058931
1	52102403	52103311
1	52157739	52158429
1	52159007	52159835
1	52294422	52295444
1	52413875	52414472
1	52464015	52464816
1	52539244	52540194
1	52674941	52675771
1	52736326	52737101
1	52834248	52835042
1	52910014	52910859
1	53022407	53023251
1	53102236	53102743
1	53131243	53131987
1	53226092	53226717
1	53574149	53575035
1	53663853	53664479
1	53666526	53667318
1	53738340	53739276
1	53948275	53948895
1	54124610	54125271
1	54468802	54469346
1	54633151	54634223
1	54788750	54789436
1	54951057	54951626
1	55007723	55008538
1	55080967	55081761
1	55402421	55402978
1	55525694	55526480
1	55585932	55586926
1	55590108	55590776
1	55701141	55702045
1	55751174	55751996
1	55786287	55787158
1	55819662	55820104
1	56046834	56047401
1	56106053	56106947
1	56111543	56112229
1	56396964	56398095
1	56972580	56973230
1	56999030	56999981
1	57284415	57285279
1	57825670	57826381
1	58057165	58057953
1	58096156	58097076
1	58176764	58177624
1	58310392	58311276
1	58672209	58673151
1	59038003	59039116
1	59058007	59058937
1	59204201	59205119
1	59259909	59260822
1	59314029	59314799
1	59386589	59387342
1	59397055	59397996
1	59441438	59442289
1	59481119	59482244
1	59573152	59573721
1	59588438	59589456
1	59794684	59795815
1	59840653	59841601
1	59953094	59953710
1	59961839	59962523
1	60062118	60063376
1	60086644	60087426
1	60138922	60140264
1	60195687	60196633
1	60227060	60227816
1	60230365	60231269
1	60763948	60764669
1	61196904	61197575
1	61301115	61302061
1	61606856	61607683
1	61787353	61788407
1	61795998	61796661
1	61803760	61804916
1	61840780	61841569
1	61970472	61970995
1	61984477	61985358
1	62051290	62052088
1	62071174	62072610
1	62084359	62084956
1	62099402	62100226
1	62220064	62220735
1	62397279	62398039
1	62458791	62459532
1	62698346	62699079
1	62742186	62743180
1	62775468	62776242
1	62790556	62791340
1	62847403	62848081
1	62862695	62863520
1	63088538	63088935
1	63347520	63348312
1	63782995	63783625
1	64013025	64014049
1	64043524	64043961
1	64095815	64096897
1	64325347	64326239
1	64449370	64450296
1	64473327	64474130
1	64728581	64729658
1	64808924	64809897
1	64876801	64877382
1	64991909	64992547
1	65037832	65038884
1	65307104	65307969
1	65367140	65368028
1	65460864	65461586
1	65643006	65643774
1	65650356	65651044
1	65685939	65686599
1	66737208	66738030
1	67004920	67005817
1	67021661	67022571
1	67194848	67195541
1	67399818	67400753
1	67518344	67519372
1	67612022	67612997
1	67793435	67794392
1	67799196	67799808
1	67813675	67814562
1	67832281	67833234
1	67875215	67876108
1	68041181	68042283
1	68100490	68101513
1	68152038	68153024
1	68302281	68303153
1	68311903	68313022
1	68360340	68361625
1	68686669	68687671
1	68691362	68692087
1	69520632	69521594
1	69569032	69570034
1	69959446	69960520
1	70159568	70160286
1	70167600	70168446
1	70700360	70700953
1	70749714	70750522
1	70793095	70793850
1	70797635	70798409
1	70971154	70971694
1	71008527	71008932
1	72466298	72467061
1	72524797	72525580
1	72528031	72528623
1	73357635	73358239
1	74139548	74140081
1	74625530	74626217
1	75557418	75558407
1	75837223	75838277
1	77394008	77394744
1	78060045	78061136
1	78499249	78500264
1	78537217	78537804
1	78578598	78579522
1	79052628	79053604
1	79554402	79555104
1	79571197	79571822
1	79722972	79723699
1	79974558	79974972
1	80210260	80210822
1	80521569	80522547
1	80882946	80883749
1	81312648	81313324
1	81584698	81585627
1	81651849	81652423
1	82179960	82180767
1	82339796	82340874
1	82415087	82415671
1	82464872	82465728
1	82605607	82606276
1	82691807	82692520
1	83369461	83370408
1	83476749	83477687
1	83639880	83640971
1	83724495	83725378
1	83761218	83761651
1	83946715	83947666
1	84477521	84478441
1	84527041	84527588
1	84855778	84856516
1	85051443	85052100
1	85215705	85216672
1	85308359	85309180
1	85363090	85363729
1	85413380	85414294
1	85527886	85528730
1	85546948	85547736
1	85667406	85668007
1	85697370	85698271
1	85742153	85742912
1	85755161	85755979
1	85786901	85787612
1	85804528	85805226
1	86021632	86022602
1	86037426	86038395
1	86889337	86890320
1	87012214	87012787
1	87102231	87103093
1	87437148	87438002
1	87594536	87595092
1	87640086	87641135
1	87752685	87753387
1	87799318	87800241
1	87814018	87814876
1	87915184	87915851
1	88183674	88184436
1	88300452	88301203
1	88455074	88455816
1	88501068	88501729
1	88526412	88527500
1	89112744	89113665
1	89267522	89268301
1	89375798	89376520
1	89771847	89772506
1	89918329	89919100
1	90013298	90013684
1	90081538	90082512
1	90199060	90199999
1	90232873	90233616
1	90627421	90628564
1	90794618	90795184
1	90858246	90858930
1	91045359	91046344
1	91286862	91287561
1	91995137	91996158
1	92073096	92073872
1	92211134	92212073
1	92283130	92284169
1	92329721	92330455
1	92338097	92338529
1	92549138	92549793
1	93119280	93120093
1	93313537	93314233
1	93374616	93375394
1	93413613	93414014
1	93687132	93688166
1	93688591	93689626
1	93790733	93791480
1	93814765	93815187
1	94058519	94059264
1	94062962	94063945
1	94163916	94164872
1	94336582	94337385
1	94425983	94427168
1	94493213	94493874
1	94547142	94547952
1	94550343	94551166
1	94568828	94569716
1	94887208	94888140
1	95015119	95016047
1	95046752	95047275
1	95086041	95086856
1	95302155	95302878
1	95341029	95341982
1	95473024	95473636
1	95603437	95604453
1	95632748	95633671
1	95720506	95721018
1	96049500	96050667
1	96188659	96189580
1	96207956	96208821
1	96250444	96251005
1	96541761	96542825
1	96573538	96574314
1	96756671	96757730
1	96853070	96853837
1	97009308	97010092
1	97527053	97527770
1	97547611	97548373
1	97953926	97954751
1	98065209	98065927
1	98636019	98636671
1	98791504	98792346
1	98816789	98817684
1	98930280	98931132
1	98981487	98982533
1	99142778	99143609
1	99204919	99205764
1	99457163	99457679
1	99587357	99588286
1	100039053	100039734
1	100045615	100046684
1	100086935	100087937
1	100116113	100116759
1	100205388	100206121
1	100229138	100230305
1	100279908	100280564
1	100311329	100312166
1	100517194	100517860
1	101301183	101301852
1	101479331	101479919
1	101659282	101660030
1	101992129	101993037
1	103345694	103346265
1	103352191	103352616
1	103489631	103490068
1	103765732	103766335
1	107031579	107032525
1	107045003	107045972
1	107157889	107158709
1	107292144	107293103
1	107540918	107541677
1	107869986	107870777
1	108073361	108074259
1	108090028	108090892
1	108099307	108100098
1	108115257	108116228
1	108209596	108210521
1	108219992	108220942
1	108233891	108234888
1	108264878	108265732
1	108588329	108589036
1	108614714	108615595
1	109112697	109113452
1	109291687	109292193
1	109370746	109371464
1	109388115	109389093
1	109570665	109571433
1	109592755	109593683
1	109638488	109639478
1	109739961	109741337
1	109752507	109753425
1	109783170	109784042
1	109805607	109806502
1	109839343	109839855
1	110226030	110226988
1	110244660	110245326
1	110260020	110261013
1	110435246	110436066
1	110453798	110454702
1	110466754	110467439
1	110471444	110472422
1	110788700	110789295
1	110802176	110803198
1	111019375	111020433
1	111327922	111328817
1	111752209	111752925
1	111756728	111757697
1	111765013	111765730
1	111865884	111866522
1	111907075	111907977
1	111989455	111990410
1	112135442	112136466
1	112247340	112248064
1	112480728	112481220
1	112601291	112601989
1	112603421	112604119
1	112604328	112605228
1	112861897	112862968
1	112875128	112875916
1	112901104	112901912
1	113004153	113005029
1	113059574	113060517
1	113166482	113166980
1	113179701	113180710
1	113188670	113189248
1	113229973	113230754
1	113305383	113306383
1	113416673	113417520
1	113424443	113425199
1	113508943	113509377
1	113520567	113521418
1	113532843	113533582
1	113543108	113543929
1	113577591	113578281
1	113869588	113870245
1	114087747	114088222
1	114195217	114195860
1	114526149	114526949
1	114878705	114879706
1	115152931	115153990
1	115160925	115161858
1	115213969	115214629
1	115245121	115245952
1	115345532	115346419
1	115538597	115539586
1	115548641	115549406
1	115594201	115595071
1	115700455	115701535
1	115767092	115768041
1	115771223	115772069
1	115842782	115843908
1	115882237	115883114
1	115942741	115943603
1	116088158	116089004
1	116148908	116149490
1	116197678	116198546
1	116222675	116223321
1	116314155	116315008
1	116323560	116324329
1	116334246	116335238
1	116352307	116352967
1	116381612	116382246
1	116419788	116420727
1	116544076	116545060
1	116575564	116576436
1	116674304	116675013
1	116787216	116788160
1	116822050	116822843
1	116832642	116833645
1	116882975	116883792
1	116950773	116951159
1	116951999	116952990
1	116989032	116989971
1	117044109	117044726
1	117096063	117097141
1	117098939	117099861
1	117223210	117224176
1	117236217	117237120
1	117262949	117263547
1	117264844	117265741
1	117341897	117342350
1	117350673	117351998
1	117421429	117422430
1	117428815	117429809
1	117449124	117449924
1	117465394	117466221
1	117722057	117722716
1	118751946	118752818
1	119028334	119029099
1	119796691	119797430
1	119901174	119901943
1	119985111	119985776
1	120009822	120010546
1	120110140	120110888
1	120147359	120148213
1	120194094	120194988
1	120216363	120217430
1	120230053	120230872
1	120289694	120290437
1	120459590	120460537
1	120544791	120545905
1	120574031	120574924
1	120596253	120597325
1	120604139	120605173
1	120645953	120647117
1	120669098	120669849
1	120689012	120689803
1	120811817	120812832
1	121131586	121132609
1	121285450	121286483
1	142833780	142834884
1	142892167	142893136
1	143201930	143202753
1	143385487	143386555
1	143468747	143469767
1	143668401	143669186
1	143939162	143940220
1	144010026	144011380
1	144049588	144050385
1	144537882	144539492
1	145125470	145126508
1	145149439	145150390
1	145172599	145173724
1	145216258	145217317
1	145224067	145225091
1	145246612	145247478
1	145275606	145276616
1	145372474	145373117
1	145449597	145450187
1	145542744	145543804
1	145749504	145750229
1	145938011	145938662
1	145966055	145966736
1	146469804	146470413
1	146638660	146639316
1	147418846	147419589
1	147479927	147480658
1	147507938	147508532
1	147856062	147856637
1	148942423	148943595
1	149967862	149968418
1	149993718	149994518
1	150063148	150063983
1	150155820	150156881
1	150441662	150442431
1	150449918	150450767
1	150510162	150511099
1	150596409	150597399
1	150633361	150634352
1	150722418	150723073
1	150851596	150852028
1	151030778	151031761
1	151167617	151168113
1	151173512	151174728
1	151357150	151358024
1	151388681	151389342
1	151391363	151391977
1	151537729	151538692
1	151558560	151558973
1	151685969	151686979
1	151789223	151789983
1	151830255	151831251
1	151859334	151860298
1	151973509	151974477
1	151996450	151997269
1	152139858	152140810
1	152155194	152156126
1	152163637	152164544
1	152220072	152220858
1	152339715	152340572
1	152365041	152366061
1	152460135	152460994
1	152474978	152475703
1	152539026	152540034
1	152690353	152691483
1	152711921	152712994
1	152732073	152733031
1	152747282	152748027
1	152758173	152759159
1	152778763	152779512
1	152783301	152784297
1	152828066	152828582
1	152830379	152830916
1	152852605	152853517
1	152859294	152860157
1	152877531	152878338
1	152913455	152914610
1	152926039	152926932
1	152944567	152945713
1	152998009	152999022
1	153005108	153006089
1	153146786	153147843
1	153152959	153153574
1	153260686	153261614
1	153402031	153402920
1	153465637	153466524
1	153498263	153499109
1	153499251	153500144
1	153537782	153538664
1	153539635	153540816
1	153587817	153588327
1	153678035	153678507
1	153747093	153747919
1	153873958	153874862
1	154169078	154170124
1	154293067	154293800
1	154363378	154364500
1	154390473	154391456
1	154394873	154395645
1	154399579	154400428
1	154594930	154595335
1	154785603	154786445
1	154880406	154881312
1	154882955	154883726
1	154897816	154898656
1	154909687	154910652
1	155085878	155086559
1	155097491	155098551
1	155411236	155412158
1	155516011	155516962
1	155553461	155554299
1	155653600	155654447
1	155674041	155674958
1	155833257	155834286
1	156093386	156093987
1	156228613	156229270
1	156571939	156572943
1	156700596	156701431
1	156866285	156867129
1	156969497	156970101
1	157372663	157373400
1	157986569	157987338
1	157998628	157999223
1	158115807	158116934
1	158885802	158886542
1	158901740	158902502
1	158979497	158980281
1	159060668	159061683
1	159132635	159133380
1	159231241	159232252
1	159880116	159880612
1	159895503	159896205
1	159902873	159903753
1	159924985	159925715
1	159973455	159974544
1	160031009	160031923
1	160086410	160087437
1	160194263	160195085
1	160373713	160374331
1	160384279	160385317
1	160508526	160509577
1	160697635	160698563
1	160737224	160738159
1	160992115	160992875
1	161044052	161045362
1	161074043	161074703
1	161401532	161402371
1	161450242	161451274
1	161661350	161662095
1	161676366	161677318
1	162341139	162341671
1	162514458	162515828
1	162882963	162883792
1	163173230	163173785
1	163252162	163252743
1	163793063	163794004
1	164552924	164553676
1	164591882	164592704
1	164611297	164612129
1	164665250	164666111
1	164670196	164670951
1	164680412	164681409
1	164756658	164757659
1	164807683	164808731
1	165061503	165062495
1	165550103	165551163
1	165872616	165873423
1	165881905	165882654
1	166758445	166759153
1	166839683	166840286
1	167081288	167081926
1	167541920	167542969
1	167585903	167586919
1	167631813	167632753
1	167638164	167639077
1	167640638	167641403
1	167652243	167653146
1	167710060	167711044
1	167768645	167769730
1	167955171	167955668
1	168081862	168082905
1	168445706	168446384
1	168960750	168961461
1	169084753	169085601
1	169172101	169172802
1	169535013	169535885
1	169553676	169554427
1	170376745	170377468
1	170552326	170552951
1	170594301	170595078
1	170665760	170666493
1	170928479	170928855
1	171193207	171194073
1	171519046	171519927
1	171554482	171555619
1	171723368	171723939
1	171726806	171727664
1	171778888	171779385
1	171829534	171830552
1	171853403	171854380
1	171868008	171868634
1	171871356	171872328
1	172040495	172041358
1	172107690	172108471
1	172345412	172346162
1	172392271	172393001
1	172445054	172445939
1	172482278	172483127
1	172568663	172569836
1	172657529	172658416
1	172684572	172685505
1	172687924	172688702
1	172806627	172807529
1	172886730	172887552
1	172897400	172898270
1	172940168	172940945
1	173021723	173022356
1	173159719	173160485
1	173185861	173186650
1	173325308	173326369
1	173388070	173388986
1	173408040	173408857
1	173606229	173606869
1	173611633	173612196
1	173629152	173630089
1	173630367	173631042
1	173829778	173830566
1	173915529	173916266
1	174291180	174291992
1	174375565	174376009
1	174757868	174758738
1	174787979	174788753
1	175164693	175165615
1	175191048	175191870
1	175496561	175497607
1	175499948	175500671
1	175517585	175518351
1	176222344	176223169
1	176417215	176417967
1	176957974	176958831
1	176963813	176964546
1	177112858	177113622
1	177247926	177248822
1	177274038	177274817
1	177435081	177435953
1	177441360	177442246
1	177486314	177487293
1	177674673	177675741
1	177782189	177782924
1	177875888	177876813
1	177878241	177879177
1	177883623	177884591
1	177914775	177915569
1	177945111	177945978
1	177953635	177954581
1	177967606	177968272
1	178092487	178093119
1	178247005	178247743
1	178498545	178499548
1	178531181	178532041
1	179007927	179008941
1	179763917	179764717
1	179971294	179972290
1	180083922	180084744
1	180178894	180179516
1	180226143	180226673
1	180468897	180469595
1	180485004	180485867
1	180490876	180492068
1	180544237	180545172
1	180554463	180555372
1	180583566	180584516
1	180697713	180698550
1	180922448	180923080
1	181001860	181002965
1	181013458	181014245
1	181019673	181020770
1	181068376	181069447
1	181103737	181104571
1	181128448	181129252
1	181191393	181191905
1	181313239	181313759
1	181455800	181456676
1	181490835	181491661
1	181510495	181511320
1	181737181	181737959
1	182056969	182057790
1	182070187	182071164
1	182115367	182116070
1	182573632	182574390
1	182612661	182613521
1	182730188	182731215
1	182996821	182997661
1	183133730	183134521
1	183167510	183168123
1	183181626	183182801
1	183203436	183204491
1	183208205	183208809
1	183236920	183237721
1	183252330	183253170
1	183261047	183261995
1	183283005	183283762
1	183432722	183433573
1	183486192	183487219
1	183589120	183590192
1	183637464	183638053
1	183923256	183924240
1	184129251	184129866
1	184393022	184394012
1	184432622	184433401
1	184514311	184515422
1	184581004	184581980
1	184604747	184605460
1	184693447	184693987
1	184858368	184859243
1	184861782	184862600
1	184914036	184914723
1	184922263	184923128
1	184923270	184924169
1	184961097	184961987
1	185065391	185066060
1	185362745	185363330
1	185370039	185370741
1	185381490	185382621
1	185534362	185535199
1	185606069	185606919
1	185877392	185878208
1	185930747	185931428
1	186028401	186029088
1	186144453	186145135
1	186147502	186148398
1	186204100	186204982
1	186209285	186210204
1	186469670	186470357
1	186528348	186529315
1	186627336	186628784
1	186704497	186704978
1	186744951	186745892
1	186828086	186828856
1	186844731	186845352
1	186856393	186856837
1	186896702	186897602
1	186950908	186951894
1	187231703	187232519
1	187671063	187671803
1	188319090	188319712
1	189592358	189593155
1	191577316	191577960
1	191870768	191871421
1	191937033	191937643
1	192210651	192211255
1	192676940	192677798
1	192695911	192696577
1	192745830	192746796
1	192803227	192803741
1	192831136	192831576
1	192861967	192862773
1	192870257	192871266
1	192882766	192883503
1	192916349	192917012
1	193154773	193155487
1	193289353	193290109
1	193815268	193816304
1	194316251	194316808
1	194337875	194338939
1	194597789	194598743
1	194852033	194852958
1	195431504	195432341
1	195561279	195561803
1	195926905	195927772
1	195970054	195971035
1	196101756	196102393
1	196150290	196151075
1	196465915	196466600
1	197729588	197730385
1	197945121	197946072
1	198138515	198139417
1	198202074	198202949
1	198273220	198274276
1	198392633	198393390
1	198433015	198433719
1	198806061	198807063
1	199216906	199217539
1	199530312	199531322
1	199878171	199878661
1	199917816	199918513
1	200063995	200064934
1	200196029	200196722
1	200288639	200289789
1	200350044	200351139
1	200453391	200454150
1	200594091	200595104
1	200628226	200629087
1	200638499	200639459
1	200643293	200644314
1	200652875	200653719
1	200778665	200779520
1	200811475	200812481
1	200863489	200864507
1	200886603	200887197
1	201137970	201138868
1	201228600	201229631
1	201264697	201265759
1	201268778	201269803
1	201280438	201281370
1	201296671	201297523
1	201313942	201314543
1	201365798	201366806
1	201404821	201405539
1	201437865	201438817
1	201444679	201446286
1	201518331	201519043
1	201743759	201744543
1	201754221	201754924
1	201873454	201874375
1	201954215	201954881
1	201955799	201956495
1	202025460	202026436
1	202191217	202192220
1	202198157	202198957
1	202206033	202207039
1	202512502	202513421
1	202538752	202539643
1	202546867	202547742
1	202562578	202563657
1	202805432	202806293
1	202813064	202814083
1	202861357	202862296
1	202907434	202908349
1	202909342	202910280
1	202971406	202972279
1	203060823	203061487
1	203062775	203063604
1	203220324	203221015
1	203249228	203250184
1	203272295	203273216
1	203275360	203276235
1	203594408	203595463
1	203601912	203602541
1	203619179	203620071
1	203675444	203676667
1	203719991	203721031
1	203723362	203724412
1	204123336	204124149
1	204270032	204270860
1	204335898	204336520
1	204386428	204387363
1	204478146	204478934
1	204493726	204494554
1	204568381	204569240
1	204581222	204581967
1	204884788	204885458
1	204909564	204910080
1	204983020	204983624
1	205227669	205228667
1	205245220	205246267
1	205253340	205254224
1	205267288	205268152
1	205287080	205288048
1	205561119	205561897
1	205564698	205565515
1	205604604	205605509
1	205718578	205719506
1	206111321	206112439
1	206264803	206265580
1	206297935	206298918
1	206512068	206512960
1	206581701	206582835
1	206655718	206656434
1	206683414	206684461
1	206686887	206687834
1	206763095	206763961
1	206806708	206807664
1	206875517	206876438
1	206952071	206952782
1	206999510	207000409
1	207046813	207047870
1	207058647	207059716
1	207068319	207069088
1	207113108	207113629
1	207115963	207116628
1	207134787	207135671
1	207202045	207202649
1	207203266	207203703
1	207247193	207248006
1	207413745	207414674
1	207431594	207432333
1	207487893	207488594
1	207709333	207710086
1	207727793	207728700
1	207744902	207745572
1	207779415	207780266
1	207880426	207881431
1	207981339	207982138
1	207997079	207997847
1	208220574	208221423
1	208243138	208243792
1	208259319	208260111
1	208380734	208382145
1	208382488	208383349
1	208386813	208387823
1	208392618	208393225
1	208404374	208405203
1	208411779	208412869
1	208669483	208670350
1	208701899	208702618
1	208980579	208982243
1	209402550	209403609
1	209537683	209538720
1	209543819	209544553
1	209556798	209557692
1	209558163	209558968
1	209562387	209563159
1	209571794	209572626
1	209584648	209585765
1	209589028	209590064
1	209604223	209605040
1	209658410	209659185
1	209741050	209741830
1	209831191	209832101
1	209856628	209857373
1	209988856	209990503
1	210405041	210405813
1	210430673	210431533
1	210494476	210495640
1	210502461	210503107
1	210537570	210538433
1	210578539	210579353
1	211339373	211340207
1	211395999	211396642
1	211489624	211490298
1	211874777	211875651
1	212101047	212102028
1	212117849	212118800
1	212465808	212466623
1	212575338	212576294
1	212675790	212676839
1	212769199	212770426
1	212778627	212779630
1	213046197	213046989
1	213228108	213228963
1	213859971	213860714
1	214196074	214196886
1	214317651	214318532
1	214386287	214386976
1	214454855	214455283
1	214578076	214578942
1	214593314	214594351
1	214612728	214613278
1	214648322	214649169
1	214649891	214651244
1	214747050	214747825
1	214974536	214975043
1	215174765	215175693
1	215237581	215238430
1	215277667	215278042
1	215573361	215574332
1	215950658	215951341
1	216074501	216075117
1	216639218	216639785
1	217057759	217058472
1	217075790	217077176
1	217322990	217323527
1	217496886	217497524
1	217605597	217606350
1	217630129	217631120
1	217833340	217834154
1	218264540	218265081
1	218774034	218774882
1	218797410	218798194
1	218852464	218854059
1	219759099	219759832
1	220509327	220510439
1	220631136	220631978
1	220687330	220688068
1	220688915	220690459
1	221635333	221636325
1	221722958	221723626
1	221840740	221841289
1	221931581	221932477
1	222013231	222013646
1	222120997	222121659
1	222160913	222161550
1	222340241	222340950
1	222390074	222390613
1	222413808	222414527
1	222978965	222979758
1	222993386	222994171
1	223221119	223221953
1	223528845	223529595
1	223594691	223595782
1	223602486	223603462
1	223742826	223743611
1	223895442	223896204
1	223926687	223927441
1	224320260	224321322
1	224385998	224386690
1	224406627	224407568
1	224690943	224692125
1	225537310	225538088
1	225550430	225551185
1	225566477	225567072
1	225582403	225582901
1	225636698	225637770
1	225665392	225666233
1	225666595	225667239
1	225812857	225813723
1	225844779	225845572
1	225888059	225888645
1	226008377	226008872
1	226013814	226014405
1	226103289	226103868
1	226109754	226110777
1	226151307	226151878
1	226271421	226272144
1	226315018	226315706
1	226365172	226365713
1	226402016	226402843
1	226459878	226460844
1	226578129	226578839
1	226845632	226846299
1	226884566	226885348
1	226898004	226898799
1	226951433	226952070
1	227027038	227027776
1	227065118	227065754
1	227370944	227371947
1	227521184	227521953
1	227910954	227911887
1	228073422	228073882
1	228103324	228104192
1	228133777	228134643
1	228200677	228201784
1	228307774	228308492
1	228416045	228417115
1	228497271	228497883
1	228541441	228542615
1	228590169	228590996
1	228674106	228675038
1	228683023	228683611
1	228912966	228913669
1	229173664	229174272
1	229236919	229238030
1	229360903	229361865
1	229366685	229367768
1	229403833	229404905
1	229422876	229423332
1	229507080	229507731
1	229507972	229508624
1	229598236	229598700
1	230031719	230032416
1	230219639	230220877
1	230222520	230223390
1	230257782	230258880
1	230428233	230429132
1	230544439	230545395
1	230643049	230643962
1	230763492	230764207
1	230907427	230908145
1	231148864	231149602
1	231152664	231153475
1	231307042	231308014
1	231476108	231476814
1	231550599	231551448
1	232064808	232065804
1	232066609	232067482
1	232123011	232123979
1	232181034	232181990
1	232266460	232267284
1	232285596	232286276
1	232454622	232455542
1	232729418	232730384
1	232842678	232843275
1	233055197	233056123
1	233088316	233089065
1	233161020	233161930
1	233233460	233234050
1	233315267	233316085
1	233844116	233844801
1	234154258	234155303
1	234176112	234177146
1	234270593	234271259
1	234376432	234376962
1	234447150	234447920
1	234674475	234675528
1	234700064	234700799
1	234753928	234754765
1	234792421	234793765
1	234835686	234836419
1	234844654	234845260
1	234871871	234872755
1	234882260	234883139
1	234994330	234994930
1	235022288	235022886
1	235086261	235086898
1	235133680	235134459
1	235153581	235154299
1	235476510	235477191
1	235511328	235512076
1	235838263	235838957
1	235912995	235913715
1	235913774	235914683
1	236080430	236081637
1	236083118	236083773
1	236123830	236124828
1	236246771	236247864
1	236280930	236281413
1	236466764	236467804
1	236618349	236619267
1	236629161	236630021
1	238047235	238048063
1	238073945	238074650
1	238095810	238096687
1	238225110	238225975
1	238226587	238227214
1	238262252	238262906
1	238419061	238419759
1	238483162	238483914
1	238499641	238500445
1	238620817	238621527
1	240921582	240922231
1	241745753	241746729
1	241750943	241751559
1	241771695	241772321
1	241851816	241852765
1	242363208	242364038
1	242565082	242565726
1	242589365	242590254
1	242610075	242611151
1	242687073	242687749
1	243267218	243268007
1	243423230	243423977
1	243476291	243477155
1	244107493	244108179
1	244402353	244403279
1	244534865	244535619
1	244607810	244608815
1	244898431	244899432
1	245134556	245134980
1	245249542	245250284
1	245254401	245255088
1	245411239	245412032
1	245830108	245830901
1	245992684	245993411
1	246164161	246165210
1	246193916	246194664
1	246324595	246325357
1	246329521	246330509
1	246588346	246589344
1	246623854	246624652
1	246758418	246758821
1	246931512	246932230
1	247048418	247049137
1	247468912	247469340
1	247532023	247532956
1	249137077	249137935
10	254373	255111
10	280254	281241
10	359224	359629
10	384101	384935
10	419220	420060
10	524206	525120
10	555991	556799
10	566168	566950
10	927670	928187
10	1100404	1101407
10	1105691	1106546
10	1331763	1332648
10	1642909	1643860
10	1766865	1767752
10	2159678	2160566
10	2238231	2239185
10	2256720	2257520
10	2304105	2304944
10	2326167	2326967
10	3149500	3150599
10	3573301	3574183
10	3799622	3800352
10	3818518	3819534
10	3852029	3852866
10	3940774	3941772
10	3953973	3954666
10	3966527	3966987
10	4111319	4112122
10	4116552	4117599
10	4292179	4293041
10	4575707	4576415
10	4713541	4714987
10	4844808	4845500
10	5004158	5005138
10	5046584	5047501
10	5197889	5198814
10	5342589	5343419
10	5509543	5510553
10	5526128	5526935
10	5580481	5581459
10	5592709	5594258
10	5608276	5609334
10	5614280	5614911
10	5637727	5638460
10	5659749	5660783
10	5733671	5734409
10	5847098	5847735
10	6246129	6246840
10	6260750	6261741
10	6340967	6341855
10	6533479	6534516
10	6605378	6606354
10	6615271	6615932
10	6781549	6782373
10	6953965	6954936
10	7134490	7135043
10	7150451	7151029
10	7299163	7300156
10	7344054	7344743
10	7804245	7804966
10	7979189	7979988
10	8133246	8133919
10	8266468	8267487
10	8315444	8316392
10	8342699	8343473
10	8598176	8598881
10	8636058	8636939
10	8805910	8806507
10	8810061	8810915
10	8859267	8859992
10	8871340	8872201
10	8976507	8977222
10	9017291	9018169
10	9269820	9270590
10	9603935	9604473
10	10362716	10363440
10	10773909	10774526
10	10795759	10796157
10	10801806	10802213
10	10848696	10849553
10	10902173	10902878
10	10907595	10908429
10	11288328	11289362
10	11588748	11589549
10	11704450	11705141
10	11799155	11800739
10	11880289	11880799
10	11926535	11927215
10	12276438	12277319
10	12363431	12364030
10	12628461	12629435
10	12672966	12673856
10	12759916	12760696
10	12767240	12768118
10	12969878	12970355
10	12992430	12993280
10	13118203	13119043
10	13129553	13130482
10	13702384	13703003
10	13714605	13715302
10	13727603	13728297
10	13732171	13732957
10	13800098	13801043
10	13811723	13812556
10	13912671	13913564
10	14226495	14227150
10	14400805	14401946
10	14427757	14428724
10	14441240	14441678
10	14604451	14605261
10	14611975	14612916
10	14690574	14691633
10	14707126	14707645
10	14728073	14728791
10	15028001	15028406
10	15055116	15055977
10	15082155	15083072
10	15165659	15166615
10	15214367	15215222
10	15868712	15869303
10	16965597	16966195
10	17043135	17043993
10	17289191	17290295
10	17307350	17308182
10	17554260	17554816
10	18309356	18310139
10	18360028	18360914
10	18408325	18409278
10	18916229	18917262
10	18936566	18937125
10	18955730	18956395
10	20107944	20108723
10	20121799	20122890
10	20220245	20221179
10	20221500	20222158
10	20348079	20348722
10	20947804	20948893
10	21127700	21128536
10	21311513	21312431
10	21553151	21554080
10	21584341	21585125
10	21604038	21604755
10	21625133	21626185
10	21644153	21645111
10	21657577	21658524
10	21716394	21717323
10	21747020	21748074
10	21889829	21890468
10	21913077	21913978
10	21970017	21970735
10	22016276	22017065
10	22025539	22026346
10	22038188	22038961
10	23080764	23081551
10	23430573	23431602
10	23449130	23449764
10	23654038	23654813
10	23659828	23660767
10	23661851	23662685
10	23672805	23673853
10	23708884	23709633
10	24544636	24545579
10	24577222	24578400
10	24671832	24672869
10	24752713	24753913
10	24772239	24772921
10	25044854	25045961
10	25096797	25097516
10	25109102	25110101
10	25198352	25199087
10	25313556	25314491
10	25356764	25357930
10	26540630	26541406
10	26712429	26713019
10	27069812	27070569
10	27132539	27133231
10	27147407	27148100
10	27680014	27680908
10	27763319	27764487
10	27767838	27768694
10	27771828	27772814
10	27789557	27790608
10	27865896	27866670
10	27896282	27897133
10	28153934	28154890
10	28543327	28543941
10	28545607	28546350
10	28848635	28849289
10	29002508	29003448
10	29258497	29259311
10	29259958	29260819
10	29380903	29381557
10	29767831	29768516
10	29865225	29866030
10	29887629	29888641
10	29896235	29897199
10	29923736	29924856
10	30128357	30129553
10	30215303	30216183
10	30239243	30239948
10	30240314	30241212
10	30508763	30509378
10	30518736	30519808
10	30843897	30844622
10	31268737	31269375
10	31583181	31584153
10	31642463	31643304
10	32040464	32041436
10	32359126	32360239
10	32431793	32432702
10	32438442	32439220
10	32604294	32605181
10	33033098	33033818
10	33197902	33198323
10	33246973	33247642
10	33315687	33316701
10	33389763	33390487
10	33392737	33393607
10	33415067	33415881
10	33535994	33536820
10	33565092	33565741
10	33632956	33633704
10	33900939	33901617
10	33993123	33993815
10	34185761	34186821
10	34216165	34216991
10	34228342	34229224
10	34399157	34399821
10	34445445	34446146
10	34515122	34516088
10	34721529	34721917
10	34778725	34779471
10	34812004	34812651
10	34871216	34871911
10	34953337	34954106
10	35008041	35009368
10	35032449	35033456
10	35045894	35046646
10	35166612	35167234
10	35194538	35195542
10	35277299	35278219
10	35330404	35330917
10	35737317	35738175
10	36109867	36110813
10	36176221	36177402
10	36191727	36192704
10	36362484	36363210
10	36592768	36593384
10	36702536	36703175
10	36741723	36742121
10	38265317	38266196
10	38296604	38297609
10	43136102	43136707
10	43332220	43332943
10	43346153	43347091
10	43521457	43522288
10	43626009	43626837
10	43878606	43879297
10	43947296	43948098
10	43956273	43957223
10	44069646	44070283
10	44407896	44408865
10	45932560	45933370
10	45933645	45934464
10	46009401	46010319
10	46027845	46028579
10	46048697	46049704
10	46286001	46286827
10	46583311	46583878
10	46946935	46947922
10	46952262	46953395
10	47152470	47153006
10	47171070	47172110
10	47173626	47174638
10	47641020	47641702
10	47746496	47747423
10	47748753	47749768
10	47767778	47768651
10	47947217	47947649
10	48254793	48255707
10	48256987	48258035
10	48332356	48333504
10	48342358	48343157
10	48461425	48462022
10	48550495	48551400
10	48555247	48555986
10	48592024	48592746
10	49195588	49196487
10	49197122	49198191
10	49199425	49200292
10	49233232	49233715
10	49423511	49423972
10	49622583	49623481
10	49625022	49625995
10	49674209	49674995
10	49679107	49680076
10	49684183	49685139
10	49945608	49946608
[truncated: 15,388 more rows]

## Sheet: TP53 Untreated
1	1838763	1839562
1	6427399	6428146
1	6474331	6475781
1	6924491	6925230
1	8600221	8600945
1	9241400	9243120
1	10166564	10167323
1	10516516	10517222
1	10803847	10805419
1	11085830	11086777
1	11618990	11619887
1	12344409	12345189
1	14846982	14847940
1	15059275	15060422
1	15233442	15234917
1	15499184	15500057
1	15629313	15630210
1	16091699	16092374
1	16450009	16450671
1	16478251	16479567
1	16819119	16819826
1	16992672	16993868
1	17066303	17068182
1	17222036	17223327
1	17635975	17636853
1	17767597	17768594
1	17769599	17770507
1	21061892	21062741
1	21210000	21211011
1	22056746	22057488
1	22281956	22282928
1	23143399	23144866
1	23918785	23920096
1	23988214	23988896
1	24455428	24456460
1	24645797	24646731
1	25298389	25299433
1	25808529	25809473
1	26023790	26024642
1	26074676	26075636
1	27187202	27188708
1	27808594	27809418
1	27869236	27869826
1	28565550	28566321
1	28568098	28569068
1	28619159	28619753
1	28900863	28901768
1	28974896	28975590
1	30182532	30183371
1	30893033	30894202
1	31220836	31221421
1	31407097	31408124
1	31520219	31521080
1	31939192	31940332
1	33324729	33325554
1	37565850	37566552
1	39469850	39470782
1	39812342	39813207
1	40442193	40443165
1	41100175	41101263
1	41351948	41353262
1	41472337	41473709
1	41788553	41789592
1	41931145	41932084
1	41947564	41948678
1	42998465	42999573
1	43187497	43188181
1	43618280	43619257
1	44177558	44178338
1	45196097	45197234
1	45265085	45266368
1	46078585	46079549
1	46422807	46423699
1	46537448	46538163
1	46835660	46836356
1	47104983	47105877
1	48198052	48198899
1	48760262	48761153
1	50604614	50605517
1	51068850	51069913
1	52157472	52158458
1	53022291	53023323
1	53666591	53667492
1	55525343	55526466
1	55585946	55586982
1	55589845	55590865
1	58096105	58097013
1	59397092	59397744
1	59573037	59573875
1	59588428	59589396
1	60086863	60087589
1	60096896	60097900
1	60380291	60381212
1	60763846	60764556
1	61803846	61804801
1	62338890	62339996
1	64443789	64444951
1	64876814	64877285
1	66927807	66928496
1	67611858	67612988
1	67680649	67681430
1	67798980	67799716
1	67821085	67821767
1	67875288	67876199
1	68151721	68153028
1	68190374	68192345
1	68203828	68204920
1	69520276	69521855
1	69569002	69569945
1	72466244	72467347
1	75557407	75558177
1	75837305	75838069
1	77384448	77385736
1	78282302	78283293
1	78578482	78579619
1	81508696	81509172
1	82691081	82692406
1	83476726	83477661
1	85051032	85052269
1	85527958	85528935
1	87315596	87316140
1	87640100	87640923
1	88522442	88523422
1	89112912	89113532
1	89267239	89268388
1	89771219	89772691
1	91995101	91996238
1	92070192	92071040
1	92073008	92073930
1	93688616	93689759
1	94220674	94221483
1	94426196	94426949
1	94568916	94569957
1	94887273	94887893
1	95085828	95086930
1	95302066	95303223
1	95720478	95721017
1	96250246	96251338
1	97526786	97527775
1	98930184	98930951
1	98981269	98982867
1	100515392	100516119
1	101301063	101302027
1	101992073	101992896
1	107031476	107032456
1	107292276	107293187
1	107412578	107413443
1	107869906	107870639
1	109388191	109389112
1	109756473	109757522
1	111756660	111758153
1	111906983	111908007
1	112603509	112604324
1	112862214	112862799
1	113246056	113246957
1	113305233	113306426
1	113416827	113417638
1	113790221	113791111
1	114878540	114879696
1	115153195	115153992
1	115345417	115346314
1	115842866	115843911
1	116381464	116382798
1	116544072	116545019
1	116674360	116675209
1	117262702	117263420
1	117421168	117422447
1	120459634	120460513
1	120603866	120605150
1	120688954	120690014
1	121285681	121286514
1	142705253	142706404
1	142833803	142834959
1	142892070	142893174
1	143201725	143202864
1	143385460	143386742
1	143468766	143469914
1	144009753	144011688
1	145125427	145126578
1	145215674	145217424
1	145224152	145225191
1	145542882	145543811
1	147735570	147736368
1	148241289	148241977
1	149805273	149805859
1	150596603	150597257
1	151830473	151831126
1	151962580	151963513
1	152139863	152141027
1	152449840	152450717
1	152859292	152860249
1	152877341	152878530
1	153498267	153499136
1	153499291	153500189
1	153539726	153540631
1	154363388	154364451
1	154944911	154945691
1	156093257	156094158
1	157160124	157160962
1	158115811	158117078
1	158885516	158886689
1	160373457	160374496
1	160921739	160922618
1	161074231	161074860
1	161661332	161662388
1	163792920	163794037
1	167541887	167543025
1	167954929	167955751
1	168960629	168961611
1	169171822	169172938
1	169553508	169554405
1	170376706	170377225
1	171723172	171724277
1	171853502	171854377
1	171871373	171872186
1	172040467	172041312
1	172345677	172346290
1	173174823	173175572
1	173325292	173326284
1	173606036	173607158
1	173611350	173612237
1	174305841	174306790
1	174375563	174376217
1	175164705	175165586
1	175191034	175192075
1	175499741	175500747
1	176222368	176223093
1	177782095	177783019
1	177860528	177861484
1	178246875	178248025
1	179008057	179008885
1	180468712	180469614
1	180484864	180485928
1	180490701	180491847
1	181068365	181069440
1	181103608	181105412
1	181490446	181491903
1	181737008	181737948
1	182612468	182613389
1	182730071	182731596
1	184922390	184923295
1	185605812	185607035
1	185877217	185877857
1	186708390	186709464
1	187377136	187378093
1	192870382	192871275
1	194504321	194504879
1	196101707	196102569
1	197729657	197730493
1	198315045	198316029
1	199877996	199878784
1	199917830	199918978
1	200652957	200653664
1	201955890	201956522
1	202025363	202026433
1	202971254	202972419
1	203275382	203276653
1	203675451	203676464
1	204478190	204479208
1	204493774	204494759
1	206264518	206265575
1	206807054	206807642
1	206999655	207000353
1	207046912	207047769
1	207134768	207135680
1	207193544	207194351
1	207880303	207881225
1	208259178	208260003
1	208386585	208387666
1	208392375	208393379
1	208669606	208670602
1	209556837	209557988
1	209584594	209585681
1	209604040	209605580
1	209606117	209607053
1	209982783	209983424
1	209988961	209990465
1	210494550	210495428
1	210547062	210547969
1	211668532	211669546
1	211750236	211751621
1	212675851	212676823
1	212769374	212770660
1	214317856	214318553
1	214612627	214613509
1	215174462	215175803
1	217496897	217497736
1	218773958	218775150
1	218807151	218808095
1	220509335	220510256
1	222340230	222341167
1	222978847	222979907
1	223221311	223221967
1	225374938	225375822
1	227910916	227911733
1	229173317	229174372
1	229373824	229374985
1	230763231	230764261
1	232266287	232267251
1	232884487	232885147
1	233088277	233089364
1	233315024	233316115
1	234387110	234387771
1	234528724	234529584
1	234753645	234755188
1	234792566	234793918
1	235833087	235833960
1	235838060	235839132
1	235913141	235914504
1	236096002	236097101
1	238095984	238096655
1	238225205	238226062
1	238482954	238483859
1	238649802	238650660
1	238785196	238786083
1	241851884	241852548
1	242363196	242364121
1	242464135	242464832
1	243617442	243618243
1	244402391	244403417
1	244898266	244899519
1	245652700	245653678
1	246164364	246165126
1	246324720	246325557
10	1767091	1767934
10	2159644	2160660
10	4952979	4953707
10	5148107	5148678
10	8342713	8343634
10	9866925	9867951
10	11059018	11060011
10	11113289	11114348
10	13714513	13715746
10	13800225	13801083
10	14690670	14691640
10	15214172	15214899
10	17289023	17290117
10	17655342	17656096
10	21716393	21717329
10	24538482	24539304
10	24544599	24545669
10	24577030	24578561
10	24752919	24754059
10	25044928	25045850
10	25356899	25357847
10	27531774	27532571
10	27767767	27768372
10	28536920	28537692
10	28616146	28617172
10	28900715	28901713
10	29258572	29259496
10	29380870	29381847
10	30518771	30519830
10	31583118	31584183
10	31816142	31816651
10	32359260	32360189
10	33392734	33393480
10	33992813	33994160
10	34443210	34443921
10	34450596	34451504
10	36109824	36110723
10	43136037	43136734
10	45933641	45934575
10	48342358	48343484
10	49625207	49626132
10	49797046	49798048
10	54202943	54203768
10	55379056	55380197
10	59383492	59384561
10	61096697	61097571
10	62188093	62189157
10	62520159	62521021
10	63547509	63548340
10	64096076	64096908
10	67178920	67179731
10	67374768	67375677
10	71100301	71101033
10	72612748	72613251
10	73690190	73691067
10	74057747	74058688
10	74445767	74446714
10	76839265	76840199
10	76901578	76902200
10	78017493	78018069
10	79221180	79222089
10	79419065	79419741
10	81779925	81780588
10	82230445	82232356
10	82350231	82351178
10	82506281	82507632
10	86284356	86285743
10	89602470	89603453
10	89738407	89739489
10	90020167	90021218
10	91001246	91002079
10	91810940	91811915
10	91949616	91950522
10	92244096	92244705
10	92609801	92610578
10	92736854	92737770
10	92997828	92998727
10	94897559	94898644
10	97054449	97055893
10	97098881	97099477
10	99309470	99310283
10	99411056	99412195
10	101416255	101416823
10	101802843	101803810
10	102045491	102046471
10	102598106	102598956
10	102981010	102982139
10	103067564	103068391
10	105638792	105639797
10	105842525	105843547
10	105845254	105846155
10	108198156	108199907
10	111654016	111654871
10	111934923	111935816
10	112621849	112622633
10	112816471	112817395
10	114475385	114476657
10	114483938	114484826
10	114827115	114827903
10	115784416	115785144
10	116390785	116391575
10	117878733	117879469
10	118393700	118394551
10	118727572	118728300
10	120009786	120010550
10	120130383	120131045
10	120261031	120261691
10	120755949	120756856
10	121964551	121965763
10	122155451	122156214
10	122263586	122264735
10	122918922	122920040
10	123092100	123092868
10	123370105	123371226
10	124099078	124099738
10	125298126	125298913
10	127655846	127656502
10	128831542	128832780
10	128842200	128843176
10	129661212	129661874
10	133828986	133829864
10	134237575	134238575
11	3271551	3272302
11	3317368	3318356
11	3391639	3392268
11	3395887	3396933
11	3636906	3638014
11	4474909	4476095
11	4485362	4486230
11	5710968	5712494
11	5886860	5887638
11	7894504	7894965
11	9631111	9632278
11	9823726	9824540
11	10065822	10066709
11	12018109	12018933
11	12087350	12088285
11	12211050	12211910
11	12792308	12793133
11	13688012	13688874
11	16796870	16797671
11	17134225	17134732
11	17391015	17392168
11	17399788	17401502
11	19554771	19555322
11	20505078	20506239
11	27656847	27658087
11	28162106	28162850
11	28542530	28543249
11	30219035	30220060
11	32102492	32103433
11	33067140	33067980
11	33082687	33083645
11	33677527	33678474
11	33917211	33917924
11	34657400	34658310
11	34706608	34707686
11	35109510	35110647
11	35165042	35165959
11	38616375	38617083
11	41507462	41508318
11	41525113	41525926
11	42793047	42793821
11	43664440	43665124
11	43841110	43842161
11	45757815	45758702
11	46678708	46679968
11	46708860	46709716
11	47236118	47237432
11	57555565	57556383
11	58044093	58044890
11	58425735	58426670
11	59340614	59341562
11	60330845	60331814
11	61064732	61065793
11	61587275	61588419
11	61766208	61767198
11	61863378	61864512
11	61866489	61867284
11	62052694	62053775
11	62366533	62368132
11	62608626	62609642
11	63332872	63333982
11	63558616	63559702
11	64204575	64205600
11	65188250	65189353
11	66386463	66387135
11	66403940	66404666
11	67423524	67424492
11	68049303	68049998
11	69624241	69624809
11	71655906	71656810
11	74215760	74216633
11	78879463	78880454
11	80626906	80627772
11	80745101	80745830
11	83372518	83373463
11	83887013	83887415
11	85517651	85518580
11	85858813	85859489
11	86046115	86047186
11	86377016	86377794
11	86430860	86431850
11	86739730	86740807
11	87314793	87316000
11	89061412	89062125
11	93845387	93846479
11	94439161	94440796
11	94768118	94769135
11	94798243	94799246
11	97046118	97046961
11	97613856	97614762
11	98431631	98432669
11	100078773	100079469
11	100383249	100384202
11	101612243	101613137
11	102126927	102127764
11	103391991	103393054
11	103411598	103412454
11	104208598	104209555
11	106044470	106045436
11	107029501	107030389
11	108205525	108206755
11	108518810	108519695
11	108818671	108819662
11	109212733	109213719
11	109490167	109490873
11	109566617	109567807
11	109892869	109893891
11	111237897	111238908
11	111380749	111381900
11	112259059	112259915
11	112496425	112497304
11	113214648	113215574
11	114024649	114025774
11	114069167	114069788
11	115458304	115458880
11	119483337	119484149
11	119566752	119567995
11	119895237	119896388
11	122212817	122213791
11	124092864	124093547
11	124816433	124817381
11	126188492	126189089
11	128810306	128811245
11	129495438	129496555
11	129511801	129512362
11	129692879	129693856
11	130752358	130753241
11	131958175	131959023
11	132099244	132100062
12	956593	957669
12	2113488	2114388
12	2806034	2807035
12	3326263	3327070
12	4221642	4222626
12	4430183	4431249
12	6381494	6382168
12	6859648	6860399
12	7146429	7147358
12	9108363	9109364
12	10225785	10226377
12	10513711	10515392
12	10869041	10870674
12	11788263	11788875
12	11983153	11984262
12	12598730	12599585
12	13252467	13253441
12	15687854	15688985
12	18502547	18503150
12	18539134	18540252
12	19584258	19585576
12	22254409	22255337
12	22983532	22984714
12	23052008	23052969
12	23716968	23717833
12	25207027	25207703
12	25409690	25410557
12	25863834	25864920
12	27165411	27167264
12	27379008	27379797
12	27701893	27702514
12	28141284	28142192
12	29286249	29287105
12	31398986	31399891
12	32401627	32402473
12	40421747	40422690
12	40552426	40553383
12	40868058	40869238
12	44422716	44423664
12	44711840	44712722
12	46501067	46502027
12	46970886	46971999
12	47697555	47698534
12	47949686	47950749
12	48162004	48162862
12	48858594	48859617
12	48995647	48996680
12	50563929	50564587
12	50599287	50599922
12	51321965	51322756
12	52731978	52732917
12	52914740	52915560
12	54634835	54635651
12	55565865	55567134
12	57373677	57374547
12	57425008	57425743
12	57489576	57490602
12	58656253	58657263
12	59067887	59068760
12	59281523	59282377
12	59300060	59301576
12	59747532	59748406
12	59751167	59752410
12	61314635	61315470
12	62586355	62587356
12	64563496	64564224
12	64915753	64916643
12	65100994	65101587
12	65377515	65378289
12	66026006	66026845
12	66033006	66034190
12	66684555	66685243
12	67467789	67468697
12	68435442	68436624
12	68525520	68526542
12	69174888	69175551
12	69180917	69182026
12	69202464	69203221
12	70159153	70159937
12	70161168	70161919
12	70471484	70472510
12	70484426	70485492
12	70914527	70915063
12	75457090	75457969
12	75571500	75572415
12	76271753	76272697
12	76408803	76409513
12	76938186	76939107
12	77459306	77460427
12	77633049	77633823
12	77722050	77722765
12	78023798	78025076
12	78550714	78551485
12	79139389	79140512
12	83929270	83930304
12	86085729	86086584
12	86149834	86150800
12	87123720	87124566
12	87625551	87626290
12	88952895	88954385
12	89175502	89176430
12	89259044	89259950
12	89712549	89713612
12	90627888	90629025
12	92296565	92297357
12	92428364	92429161
12	92985803	92986828
12	93068965	93069817
12	93177666	93179092
12	93367125	93368105
12	93390360	93391201
12	94866502	94867766
12	96607356	96608455
12	96613217	96614056
12	97145721	97146564
12	98738932	98740174
12	99890516	99891564
12	101147207	101148225
12	102248696	102249868
12	103917194	103918359
12	103973520	103974347
12	104299336	104300324
12	105647346	105648214
12	105667035	105667999
12	106313837	106314444
12	106348828	106349863
12	107912600	107913570
12	109343168	109344235
12	110725534	110726471
12	110778357	110779376
12	114337212	114338007
12	114706610	114707573
12	115218398	115219219
12	120730348	120731282
12	120883530	120884718
12	121343548	121344210
12	122439078	122440002
12	122580984	122581784
12	123431153	123432017
12	123723243	123724090
12	124757903	124758765
12	125056393	125057413
12	125073199	125074165
12	125422911	125424720
12	127380385	127381186
12	132205032	132206121
13	20456137	20457096
13	21806883	21807860
13	22262013	22262848
13	23973369	23974131
13	25223323	25224453
13	27909304	27910314
13	32739495	32740566
13	33307669	33308314
13	34433603	34434413
13	34514709	34515751
13	36173173	36174051
13	38488631	38489875
13	38920624	38921573
13	39494804	39496193
13	40807353	40808506
13	40826115	40827159
13	40907102	40908180
13	41719361	41720309
13	41976612	41977162
13	42376775	42377917
13	43576889	43577927
13	43921497	43922461
13	45298947	45299697
13	45710483	45711655
13	46347106	46348005
13	47189468	47190458
13	48205376	48206514
13	48640121	48641433
13	48646011	48647102
13	48705336	48706188
13	48730540	48731135
13	49192792	49193785
13	50160899	50162035
13	50970160	50970629
13	50997685	50998332
13	51103029	51104142
13	51305185	51306283
13	52170571	52171737
13	52988947	52989809
13	53173126	53173728
13	55892752	55893577
13	57086334	57087335
13	59564158	59565201
13	59566225	59567128
13	72671394	72672213
13	73328207	73328938
13	73374849	73375597
13	74087507	74088700
13	74177440	74178351
13	75788737	75789764
13	77096054	77096877
13	80366693	80367309
13	84515370	84516805
13	84991989	84992709
13	89561007	89562013
13	89890546	89891426
13	91002905	91003670
13	91243862	91244788
13	93869595	93870419
13	94997402	94998259
13	96137824	96138635
13	99117303	99118291
13	99271584	99272377
13	99486760	99487472
13	100702297	100703369
13	100911073	100911545
13	103025380	103025945
13	103339599	103340488
13	103698712	103699761
13	104200047	104200920
13	104656746	104657596
13	109624859	109625609
13	110088567	110089143
13	110389779	110391195
13	110774697	110775894
13	114539728	114541013
14	21219844	21220561
14	21441121	21442133
14	21565024	21565948
14	23005617	23006692
14	24139314	24140364
14	24865133	24866522
14	25011364	25012086
14	26528872	26529760
14	26926883	26927712
14	30721688	30722875
14	32489530	32490975
14	32555058	32555957
14	32593387	32594164
14	32814258	32815268
14	32818186	32819183
14	33029255	33029962
14	34766696	34768055
14	35015583	35016633
14	35024783	35025808
14	35312037	35313099
14	35683002	35684012
14	37289765	37290960
14	37516191	37516883
14	37917184	37917746
14	39492532	39493737
14	44577363	44578186
14	46254119	46255368
14	46261723	46263092
14	50417284	50418060
14	50548471	50549448
14	51066636	51067579
14	51590042	51590863
14	51861713	51863655
14	51865578	51866438
14	53068215	53069268
14	53650589	53651447
14	53957882	53959026
14	53976237	53977064
14	54020940	54021942
14	55679091	55680433
14	56172138	56172892
14	56351060	56352022
14	57132305	57133910
14	59378906	59379559
14	60153920	60154994
14	60645904	60646808
14	61592092	61593305
14	62053542	62054523
14	62431472	62432302
14	63201201	63202123
14	64239953	64240960
14	64526902	64527829
14	66969911	66970873
14	67398973	67400152
14	67944238	67945627
14	68571115	68571921
14	68606884	68607639
14	69454433	69455714
14	70179447	70180578
14	70477246	70478823
14	70913496	70914661
14	71221836	71222857
14	71331341	71332498
14	71542989	71544099
14	72030363	72031087
14	72240269	72241241
14	75089338	75090054
14	75129093	75130122
14	75419431	75420481
14	75688166	75689227
14	75741584	75742568
14	77404290	77405113
14	78668981	78669829
14	79506778	79507802
14	81837857	81838710
14	81880312	81880995
14	83121922	83122605
14	85906066	85906843
14	85998138	85999380
14	87680585	87681375
14	87699516	87700392
14	89894742	89895927
14	90267312	90267970
14	91349686	91350861
14	91590780	91591524
14	91862082	91863158
14	91975024	91976985
14	92642545	92643411
14	93064765	93065486
14	96946362	96947326
14	97287668	97288485
14	98543292	98544503
14	98699776	98701031
14	99799159	99800003
14	99950185	99950859
14	100786703	100787198
14	100863999	100865204
14	101157766	101158672
14	103453377	103454216
14	103824090	103824934
15	21925740	21926684
15	25103653	25104477
15	27939475	27940440
15	30038184	30039245
15	30048863	30049586
15	30222800	30223388
15	31442445	31443746
15	31676545	31677199
15	31689787	31690727
15	31757382	31758301
15	33437191	33438645
15	33779376	33779965
15	34131467	34132351
15	35024332	35025278
15	35548369	35549384
15	35727371	35728124
15	35800016	35801224
15	36160591	36161523
15	36297622	36298778
15	39848506	39849293
15	40134634	40135688
15	40294388	40295192
15	41703218	41704123
15	42082900	42083763
15	42238854	42239558
15	42963100	42964703
15	44885192	44885920
15	44937161	44939085
15	45350675	45351556
15	45489754	45490992
15	46636367	46636863
15	48309726	48310775
15	48324919	48325805
15	49051801	49052725
15	49159789	49160894
15	49917584	49918404
15	52156554	52157292
15	52296948	52297627
15	52359501	52360701
15	52368896	52369862
15	52387780	52388467
15	52850034	52850815
15	52955673	52956454
15	54202023	54202909
15	56497018	56498064
15	56532212	56533027
15	56661114	56662121
15	56922243	56923351
15	57190834	57191905
15	57359625	57360310
15	57966595	57967158
15	59104433	59105443
15	59457692	59458666
15	60351013	60352473
15	60608873	60609797
15	62554582	62555554
15	63448666	63449993
15	63677660	63678563
15	63720177	63721206
15	64646681	64647887
15	65588145	65588917
15	66655133	66655517
15	66816021	66816965
15	68131951	68132987
15	68580549	68581522
15	71342289	71343511
15	71656042	71657219
15	71737226	71737942
15	71739654	71740723
15	71901810	71902882
15	72484273	72485144
15	73457864	73458917
15	75664269	75665104
15	77604776	77605651
15	80295216	80296133
15	80460551	80461491
15	80777482	80778218
15	81725166	81725897
15	83410399	83411705
15	84783744	84784223
15	87574527	87575466
15	87908872	87909731
15	90056146	90057239
15	93345129	93346170
15	93492694	93493916
15	95769744	95771065
15	96232365	96233374
15	99157711	99158372
15	99804061	99805074
15	99810519	99811415
15	100153111	100153668
15	100508010	100508631
16	223769	224312
16	1751141	1751992
16	2248168	2249008
16	2566905	2567746
16	3563740	3564471
16	4190279	4191341
16	4586367	4588295
16	8713947	8715010
16	11655890	11657062
16	11875179	11876291
16	11973733	11974627
16	13546991	13547829
16	14494101	14495015
16	15318147	15318923
16	15360166	15361090
16	16162445	16163045
16	16582920	16583875
16	17212775	17213680
16	17609009	17609992
16	18229771	18230679
16	20876651	20877851
16	22009867	22010395
16	22855041	22855875
16	24007683	24008822
16	25290652	25291511
16	25564544	25566107
16	25579895	25581093
16	27328237	27329332
16	27419843	27420538
16	27734976	27735822
16	28004530	28005537
16	28548157	28548881
16	31284591	31285767
16	47646329	47647310
16	50200573	50201448
16	50864368	50865279
16	50958455	50959345
16	51346504	51347750
16	51586885	51587860
16	53086016	53087140
16	53411777	53412744
16	53959996	53960666
16	56102622	56103503
16	56712428	56712949
16	58776909	58777714
16	61356965	61357789
16	61966823	61967753
16	62067411	62068493
16	62274314	62275355
16	63844588	63845486
16	64471338	64472291
16	65802566	65803726
16	66961428	66962593
16	67999581	68000897
16	68125367	68126378
16	68701598	68702978
16	68970391	68971351
16	74157518	74158327
16	74464810	74465889
16	74870784	74871518
16	74901270	74902190
16	75553361	75554384
16	75702336	75702954
16	75937058	75937950
16	78353966	78354722
16	78597388	78598432
16	80060581	80061464
16	80236677	80237378
16	80264629	80265610
16	81564329	81565694
16	83670312	83670983
16	86709523	86710389
16	89216181	89217182
16	89508201	89509393
16	89524510	89525560
16	90165342	90166201
17	827997	828815
17	2828655	2829944
17	4122184	4123269
17	4135293	4136230
17	4757310	4758233
17	4761959	4762778
17	5334933	5335898
17	5731063	5732035
17	6558090	6559231
17	7265003	7265937
17	8076278	8077174
17	8484417	8485176
17	8765488	8766390
17	10108768	10109708
17	11846954	11847763
17	13078417	13079108
17	14522974	14523800
17	15866664	15867800
17	17199341	17200388
17	18966570	18967657
17	19015177	19016294
17	19090942	19091918
17	19092718	19093785
17	19656139	19657629
17	19890023	19890728
17	20126975	20127743
17	25657838	25658827
17	26197162	26198240
17	26609638	26610102
17	28330563	28331744
17	28367372	28368394
17	28798945	28800116
17	29600967	29602030
17	30115030	30116105
17	30885731	30886591
17	31454613	31455522
17	31910353	31911231
17	32728016	32728869
17	33486240	33487294
17	34357086	34358089
17	36184011	36185134
17	36410381	36411201
17	37110661	37111670
17	37202566	37203628
17	38135236	38136222
17	38295613	38296457
17	38627240	38628351
17	38693845	38694896
17	38703640	38704205
17	39675416	39676448
17	39776952	39778061
17	41625075	41625994
17	41949443	41950108
17	42229944	42231002
17	42425839	42426809
17	43121011	43121735
17	43204543	43205584
17	44484937	44485841
17	44702517	44703652
17	48448576	48449712
17	48863927	48865393
17	49031391	49032372
17	49691007	49691957
17	50197421	50198614
17	54299940	54300567
17	54436737	54437570
17	54794512	54795621
17	55080111	55080956
17	55273287	55274195
17	55601230	55602015
17	56736095	56736937
17	56770372	56771322
17	58606903	58607884
17	58922423	58923511
17	60220916	60222102
17	60793748	60794827
17	60809452	60810129
17	61165285	61166353
17	61259024	61260162
17	61993780	61994842
17	62106301	62107297
17	62970634	62971675
17	63054384	63055176
17	63060331	63061238
17	63084512	63085358
17	66244140	66245276
17	66560276	66561112
17	66693596	66694693
17	67426347	67427392
17	67603130	67604050
17	67842042	67842978
17	68853322	68854241
17	69454182	69455039
17	69879207	69879857
17	70269426	70270328
17	71609918	71611216
17	74546840	74548179
17	76787764	76788859
17	77223940	77225095
17	79213028	79214278
17	80833303	80834605
18	271956	273024
18	604517	605250
18	3304938	3306052
18	3888999	3889801
18	4721205	4722290
18	6993976	6994469
18	7034680	7035760
18	7727986	7728924
18	7733398	7734405
18	7871076	7871992
18	8685011	8686127
18	8724161	8725032
18	8870383	8871219
18	8986992	8988002
18	9289859	9290669
18	9557243	9558296
18	10209267	10210073
18	10558234	10559685
18	12309732	12310370
18	12782887	12783914
18	14236149	14236822
18	19314426	19315309
18	20857015	20858136
18	21094680	21095811
18	21463178	21464035
18	22613774	22614765
18	23112879	23113824
18	23677093	23678101
18	24040359	24041483
18	25369148	25370019
18	28007749	28008586
18	29292956	29294053
18	33441655	33442811
18	33704624	33705804
18	34275562	34276349
18	35932442	35933277
18	36299753	36300521
18	37366219	37367167
18	37470512	37471613
18	37795540	37796688
18	38446058	38446719
18	38899373	38900557
18	39404712	39405650
18	41354281	41355001
18	42492774	42493481
18	43384015	43384965
18	43649322	43650208
18	44448132	44448799
18	45856057	45857198
18	45919178	45920319
18	48158519	48159263
18	49603661	49604533
18	52443377	52444527
18	53664195	53665033
18	54073746	54074676
18	54563942	54565050
18	55647754	55648419
18	55716315	55717258
18	56234056	56235092
18	56855930	56857048
18	59528298	59529246
18	59662609	59663610
18	60239307	60240487
18	61013179	61013919
18	61028988	61029669
18	61139370	61140124
18	61143392	61144440
18	61351635	61352617
18	62289751	62290798
18	66095351	66096066
18	67715005	67715813
18	68110158	68110875
18	71360083	71360997
18	71402382	71403393
18	71816744	71817718
18	74684020	74684686
18	77889637	77890712
19	1209969	1211161
19	6057314	6058292
19	6577119	6578176
19	9150154	9150892
19	9732181	9733899
19	13764418	13765399
19	14933120	14934142
19	15757110	15757786
19	16003290	16004352
19	16844516	16845413
19	18013221	18014114
19	18475246	18476307
19	18484190	18485637
19	18631058	18631898
19	19161250	19162018
19	31644538	31645571
19	34093700	34095042
19	38741919	38742696
19	39165129	39166257
19	39179358	39180204
19	39265925	39266817
19	39283491	39284541
19	40808081	40808924
19	40836813	40837638
19	41767643	41768620
19	42034269	42035231
19	42363762	42365418
19	42615953	42616741
19	42633608	42634587
19	43633293	43634047
19	43652219	43653406
19	44137902	44138872
19	44263381	44264033
19	44781204	44782247
19	45273959	45274667
19	45639170	45640119
19	45809208	45810034
19	46636356	46637432
19	46662489	46663298
19	46709537	46710214
19	46954325	46955297
19	46956823	46957571
19	46964159	46964969
19	47430127	47430995
19	47559641	47560345
19	47655575	47656539
19	47735422	47736451
19	48145178	48145878
19	49775085	49776101
19	50554026	50555499
19	51399489	51400393
19	52599262	52600078
19	53798137	53798745
19	54700500	54701555
19	56112108	56113362
19	58939751	58940439
2	1492423	1493299
2	6928713	6929306
2	10235725	10236617
2	10478646	10479394
2	12109648	12110674
2	12648521	12649412
2	13821855	13822584
2	13836697	13837520
2	14428065	14428883
2	14768989	14769777
2	16833895	16834833
2	17453050	17454073
2	17771569	17772509
2	17995541	17997708
2	18826506	18827299
2	19428136	19429036
2	19854095	19855195
2	21584777	21585706
2	23877359	23878252
2	24049392	24050325
2	27387875	27388695
2	27953740	27954679
2	28394875	28395981
2	28506485	28507361
2	28607528	28608457
2	28788708	28789410
2	29149683	29150331
2	29291083	29291942
2	29861166	29862129
2	31612861	31613830
2	37232416	37233073
2	37588214	37589275
2	37856450	37857146
2	37880783	37881976
2	37882215	37883191
2	38013801	38014723
2	38200646	38201490
2	38843181	38844116
2	39324482	39325337
2	39552511	39553814
2	41949578	41950431
2	43022739	43023855
2	43278169	43279884
2	43310951	43311901
2	43330028	43330894
2	46076318	46077385
2	46235123	46236208
2	46872604	46873478
2	46873681	46874774
2	47197664	47198712
2	47977092	47977805
2	49067955	49069075
2	50752540	50753503
2	51483533	51484501
2	53979000	53980252
2	55305112	55306018
2	56170227	56171046
2	56605815	56606893
2	57540563	57541261
2	59360105	59360842
2	60533154	60533940
2	61504797	61505553
2	64957520	64958557
2	64962453	64963280
2	65058694	65059739
2	65075259	65076177
2	65295494	65296543
2	65764795	65766016
2	67141041	67141741
2	68971257	68972001
2	69408014	69408842
2	69636054	69637124
2	69875247	69875919
2	69894568	69895536
2	70796959	70797891
2	70823201	70825089
2	72051247	72052177
2	73295193	73295940
2	74166501	74167170
2	74753195	74753995
2	84521226	84522058
2	85604761	85606055
2	86183025	86184011
2	86653351	86654011
2	86790137	86791204
2	88341807	88342614
2	88837543	88838637
2	89033037	89034032
2	89088925	89089970
2	89267294	89267848
2	96353182	96353937
2	98464699	98465571
2	98562138	98562758
2	98905429	98906229
2	99657056	99657927
2	100091452	100092347
2	100593937	100594990
2	101775637	101776710
2	101801293	101802264
2	102320171	102320940
2	105319166	105320829
2	106020523	106021237
2	106044852	106045894
2	106457050	106458015
2	107322456	107323289
2	108980723	108981745
2	109061179	109062252
2	109485695	109486635
2	112397843	112398702
2	112986606	112987616
2	113562935	113563821
2	113571597	113572531
2	113634724	113635646
2	113711464	113712410
2	113829907	113830726
2	114087318	114088549
2	114420932	114421886
2	118079220	118080036
2	118872765	118874026
2	119504306	119505096
2	119975535	119976747
2	120595728	120596544
2	122262249	122263103
2	122345666	122346662
2	122441023	122441885
2	123277054	123278209
2	124597446	124598120
2	132426131	132427203
2	133300387	133301451
2	133801790	133802779
2	134209806	134210875
2	134556620	134557756
2	135141557	135142058
2	135162906	135163779
2	135348029	135348992
2	136555048	136556051
2	137132874	137133863
2	137789040	137790021
2	139387654	139388427
2	140622061	140623161
2	142658128	142658950
2	144156044	144156752
2	144859935	144860759
2	147454496	147455400
2	148139644	148140599
2	148422536	148423425
2	149428105	149428856
2	150467575	150468443
2	150919977	150920760
2	151149747	151151042
2	151315528	151316504
2	151408959	151409796
2	151765166	151766117
2	153557425	153558620
2	154261393	154262273
2	155002446	155003022
2	158102791	158103800
2	158969955	158970773
2	159177644	159178561
2	159748896	159750270
2	160013568	160014527
2	160231506	160232357
2	160279849	160280578
2	160592002	160592928
2	161208648	161209669
2	161934509	161935215
2	163346376	163347124
2	164809505	164810581
2	165576764	165577565
2	165715772	165716654
2	165847720	165848838
2	167266581	167267531
2	167966072	167967068
2	169308918	169309874
2	169440028	169440960
2	169464383	169465342
2	169545169	169545995
2	171031873	171032529
2	171077611	171079512
2	171177619	171178678
2	172143372	172144536
2	172287252	172288275
2	173273001	173273807
2	173301507	173302304
2	173654931	173655715
2	173797791	173798862
2	174155763	174156797
2	174165167	174165733
2	174518877	174519790
2	174847471	174848334
2	175990985	175991895
2	178034233	178035805
2	178177806	178178725
2	178338811	178339874
2	181938881	181939764
2	183792486	183793462
2	184456813	184457514
2	186432401	186433411
2	188616341	188617008
2	188639879	188640634
2	190918020	190918542
2	192169832	192170803
2	192560636	192561614
2	192709236	192710209
2	193409011	193409985
2	195207520	195208536
2	197093792	197094460
2	199174977	199175646
2	199313305	199314320
2	201143242	201144233
2	201165225	201166049
2	203273090	203274168
2	204528462	204529450
2	204891371	204892367
2	205628496	205629674
2	206534756	206535674
2	206543177	206544400
2	206678397	206679406
2	207094834	207095672
2	207475986	207476696
2	208773067	208774144
2	209193897	209194682
2	210590836	210591694
2	212428837	212429544
2	213018769	213019860
2	213914983	213915638
2	214761129	214761825
2	215081961	215082946
2	216002143	216003212
2	216053936	216054739
2	216351530	216352296
2	216526816	216528048
2	217416186	217417042
2	219083468	219084247
2	219155152	219156023
2	219199083	219200255
2	220525752	220526726
2	220548905	220550186
2	220674033	220675058
2	221063452	221064322
2	221089559	221090346
2	221719730	221720671
2	221970802	221971500
2	224051692	224052684
2	224751549	224752522
2	225386397	225387325
2	225672091	225672814
2	225725287	225726045
2	225761231	225762154
2	226501233	226502083
2	227396282	227397168
2	227547579	227548265
2	227780366	227781253
2	228331106	228332252
2	229685599	229686733
2	230665026	230665909
2	231658278	231659394
2	235016200	235017173
2	235170365	235170963
2	235355278	235355844
2	236550727	236551595
2	236574588	236575355
2	238848128	238849502
2	239298516	239299626
2	241380487	241381504
20	1458298	1459409
20	2164614	2165565
20	3526106	3526907
20	3873827	3874692
20	4431758	4432739
20	4695424	4696223
20	6081580	6082679
20	6267897	6268799
20	6292154	6293651
20	6414482	6415288
20	6635075	6636161
20	6809873	6810845
20	7752776	7753775
20	10099578	10100736
20	10368927	10369887
20	10645668	10646642
20	10713376	10714654
20	11619494	11620192
20	11887428	11888386
20	13265295	13266289
20	14572203	14573104
20	15226122	15227166
20	15284766	15285854
20	17552880	17553901
20	17830629	17831579
20	17949886	17951070
20	18832351	18833804
20	20583732	20584470
20	21476973	21477663
20	22359717	22360873
20	22947635	22948378
20	23080870	23081502
20	23135369	23136337
20	25276149	25277253
20	30265952	30267115
20	30286896	30287749
20	32145098	32145885
20	33895608	33896659
20	34038889	34039657
20	34214138	34215163
20	34441066	34441743
20	35393284	35393827
20	36022842	36023986
20	37164586	37165645
20	38440079	38441568
20	39091666	39092729
20	39646483	39647354
20	40021797	40022776
20	40494500	40495237
20	43195213	43196004
20	43269553	43270538
20	43306829	43307529
20	43628242	43629354
20	43967497	43968466
20	46005569	46006591
20	46110408	46111008
20	46621340	46622566
20	48248914	48249704
20	48386333	48387164
20	48451344	48452341
20	49044208	49045131
20	49345770	49346597
20	49455346	49456287
20	50573484	50574356
20	50594345	50595256
20	52410050	52411022
20	55266997	55267585
20	57638974	57639712
20	61886999	61888213
21	9969761	9970706
21	15295151	15296140
21	16238979	16239598
21	18818964	18819826
21	18979520	18980990
21	19039249	19040420
21	19080230	19081727
21	21964509	21965570
21	23561673	23562632
21	25629638	25630668
21	26274464	26275397
21	26772435	26773465
21	27352931	27353665
21	27762063	27763136
21	27813008	27814251
21	28031189	28032164
21	29050671	29051532
21	29357243	29357713
21	30009362	30010239
21	30776135	30776828
21	31849903	31850993
21	33007153	33007981
21	33903635	33904115
21	34113324	34114347
21	34739237	34740231
21	35954361	35955726
21	36047231	36048123
21	36317143	36318208
21	36435572	36436468
21	36452950	36453863
21	37462115	37462902
21	38474646	38475633
21	38909047	38909839
21	40275240	40276427
21	40365221	40366069
21	41502358	41503232
21	41650210	41650940
21	41764731	41765837
21	43206442	43207325
21	44920146	44921132
21	44957466	44958407
21	45912195	45913009
21	45968786	45969803
21	46013516	46014551
21	46017788	46018446
21	46129585	46130156
21	46385781	46386885
21	47052328	47053257
22	18286492	18287224
22	19856093	19856982
22	21266821	21267653
22	23827352	23828362
22	24167757	24169054
22	25457419	25458205
22	26224985	26225850
22	27907803	27908828
22	28115282	28116068
22	28711565	28712880
22	29864686	29865708
22	30018920	30019737
22	31649654	31650634
22	32079113	32079903
22	32502704	32503392
22	33093691	33094391
22	35157000	35157849
22	35295950	35296551
22	35839016	35839962
22	38294518	38295257
22	38707979	38708950
22	39410193	39410913
22	40396657	40397498
22	41072500	41073345
22	41284815	41285674
22	41675726	41676747
22	42234741	42235687
22	43491569	43492315
22	44790805	44792085
22	45007860	45008669
22	45081126	45082222
22	45626817	45627672
22	45865372	45866231
22	46832557	46833456
22	46923744	46924528
22	47238365	47239204
22	48260999	48262045
22	50153700	50154806
22	50914890	50915889
22	51187435	51188371
3	152572	153527
3	1110547	1111747
3	3601263	3602035
3	4623719	4624275
3	4819465	4820451
3	5147980	5148511
3	8757177	8757804
3	9210873	9211535
3	10944534	10945359
3	13496457	13497422
3	14048458	14049310
3	14240557	14241727
3	14366960	14368002
3	14529832	14530908
3	15214068	15214957
3	15302108	15302910
3	15824846	15825563
3	16590282	16590847
3	18540392	18541271
3	23590404	23591300
3	24051483	24052454
3	25335109	25335845
3	28639375	28640140
3	29294018	29294823
3	30395071	30395763
3	31006041	31006496
3	32448253	32449386
3	33508971	33510278
3	36973902	36975147
3	37251285	37252360
3	37701787	37702887
3	40085933	40086733
3	40110137	40111164
3	40490881	40491848
3	41512484	41513436
3	42143816	42144718
3	42864449	42865649
3	46804225	46805052
3	47485139	47486216
3	48473546	48474420
3	48746105	48747095
3	48789573	48790494
3	49365657	49366461
3	49395569	49396547
3	50888071	50889211
3	50891077	50892056
3	52079577	52080380
3	52140546	52141648
3	52467828	52468861
3	53616782	53617883
3	56817499	56818734
3	57048990	57049854
3	57838016	57838808
3	58859660	58861104
3	59286185	59286931
3	59552014	59552772
3	59784194	59785211
3	60938566	60939279
3	64261502	64262497
3	64821564	64822372
3	64929809	64930633
3	69101361	69102354
3	70903127	70904327
3	71290800	71291470
3	72432858	72433745
3	73568363	73569176
3	75097486	75098623
3	75835871	75836740
3	76541742	76542432
3	76544160	76544936
3	79473840	79474452
3	82149588	82150154
3	83983262	83984290
3	85213378	85214076
3	86986228	86986817
3	89046075	89047237
3	90014006	90014794
3	96740326	96741330
3	99630538	99631575
3	100182605	100183465
3	100281001	100281805
3	104585952	104586990
3	105090953	105091977
3	107080694	107081733
3	110683222	110684136
3	111136576	111137352
3	111227949	111228666
3	111328928	111329868
3	111867596	111868651
3	112097768	112098416
3	112619473	112620798
3	112736403	112737161
3	114168203	114169100
3	116336988	116337821
3	117981337	117982570
3	119199905	119200379
3	119357434	119358473
3	119821141	119821998
3	120136181	120137050
3	121449794	121450903
3	121570932	121571729
3	122043661	122044366
3	122112783	122113464
3	122214850	122216067
3	122608963	122609784
3	122652953	122653755
3	123363193	123364011
3	124110772	124111497
3	124292469	124293655
3	125889009	125889723
3	125983990	125984990
3	127726402	127727058
3	132345393	132346420
3	132387730	132388423
3	134030677	134031602
3	134059653	134060977
3	134193510	134194298
3	135860276	135861701
3	136773703	136774440
3	138102668	138103456
3	138328007	138328617
3	138392711	138393719
3	139175261	139175895
3	140141816	140143110
3	141549259	141550105
3	142643950	142644569
3	142967568	142968669
3	142982164	142983280
3	143320534	143321608
3	146299480	146300657
3	148909216	148910453
3	149501393	149502327
3	151033350	151034910
3	152878058	152879066
3	153011062	153011806
3	153031159	153032300
3	153331989	153333135
3	154764836	154765884
3	155144407	155145254
3	156478010	156478902
3	159546983	159548043
3	159599349	159600284
3	160442842	160443610
3	165176663	165177391
3	167657987	167658625
3	168942737	168943516
3	170406836	170407690
3	170710180	170711272
3	171507462	171508224
3	172254496	172255364
3	173846607	173847026
3	175288593	175289603
3	177170151	177170828
3	177308895	177309966
3	178787331	178788935
3	181605883	181606641
3	184484134	184485039
3	185434694	185436437
3	185793263	185794596
3	186193685	186194731
3	186640288	186641386
3	186900575	186901774
3	189038004	189038871
3	189834155	189835185
3	190043431	190044666
3	190053823	190054703
3	190875328	190876063
3	192964751	192965391
3	193591934	193592842
3	193922143	193922909
3	194051019	194052099
3	194907931	194909324
3	195310927	195311572
3	195863025	195863861
3	196004651	196005407
3	196046655	196047598
3	197876679	197877873
4	3386842	3388380
4	5774387	5775761
4	6265892	6267013
4	7895753	7896529
4	10285200	10285876
4	10290206	10290996
4	10397194	10398638
4	11300335	11301449
4	15012892	15013842
4	15682729	15683605
4	16072969	16074068
4	19183274	19183872
4	20995870	20996806
4	21770213	21771224
4	24896899	24897499
4	26407978	26409063
4	26472755	26473664
4	26781088	26781877
4	28084190	28084891
4	28352950	28354103
4	29124549	29125386
4	29501313	29502304
4	31235923	31236786
4	32137760	32138499
4	33748232	33749359
4	35502123	35503171
4	35521455	35522409
4	37832077	37832897
4	38571414	38572368
4	38604373	38605153
4	39168470	39169303
4	40448590	40449564
4	40680178	40680773
4	41146529	41147965
4	44758272	44759318
4	48622724	48623649
4	48834544	48835278
4	48846590	48847360
4	48886804	48887843
4	52917352	52918718
4	53703579	53704893
4	54461078	54461805
4	54847127	54847852
4	55285682	55286388
4	55883209	55884342
4	57590176	57591164
4	57977828	57978671
4	59916251	59917156
4	61453955	61455045
4	62120023	62120666
4	63297094	63297965
4	65446898	65447607
4	66224084	66224813
4	66606466	66607299
4	69932427	69933142
4	69934686	69935228
4	70514964	70516022
4	71566824	71567451
4	74151242	74152279
4	74245661	74246190
4	75275747	75276947
4	75278758	75279840
4	75280677	75282105
4	75811393	75812449
4	76916919	76917620
4	77309266	77310285
4	77702821	77703831
4	78150283	78151137
4	78253747	78254774
4	78263199	78264238
4	78264558	78266108
4	78754092	78754959
4	78801575	78802759
4	83808126	83809066
4	83815641	83816555
4	84091604	84093111
4	84140356	84141311
4	86241942	86242605
4	87473668	87474605
4	88740091	88741134
4	89069053	89069816
4	89375967	89377156
4	89527615	89528833
4	90043387	90044355
4	90601920	90603056
4	91761695	91762540
4	99884189	99885234
4	100012691	100013810
4	101773288	101773872
4	103458362	103459227
4	103586604	103587373
4	103730837	103731499
4	104430123	104431295
4	105892431	105893267
4	105944127	105945129
4	108300048	108301414
4	109388126	109388728
4	110516123	110516879
4	111788484	111789120
4	113193051	113193959
4	113331194	113331964
4	114481951	114483101
[truncated: 966 more rows]

## Sheet: TP53 Adriamycin
1	955409	956100
1	1097880	1099369
1	1185915	1186980
1	1226408	1227568
1	1241557	1243262
1	1356339	1357468
1	1766710	1767589
1	1838518	1839680
1	1899966	1901851
1	2362369	2363361
1	3514554	3515543
1	3581161	3582269
1	3597263	3598111
1	3615137	3616478
1	3633139	3634554
1	4814588	4816546
1	4896930	4898603
1	5143571	5144519
1	5713740	5714306
1	6133898	6134984
1	6418048	6419320
1	6427154	6428887
1	6474040	6475668
1	6924362	6925455
1	7394331	7395487
1	8427190	8428165
1	8971244	8972277
1	9241097	9243287
1	9509984	9511089
1	9653511	9654526
1	9950426	9951889
1	10128536	10129558
1	10142840	10143942
1	10516417	10517347
1	10803662	10805526
1	10856020	10857014
1	10969416	10970571
1	10980018	10981084
1	11085841	11086840
1	11618697	11620422
1	12071778	12072764
1	12266439	12267772
1	12344360	12345199
1	12677893	12680122
1	14134711	14136442
1	14463149	14465398
1	14631573	14632510
1	14846795	14847961
1	14878680	14879690
1	15059297	15060337
1	15144236	15145252
1	15170353	15171195
1	15201928	15203923
1	15233474	15234695
1	15629418	15630217
1	16000710	16001667
1	16091071	16092657
1	16142832	16143888
1	16392929	16393832
1	16449573	16450757
1	16478267	16480291
1	16509961	16511895
1	16514298	16515492
1	16818822	16819956
1	16885811	16888264
1	16982609	16984340
1	17018978	17021290
1	17084726	17088354
1	17251039	17252978
1	17591385	17592565
1	17635916	17637066
1	17769770	17770606
1	17818433	17819272
1	17908254	17909326
1	18284096	18284949
1	18995105	18995913
1	19212234	19213242
1	19249107	19250083
1	19360132	19361417
1	19399496	19400523
1	20459621	20460858
1	21061703	21062869
1	21210028	21210936
1	21615755	21616804
1	21722711	21723752
1	21918578	21919578
1	22041844	22042892
1	22056433	22057600
1	22281837	22284109
1	22300838	22301965
1	22325926	22326819
1	22369367	22370291
1	22384673	22385560
1	22396151	22397306
1	23143501	23144621
1	23493597	23494449
1	23580946	23581972
1	23703542	23704305
1	23914363	23916317
1	23918525	23920769
1	23988028	23988915
1	24455460	24456430
1	24611154	24612406
1	24645658	24646651
1	24705843	24706989
1	25298437	25299680
1	25466262	25467187
1	25520663	25521620
1	25808427	25809530
1	25894664	25895883
1	26074371	26075966
1	26624465	26626002
1	26728194	26729122
1	27021622	27022456
1	27187346	27189175
1	27573518	27574596
1	27808423	27809498
1	27848713	27849968
1	27868555	27870134
1	28194666	28195612
1	28567925	28569028
1	28586273	28587492
1	28678506	28679371
1	28699546	28700581
1	28900846	28902257
1	29065728	29066962
1	29130271	29131236
1	29565402	29566346
1	30181747	30183996
1	30215787	30216716
1	30271690	30272687
1	30892907	30894241
1	31220566	31221949
1	31407106	31408188
1	31520075	31521189
1	31939236	31940276
1	32218791	32219893
1	32529526	32530629
1	32698177	32699197
1	32959650	32960430
1	33189934	33190570
1	33245893	33246866
1	33324650	33325717
1	33429107	33429977
1	36914187	36915089
1	37565712	37566520
1	38300065	38301094
1	38390183	38391148
1	38512841	38514384
1	38582873	38584266
1	38752506	38753644
1	38979991	38980894
1	39302478	39303505
1	39487273	39488310
1	39524757	39525521
1	39812206	39813355
1	40435254	40436707
1	40442190	40443271
1	40877685	40878426
1	41235124	41236198
1	41351914	41353376
1	41364564	41365823
1	41472076	41473677
1	41788471	41789671
1	41878069	41879054
1	41931290	41932432
1	41939145	41940707
1	41947391	41948885
1	42081489	42082414
1	42268677	42269887
1	42611793	42612556
1	42639343	42640311
1	42657419	42658455
1	42800660	42801621
1	42872440	42873403
1	42998300	42999724
1	43187310	43188189
1	43618095	43619200
1	44029654	44030530
1	44326579	44327667
1	45264974	45266875
1	45846888	45847620
1	46022820	46023848
1	46078612	46079755
1	46417609	46418244
1	46422843	46423838
1	46537259	46538173
1	46683786	46684840
1	46716807	46717790
1	46822550	46823500
1	46949390	46950301
1	47104865	47105942
1	48197986	48198825
1	48691017	48691743
1	48760097	48761108
1	49020580	49021710
1	50604609	50605616
1	50631613	50632713
1	51068854	51069891
1	51405766	51406728
1	52058132	52059091
1	52157497	52158658
1	52294404	52295324
1	52444441	52445068
1	53022119	53023270
1	53071722	53072809
1	53138390	53139031
1	53666510	53667436
1	54468560	54469544
1	55525331	55526481
1	55585893	55586993
1	55589847	55590978
1	56396992	56398138
1	56998961	57000051
1	57491649	57492479
1	57583473	57584520
1	57825735	57826373
1	58095903	58097106
1	58672338	58673205
1	59397000	59397962
1	59573016	59573891
1	59588470	59589423
1	59961781	59962834
1	60086699	60087642
1	60097015	60097852
1	60195385	60196572
1	61803787	61804956
1	62071255	62072285
1	62084093	62084882
1	62339132	62339978
1	62368700	62369535
1	62862735	62863717
1	63081820	63082601
1	64013012	64014055
1	64095601	64096831
1	64325289	64326209
1	64443704	64444853
1	64876418	64877463
1	65037843	65038662
1	65467841	65468801
1	66866004	66867064
1	66927606	66928502
1	67399764	67400753
1	67611549	67613086
1	67680375	67681737
1	67798984	67800165
1	67821133	67822564
1	67832147	67833350
1	67875037	67876115
1	68041220	68042252
1	68151418	68152978
1	68190381	68191769
1	68203968	68204948
1	68312090	68312918
1	68686487	68687483
1	69520437	69521611
1	69568985	69569875
1	72466318	72467378
1	74139466	74140254
1	74625535	74626289
1	75557341	75558527
1	75837307	75838155
1	76188142	76189151
1	77384574	77385662
1	77874824	77875667
1	78349678	78350682
1	78578496	78579594
1	82179973	82180974
1	82266748	82267567
1	82339772	82341085
1	82346054	82346985
1	82691478	82692562
1	83476641	83477701
1	83531697	83532773
1	83779751	83780732
1	85051068	85052182
1	85349238	85350171
1	85527844	85528906
1	85697224	85698318
1	86021626	86022601
1	86889168	86891049
1	86979415	86980519
1	87594054	87595177
1	87640019	87641182
1	88500931	88502062
1	88522509	88523518
1	89112609	89113763
1	89230096	89231015
1	89267185	89268361
1	89771377	89772682
1	90199166	90199921
1	91521098	91522079
1	91995274	91996347
1	92070126	92071243
1	92073035	92073961
1	92211191	92212168
1	92549016	92549777
1	93688457	93689747
1	94063024	94064026
1	94568810	94569973
1	94887097	94888087
1	95046499	95047541
1	95302011	95303324
1	95720504	95721186
1	96110388	96111278
1	96250238	96250995
1	97526877	97527882
1	98518258	98519164
1	98635919	98636840
1	98930173	98931243
1	98981431	98982658
1	99142596	99143593
1	99205048	99205804
1	100038876	100039935
1	100045789	100046646
1	100408711	100409615
1	100515442	100516146
1	100895502	100896549
1	101301062	101302144
1	101991959	101993194
1	103489639	103490018
1	103765788	103766473
1	107031453	107032507
1	107292225	107293223
1	107412482	107413477
1	107869431	107870831
1	108099392	108100302
1	108209620	108210509
1	109387993	109389304
1	109632815	109633769
1	109739905	109741373
1	109752489	109753419
1	109756552	109757614
1	109839039	109840243
1	110362849	110363862
1	110453040	110454808
1	110753476	110754919
1	110776262	110776974
1	110802173	110803137
1	111446726	111447794
1	111751904	111752988
1	111756248	111758207
1	111906780	111908305
1	112280786	112281754
1	112603435	112604987
1	112861687	112863021
1	113188700	113189433
1	113229827	113230604
1	113245913	113247625
1	113305289	113306433
1	113416803	113417784
1	113520366	113521334
1	113790109	113791182
1	113920914	113921989
1	114459467	114460419
1	114651937	114652766
1	114878535	114879765
1	115152941	115153946
1	115345360	115346471
1	115548556	115549367
1	115771402	115772222
1	115842694	115843814
1	116003966	116004729
1	116197659	116198583
1	116381114	116382628
1	116419722	116420704
1	116544122	116545153
1	116575623	116576642
1	116674127	116675268
1	116787147	116788149
1	117095981	117097033
1	117262875	117263743
1	117281047	117282105
1	117341648	117342709
1	117421349	117422555
1	118752031	118752898
1	119798474	119799435
1	119838920	119840046
1	119883747	119884766
1	119900922	119902080
1	120147482	120148438
1	120459610	120460736
1	120544752	120545849
1	120596175	120597377
1	120688236	120690081
1	121285473	121286536
1	142705268	142706376
1	142833138	142835122
1	142891901	142893174
1	143201821	143202884
1	143385322	143386650
1	143468463	143469906
1	144009723	144011877
1	145125416	145126837
1	145223998	145225146
1	145542657	145543674
1	148942577	148943610
1	149805031	149806045
1	149869033	149870035
1	149993554	149994440
1	150596363	150597256
1	150719987	150720883
1	151030739	151032236
1	151167417	151168379
1	151173733	151174627
1	151357075	151358034
1	151685900	151686893
1	151961777	151963437
1	152139902	152141321
1	152449641	152451334
1	152690353	152691486
1	152758157	152759203
1	152783099	152784292
1	152859234	152860320
1	152877435	152878839
1	152998202	152999030
1	153498358	153500180
1	153539615	153541472
1	154363256	154364635
1	154785357	154786616
1	154876063	154876809
1	154975981	154976859
1	155411348	155412277
1	155515854	155516977
1	156092905	156094156
1	156271390	156272104
1	156358439	156359190
1	156700655	156701482
1	156865728	156867066
1	157127103	157128211
1	157133286	157135251
1	157938058	157939510
1	157986332	157987385
1	158115755	158117192
1	158885494	158886652
1	160373525	160374526
1	160384225	160385307
1	160921587	160922730
1	161044175	161045476
1	161074028	161074889
1	161280377	161281243
1	161661401	161662418
1	162029486	162030380
1	162063868	162064949
1	162514731	162515764
1	162882795	162883974
1	163251932	163252897
1	163792920	163794027
1	164611151	164612240
1	164680491	164681472
1	164755183	164756059
1	164807767	164808675
1	166839532	166840307
1	167174572	167175563
1	167541933	167542948
1	167638123	167639161
1	167954773	167956005
1	168960771	168961640
1	169084862	169085790
1	169171796	169172845
1	169553403	169554472
1	170376472	170377538
1	170594182	170595244
1	171723122	171724417
1	171853594	171854409
1	171871438	171872395
1	172175827	172176854
1	172391816	172393262
1	172435529	172436792
1	172445084	172446077
1	172684705	172685645
1	173325382	173326307
1	173606020	173607564
1	173611211	173612282
1	174375390	174376348
1	175164635	175165653
1	175190722	175192109
1	175499595	175500732
1	175705750	175706457
1	175782855	175783393
1	176222215	176223111
1	177273855	177275107
1	177441319	177442875
1	177542584	177543562
1	177674730	177675634
1	177782063	177783141
1	177860474	177861771
1	177875767	177876842
1	177883582	177884680
1	178092442	178093177
1	178246850	178247995
1	179007825	179008857
1	179851044	179852278
1	180468685	180469644
1	180484730	180485896
1	180490724	180492206
1	180531715	180532790
1	180554300	180555379
1	180991731	180992695
1	181068327	181069521
1	181081412	181082374
1	181088155	181089135
1	181103391	181104967
1	181490393	181491746
1	181736955	181738019
1	182612228	182613718
1	182730069	182731322
1	182931593	182932504
1	183181641	183182695
1	183212383	183213355
1	183283152	183284104
1	183432636	183433658
1	183782024	183782955
1	184604486	184605686
1	185381649	185382445
1	185605828	185607111
1	185877159	185878155
1	186204122	186204895
1	186469554	186470498
1	186708328	186709440
1	186744889	186745891
1	187231604	187232589
1	187376980	187377987
1	187599749	187600414
1	187607471	187608620
1	191870383	191871501
1	192861778	192862485
1	192870285	192871441
1	193881135	193882164
1	194504169	194505048
1	196101717	196102662
1	197729628	197730403
1	198315092	198316062
1	198392558	198393424
1	198872065	198872940
1	199877949	199878982
1	199917700	199918921
1	200195825	200196580
1	200288657	200289716
1	200345795	200346706
1	200652861	200653699
1	200656617	200657563
1	200811482	200812459
1	201114480	201115400
1	201252758	201253822
1	201268873	201269699
1	201271264	201272207
1	201437426	201438887
1	201720055	201721434
1	201954322	201955205
1	201955834	201956769
1	202025401	202026789
1	202323265	202323901
1	202895806	202896534
1	202944563	202945461
1	202971149	202972487
1	203062854	203064108
1	203220309	203221289
1	203243374	203244578
1	203272264	203273317
1	203273822	203276325
1	203675348	203676431
1	204477973	204479255
1	204493481	204494777
1	204568002	204569612
1	204960402	204961151
1	204982896	204983908
1	205253354	205254387
1	205267155	205268186
1	205560922	205561872
1	205718549	205719504
1	206264467	206265647
1	206297906	206298912
1	206655617	206656515
1	206785291	206786195
1	206806682	206807746
1	206820098	206821076
1	206999390	207000681
1	207046736	207047770
1	207058703	207059623
1	207134649	207136067
1	207880390	207881304
1	208225379	208226451
1	208259044	208260581
1	208386646	208387830
1	208392059	208393500
1	208669403	208670870
1	209402550	209403473
1	209543630	209544677
1	209556541	209559246
1	209559321	209560196
1	209562293	209563297
1	209584335	209586081
1	209588967	209590410
1	209602930	209605096
1	209988976	209990492
1	210494515	210495521
1	210584576	210585816
1	211668570	211669552
1	211750223	211752270
1	212352418	212353548
1	212675773	212676851
1	212769346	212770670
1	214317536	214318577
1	214612469	214613569
1	215174539	215175672
1	217630102	217630982
1	218774050	218775155
1	218807119	218807989
1	218852741	218854055
1	219758902	219759904
1	220509343	220510923
1	220921455	220922246
1	221970129	221971238
1	222340183	222341123
1	222978776	222979955
1	223895453	223896910
1	223903092	223904274
1	225812880	225813901
1	225911913	225912686
1	226924769	226926026
1	227161550	227162221
1	227520980	227521971
1	227910829	227911989
1	227937858	227938627
1	228103104	228104597
1	228280454	228281461
1	229173238	229174564
1	229366918	229367759
1	229819918	229820873
1	230763266	230764320
1	231152547	231153549
1	231155116	231156211
1	231307089	231307982
1	232266296	232267387
1	232854620	232855749
1	232884314	232885216
1	233088277	233089270
1	233314940	233316101
1	233800141	233801240
1	233843798	233844813
1	234176124	234177125
1	234528600	234529558
1	234548370	234549158
1	234753804	234755341
1	234835484	234836549
1	234871801	234872804
1	235324331	235325172
1	235511197	235512225
1	235832795	235833968
1	235837971	235839121
1	236095343	236097156
1	236098939	236099715
1	238095753	238096946
1	238224867	238226155
1	238262200	238262856
1	238483004	238484035
1	239869724	239870549
1	241750862	241751819
1	241851769	241852707
1	242363034	242364180
1	242463897	242464911
1	243617258	243618286
1	244402280	244403521
1	244898166	244899631
1	245305297	245306174
1	245802704	245803590
1	246164149	246165092
1	246324250	246325605
1	247112250	247113308
1	247758666	247759693
10	419161	419917
10	424015	425188
10	524227	524987
10	702660	704692
10	1766950	1767959
10	2159611	2160576
10	2304203	2305207
10	3152605	3154070
10	4575655	4576490
10	4609566	4610444
10	4951109	4951969
10	4952813	4953990
10	4957972	4958812
10	4960084	4961212
10	5147880	5148899
10	5566375	5567681
10	5580467	5581547
10	5592763	5593784
10	5659813	5660689
10	5983572	5984519
10	6615040	6615902
10	7033067	7034129
10	7344010	7345112
10	8342517	8343577
10	8635917	8636888
10	8805952	8806693
10	8810233	8810899
10	9867040	9868058
10	10779988	10780846
10	10848667	10849650
10	11058817	11060419
10	11113028	11114487
10	11799759	11800688
10	12773146	12773935
10	13043388	13044100
10	13714382	13715685
10	13800018	13801095
10	13912599	13913567
10	14370580	14372014
10	14400851	14401912
10	14604543	14605400
10	14690578	14691581
10	15165743	15166553
10	15214174	15215151
10	16238632	16239615
10	17288921	17290580
10	17604421	17605259
10	17655146	17656308
10	18408360	18409324
10	21595048	21595728
10	21644219	21645125
10	21716144	21717636
10	21790624	21791633
10	22015513	22016404
10	23080835	23081709
10	24544612	24545647
10	24577066	24578689
10	24671663	24672759
10	24752775	24754057
10	24812614	24813798
10	25044864	25045956
10	26712272	26713367
10	27767663	27768894
10	28153843	28154669
10	28616127	28617045
10	28900688	28901453
10	29258385	29259485
10	29380827	29381888
10	29732745	29733895
10	29865110	29865989
10	29923300	29924791
10	30238383	30240166
10	30240216	30241344
10	30518554	30519868
10	31583083	31584127
10	31916673	31917525
10	32359204	32360257
10	33229497	33230385
10	33392624	33393632
10	33992408	33994557
10	34185807	34186750
10	34450727	34451473
10	35007922	35009354
10	35277257	35278401
10	36109859	36111025
10	36176303	36177309
10	38296627	38297658
10	38383058	38384089
10	38586107	38587060
10	43135923	43136901
10	43521159	43522339
10	44407922	44408776
10	45932662	45934699
10	46009500	46010453
10	46048903	46049687
10	46367121	46367792
10	47748618	47749569
10	47767813	47768554
10	48257118	48258012
10	48342396	48343294
10	49459216	49460183
10	49625060	49626151
10	49684027	49685172
10	49797130	49798188
10	49945625	49946647
10	50156357	50157325
10	50783676	50784652
10	51725460	51726217
10	52687028	52688305
10	53698894	53699879
10	54202924	54204119
10	54501280	54502420
10	54633821	54634740
10	54655329	54656224
10	55379166	55380217
10	55426554	55427523
10	58342765	58343678
10	59383506	59384605
10	59457432	59458120
10	59571675	59572518
10	60980300	60981324
10	61062617	61063561
10	61064101	61064910
10	61096271	61097673
10	62188063	62189094
10	62247490	62248646
10	62254328	62255342
10	62499886	62500497
10	62520190	62521193
10	62678302	62679277
10	63547399	63548299
10	63647883	63648845
10	64095822	64096880
10	67178624	67179705
10	67374648	67375658
10	70194144	70195195
10	70288359	70289422
10	70805006	70806034
10	71097029	71098208
10	71100127	71101272
10	71360349	71361533
10	71493803	71494971
10	71905213	71907187
10	72201225	72202220
10	72221117	72222151
10	72836477	72837564
10	72976824	72977827
10	73060357	73061355
10	73272228	73273313
10	73480388	73481399
10	73648301	73649604
10	73659893	73660725
10	73690176	73691381
10	73767033	73769815
10	73804211	73805310
10	73939398	73940416
10	74029963	74031311
10	74032992	74033778
10	74057067	74059078
10	74079454	74081120
10	75647098	75648259
10	75648382	75649335
10	75742575	75743516
10	75936426	75937572
10	76839173	76840296
10	76863379	76864657
10	76901493	76902542
10	76967684	76968722
10	78017159	78018102
10	78274327	78275199
10	78908479	78909466
10	79221077	79222169
10	79418733	79419967
10	79578813	79579954
10	79633170	79633945
10	79657937	79659557
10	80679235	80680673
10	80826731	80827410
10	80859367	80860411
10	81779628	81780698
10	82188957	82190077
10	82230427	82231572
10	82247221	82249089
10	82299450	82300636
10	82350176	82351265
10	82378434	82379488
10	82506838	82507915
10	82937284	82938396
10	83066771	83067800
10	83203752	83204665
10	84451968	84452981
10	85743064	85744055
10	85938465	85939649
10	86284456	86285787
10	87307664	87308527
10	88160077	88161278
10	88727829	88728848
10	89602494	89603609
10	89621600	89623653
10	89738394	89739483
10	90020060	90021188
10	90237977	90238739
10	90510128	90510982
10	90750184	90751663
10	91001120	91002272
10	91404017	91405588
10	91810875	91811884
10	92243805	92244892
10	92736762	92737881
10	92749179	92750169
10	92847028	92847857
10	92997773	92998791
10	93026295	93027229
10	93110600	93111705
10	93389976	93391116
10	94089503	94090525
10	94897506	94898805
10	96345766	96346740
10	96494042	96495059
10	97007282	97008290
10	97054492	97055568
10	97098466	97099688
10	98615933	98616839
10	99227205	99228318
10	99309383	99310824
10	99410810	99412305
10	100025076	100025801
10	100150923	100152075
10	100341814	100342558
10	100768655	100769388
10	101414102	101415189
10	101415995	101416983
10	101802783	101803819
10	102045284	102046875
10	102415842	102416868
10	102917781	102918665
10	102981067	102982001
10	103067404	103068394
10	103598490	103599496
10	103649902	103650570
10	104317292	104318325
10	104407452	104408697
10	104479886	104480791
10	104773526	104774413
10	104801745	104802621
10	105435587	105436540
10	105521591	105522558
10	105583684	105584530
10	105629879	105630905
10	105631635	105632653
10	105638803	105639770
10	105641259	105642548
10	105659674	105660665
10	106211208	106211868
10	106568643	106569764
10	108198776	108199982
10	109345164	109345826
10	109799080	109800317
10	111436131	111437224
10	111650193	111651631
10	111653988	111655025
10	111934937	111935948
10	111949756	111950642
10	112158054	112159864
10	112621616	112622618
10	112815921	112817688
10	114475389	114476683
10	114483930	114484932
10	114826992	114828047
10	115100789	115101578
10	115128777	115129791
10	115784211	115785279
10	117878586	117879811
10	118005183	118006117
10	118113170	118113873
10	118393555	118394739
10	118536810	118537930
10	118727456	118728520
10	118975874	118977132
10	119701623	119702443
10	119813706	119814580
10	120009595	120010735
10	120552896	120553768
10	120755912	120756738
10	120762711	120764156
10	121084166	121085413
10	121441601	121442375
10	121964656	121966058
10	122155242	122156498
10	122263287	122264676
10	122267746	122269105
10	122918466	122919972
10	123365171	123366179
10	123370089	123371224
10	123438594	123439613
10	124098882	124099942
10	124249682	124251859
10	124456240	124457211
10	124716693	124717606
10	124863241	124864191
10	125298159	125299111
10	125780638	125781739
10	125828074	125828997
10	126278546	126279759
10	126729297	126730278
10	126775763	126776881
10	126984936	126985808
10	127141331	127142338
10	127655872	127656900
10	128613778	128614693
10	128831554	128833118
10	128842170	128843163
10	128993742	128995055
10	129066708	129067519
10	129661028	129662207
10	129737441	129738956
10	129787343	129788215
10	129852563	129853613
10	130318434	130319281
10	130693540	130694322
10	131516609	131517612
10	132892621	132893609
10	133609589	133610362
10	133762265	133763939
10	133828972	133830285
10	134000438	134001337
10	134237475	134239424
10	134576912	134577573
10	135038683	135039463
10	135058114	135059292
11	283460	284469
11	434916	436151
11	439493	440620
11	533917	535413
11	706176	707900
11	803120	805222
11	845874	847084
11	992422	993492
11	1072941	1074403
11	1467871	1469256
11	1597695	1598857
11	1676237	1677267
11	1851273	1852686
11	1855111	1856095
11	1894732	1895422
11	2824345	2825521
11	3271432	3272603
11	3317423	3318355
11	3391446	3392429
11	3395865	3397047
11	3636563	3637949
11	4115345	4116386
11	4474945	4475931
11	4485064	4486234
11	5710990	5712380
11	5886725	5887688
11	8159723	8160826
11	8278238	8279216
11	8604448	8605489
11	8650248	8651154
11	8854015	8854872
11	8949908	8951645
11	9166591	9167463
11	9232121	9233057
11	9496299	9497714
11	9631043	9632359
11	9823476	9824651
11	10065708	10066892
11	10376566	10377755
11	10379912	10380949
11	10521450	10522487
11	10920774	10922104
11	11414093	11415169
11	11738444	11739480
11	12017841	12019085
11	12087153	12088919
11	12101088	12102271
11	12210798	12211882
11	12791879	12793281
11	12830189	12831209
11	12980191	12981317
11	13181616	13182838
11	13277360	13278294
11	13281921	13283015
11	13483305	13484564
11	13687948	13688644
11	14912776	14913811
11	15117219	15118126
11	15118911	15120020
11	15231271	15232458
11	15967457	15968452
11	16654102	16655076
11	16796685	16797796
11	17391134	17392245
11	17399710	17400932
11	17908803	17909702
11	18329108	18329948
11	18958620	18959675
11	19265396	19266762
11	19554511	19555485
11	20071494	20072803
11	20074743	20075881
11	20078703	20079844
11	20132608	20133492
11	20495962	20497069
11	20505221	20506272
11	21198697	21199532
11	22790552	22791383
11	25089647	25090682
11	26384529	26385507
11	27487702	27488594
11	27656191	27658076
11	27777887	27778790
11	28161199	28163073
11	28312209	28313205
11	28542343	28543489
11	30219115	30220197
11	30398684	30399360
11	31240277	31241091
11	31242571	31243556
11	31275857	31276628
11	32102406	32103370
11	32324908	32325832
11	33066992	33068055
11	33082623	33083741
11	33652580	33653238
11	33677318	33678617
11	33917059	33918006
11	34268082	34269112
11	34657080	34658419
11	34661211	34662564
11	34702425	34703427
11	34706463	34707722
11	35059014	35059860
11	35136474	35138528
11	35164868	35165985
11	36039411	36040423
11	36183471	36184383
11	36419331	36420476
11	37903012	37903770
11	38616179	38617074
11	41507436	41508498
11	41592519	41593544
11	41810677	41811333
11	42484254	42485021
11	42558156	42559234
11	42597540	42598483
11	42793163	42794194
11	43425808	43426588
11	43564544	43565660
11	43841283	43842222
11	45359250	45360151
11	45757764	45758707
11	46366211	46367442
11	46653009	46653916
11	46678758	46680042
11	46708322	46709778
11	46762818	46763830
11	46847626	46848549
11	47008530	47009446
11	47235600	47237202
11	47672730	47673554
11	55475856	55476396
11	56977660	56978428
11	57555505	57556591
11	58193332	58194183
11	58425622	58426765
11	58968550	58969337
11	59340701	59341666
11	59661754	59662791
11	60330742	60331981
11	60536532	60537446
11	60702731	60703827
11	61038126	61038833
11	61061265	61062565
11	61064681	61065805
11	61067586	61068815
11	61464277	61466188
11	61468252	61469406
11	61525548	61526643
11	61548099	61548925
11	61587359	61588384
11	61748396	61749282
11	61766079	61767193
11	61815391	61816332
11	61863452	61864482
11	61866376	61867436
11	61990074	61991047
11	62052755	62053683
11	62198318	62199241
11	62366499	62368499
11	63312831	63313835
11	63332897	63333971
11	63558599	63559685
11	63831729	63833198
11	64091853	64092911
11	64204429	64205612
11	64286582	64287588
11	64309303	64310866
11	64609413	64611165
11	64808319	64809530
11	64863040	64864015
11	64950242	64951476
11	64992907	64993821
11	65149188	65150182
11	65152434	65154524
11	65188269	65191163
11	65359466	65361180
11	65551088	65552238
11	65560279	65561240
11	65616854	65617696
11	65666207	65668310
11	65894036	65895127
11	66386469	66387469
11	66823850	66825878
11	66849559	66850816
11	67231069	67232343
11	67351200	67352770
11	67423435	67424433
11	67930832	67931857
11	67965397	67966568
11	67980856	67981830
11	68049204	68050263
11	68104442	68105891
11	68585312	68586180
11	68887765	68889015
11	68916973	68917590
11	69316234	69316969
11	69623908	69624997
11	70220199	70221222
11	70370874	70371823
11	70489703	70490712
11	70615429	70616461
11	70971120	70971900
11	71513626	71514397
11	71656104	71656781
11	72354022	72355421
11	72432612	72433762
11	72434581	72435879
11	72491227	72492346
11	72896271	72898552
11	72898604	72899539
11	72953464	72954482
11	72994229	72995145
11	73516443	73517431
11	73649843	73650716
11	73845900	73847046
11	74215780	74216700
11	75067232	75068188
11	75211465	75212583
11	76025861	76026850
11	76494593	76496111
11	77061199	77063042
11	77271237	77272457
11	78539705	78540741
11	78866736	78867767
11	78868475	78869549
11	78879158	78880754
11	79828870	79829810
11	79841653	79842438
11	80065234	80066158
11	80626892	80627932
11	80632147	80633062
11	80744945	80746021
11	81733695	81734648
11	83372390	83373629
11	83886775	83887657
11	84995186	84996170
11	85517655	85518479
11	85858420	85859746
11	85955570	85956891
11	86046140	86047103
11	86207942	86208912
11	86289855	86290938
11	86376939	86377989
11	86430634	86431889
11	86739337	86740604
11	87314785	87315972
11	88166732	88167654
11	88250493	88251291
11	89061134	89062166
11	89141249	89142053
11	89142894	89143546
11	92753164	92754059
11	93752065	93753059
11	93837563	93838731
11	93845426	93846715
11	94038052	94039132
11	94411759	94412973
11	94438997	94440879
11	94768177	94769016
11	94798127	94799307
11	94852490	94853587
11	95092673	95093495
11	95301683	95302685
11	95842389	95843479
11	95880767	95882393
11	96056925	96057858
11	97046012	97046910
11	97562341	97563182
11	97613839	97614859
11	98431605	98432687
11	100078674	100079728
11	100382980	100384067
11	101257713	101258567
11	101304812	101305685
11	101612130	101613221
11	102126684	102127771
11	103391964	103393049
11	103411431	103412409
11	104208584	104209741
11	104737338	104737997
11	105009743	105010808
11	105853894	105854784
11	106044478	106045567
11	106100454	106101511
11	106660027	106660881
11	107029435	107030493
11	107102947	107103825
11	108205472	108206766
11	108518799	108519551
11	108585863	108586629
11	108818629	108819799
11	109212599	109213722
11	109489852	109490920
11	109566657	109568046
11	109892833	109893973
11	110223869	110224841
11	111098153	111099153
11	111237654	111238932
11	111380724	111381922
11	111433056	111433890
11	111461503	111462383
11	112258954	112260036
11	112496287	112497329
11	113063769	113064388
11	113214499	113215803
11	113216458	113217544
11	113255204	113255827
11	113317351	113318312
11	114024697	114025877
11	115458055	115458835
11	116256902	116257723
11	116852378	116853023
11	117666357	117667738
11	117963422	117964269
11	118022776	118024764
11	118306646	118307615
11	118795881	118797165
11	118928723	118929665
11	119018660	119019588
11	119036695	119037972
11	119246550	119247734
11	119483137	119484376
11	119542226	119543342
11	119562234	119563426
11	119566708	119568169
11	119622657	119623562
11	119716048	119717116
11	119895147	119896615
11	119925954	119926814
11	120075706	120076521
11	120126727	120127732
11	120206295	120207826
11	120330518	120331390
11	120894588	120895970
11	121110463	121111384
11	121128317	121129280
11	121151384	121152434
11	122212699	122213773
11	123548477	123549668
11	124092554	124093655
11	124510388	124511296
11	124816424	124817431
11	124899088	124899865
11	125438773	125440088
11	125845787	125846742
11	126146342	126147488
11	126188083	126189269
11	128401533	128402606
11	128809543	128811427
11	128875804	128876636
11	129495406	129496431
11	129511534	129512543
11	129692818	129693809
11	129958887	129959979
11	130307407	130308479
11	130752106	130753437
11	131069150	131070013
11	131861267	131862167
11	131958016	131959190
11	132099200	132100244
11	133699141	133699863
12	73829	74891
12	175881	176785
12	257844	259103
12	633401	634214
12	956609	957760
12	1115089	1115973
12	2113233	2114371
12	2499055	2499835
12	2805794	2807054
12	3111405	3112435
12	3326421	3327261
12	3408759	3410604
12	3487688	3488491
12	4161378	4162506
12	4221473	4222731
12	4430132	4431588
12	4608002	4609016
12	5249040	5249737
12	6291060	6292880
12	6381251	6382173
12	6396997	6397792
12	6607029	6607712
12	6616446	6617474
12	6859077	6860493
12	7066965	7068115
12	7146291	7147459
12	7824826	7825733
12	8721787	8722590
12	8979823	8980712
12	9108244	9109526
12	9877818	9878663
12	10049636	10050701
12	10063289	10064280
12	10225529	10226594
12	10513365	10515384
12	10770768	10771789
12	10869003	10870672
12	11070314	11072163
12	11394431	11395410
12	11481286	11482292
12	11496469	11497608
12	11521821	11522786
12	11560625	11561847
12	11787937	11788920
12	11983197	11984006
12	12198990	12201060
12	12598527	12599424
12	12953995	12954998
12	13226477	13227616
12	13252339	13253419
12	13492250	13493103
12	14470183	14470996
12	14635443	14636383
12	14652052	14653133
12	15687773	15688829
12	16089206	16090435
12	18502297	18503294
12	18539155	18540201
12	19249480	19250599
12	19553562	19554476
12	19584345	19585541
12	19822421	19823482
12	22254231	22255434
12	22407031	22408033
12	22983544	22984796
12	23051992	23052892
12	23624913	23626530
12	23717013	23718106
12	25206728	25207722
12	25288277	25289071
12	25409691	25410570
12	25863711	25865017
12	26044904	26045845
12	26902562	26903261
12	27165336	27166687
12	27378801	27379867
12	27680100	27680795
12	28385467	28386167
12	29090810	29091699
12	29286227	29287208
12	30569322	30570185
12	31079676	31080706
12	31204086	31205096
12	31368041	31368941
12	31398920	31400034
12	31589198	31590174
12	32196856	32197729
12	32401318	32402534
12	32765801	32766838
12	34120430	34121132
12	39283730	39284649
12	40421886	40422886
12	40552262	40553510
12	40690421	40691442
12	40803018	40803945
12	40868094	40869255
12	41225514	41226484
12	41332279	41333212
12	42465863	42466831
12	43032210	43033184
12	44229246	44230176
12	44422688	44423777
12	44711726	44712857
12	45276316	45277343
12	46038503	46039457
12	46464763	46466460
12	46501034	46502014
12	46970868	46972024
12	47302693	47303718
12	47481998	47482919
12	47506167	47507224
12	47642804	47643836
12	47660900	47661986
12	47697493	47698424
12	47949689	47950848
12	48269760	48270997
12	48370810	48371545
12	48604233	48604874
12	48748367	48749055
12	48858580	48859552
12	48995478	48996894
12	49454098	49454983
12	49682421	49683507
12	50563786	50564716
12	50742872	50743594
12	51036220	51037255
12	51221582	51222615
12	51321654	51322921
12	51842697	51843476
12	52150728	52151965
12	52190647	52191666
12	52569417	52570611
12	52732011	52733126
12	52781357	52782448
12	52913524	52915782
12	52915840	52916979
12	52975962	52977305
12	53892320	53893020
12	54256418	54257468
12	54308633	54309589
12	54600909	54601957
12	54634533	54635635
12	54783640	54785439
12	55565670	55567239
12	56862726	56863526
12	56881187	56882400
12	57373662	57374728
12	57424813	57426012
12	57489228	57490692
12	57775708	57776705
12	58656215	58657293
12	58861989	58862614
12	58898282	58899212
12	59300323	59301451
12	59434529	59435657
12	59747351	59748352
12	59751403	59752358
12	60675370	60676615
12	61314552	61315646
12	61437293	61438200
12	62087333	62088211
12	62586271	62587280
12	63613774	63614773
12	64563486	64564493
12	64846366	64847330
12	64915621	64916682
12	65028098	65029265
12	65100433	65101949
12	65377257	65378152
12	66033030	66034138
12	66408437	66409516
12	66531602	66532673
12	67062990	67063928
12	68435508	68436718
12	68525521	68526504
12	68804745	68805744
12	69174464	69176098
12	69180964	69182143
12	69201458	69203395
12	70131729	70132633
12	70158989	70160069
12	70161017	70162090
12	70471530	70472653
12	70484388	70485563
12	70914163	70915130
12	71185998	71187088
12	72119113	72120170
12	72978392	72979344
12	73368573	73369529
12	73584251	73585023
12	73952745	73953708
12	74085040	74085873
12	74504043	74504916
12	75290892	75291918
12	75339156	75339964
12	75457119	75458066
12	75571322	75572505
12	75826919	75827944
12	76322119	76323213
12	76408549	76409675
12	76532492	76533524
12	76938046	76939011
12	76972068	76973005
12	77001499	77002608
12	77193142	77194169
12	77243764	77244630
12	77459092	77460365
12	77633036	77634050
12	77721820	77722814
12	78023912	78024784
12	78550634	78551825
12	79139222	79140673
12	79883785	79884437
12	81171491	81172596
12	83929456	83930436
12	84084055	84084789
12	85132064	85132792
12	86074571	86075664
12	86149384	86150786
12	86541634	86542659
12	86961127	86961922
12	87123660	87124414
12	87624946	87626329
12	87821446	87822308
12	88938617	88940187
12	88952698	88954330
12	89175425	89176400
12	89258986	89260121
12	89621354	89622245
12	89705518	89706355
12	90627830	90628879
12	90773263	90774204
12	90968177	90969090
12	92296284	92297402
12	92428224	92429423
12	92946795	92947780
12	92985404	92986811
12	93006073	93007067
12	93014638	93015840
12	93102078	93102878
12	93156367	93157262
12	93177778	93179177
12	93332243	93333087
12	93367004	93368198
12	93390267	93391256
12	93627457	93628610
12	94018599	94019476
12	94137595	94138459
12	94866732	94867818
12	96114986	96115841
12	96607288	96608452
12	96613063	96614207
12	97145347	97146765
12	98268633	98269552
12	98738769	98739856
12	99037765	99038990
12	99890469	99891640
12	100030670	100031329
12	100502829	100503867
12	101146332	101148233
12	101765922	101766885
12	102248730	102249838
12	102270735	102271849
12	102719823	102720774
12	102738336	102739123
12	103917251	103918835
12	103973384	103974431
12	104940172	104941209
12	104979157	104980197
12	105020271	105021195
12	105606756	105607745
12	105667133	105667872
12	106348757	106350001
12	106364513	106365383
12	107352269	107353170
12	107773634	107774659
12	107779105	107780206
12	107912547	107913456
12	108747089	108747829
12	108876940	108878051
12	109191847	109192868
12	109208357	109209330
12	109275627	109276670
12	109301216	109301998
12	109343144	109344811
12	109637927	109638645
12	110166964	110167953
12	110258344	110259527
12	110725424	110726601
12	110778102	110779342
12	111572111	111573305
12	112748790	112749759
12	112927267	112928596
12	113553784	113555159
12	114277697	114278836
12	114706747	114707495
12	115037441	115038209
12	115218343	115219274
12	115596233	115597089
12	115693627	115694756
12	115695308	115696201
12	118294209	118295453
12	119807328	119808493
12	119825675	119826409
12	120105269	120106393
12	120275117	120275872
12	120424380	120425493
12	120479794	120480696
12	120702159	120703023
12	120883446	120884724
12	121363365	121364386
12	122335508	122336638
12	122438953	122440162
12	122479265	122480387
12	122580922	122581999
12	122885855	122887568
12	123430779	123432102
12	123723130	123724149
12	123997461	123998352
12	124051733	124052756
12	124609630	124610641
12	124757911	124758965
12	125056388	125057297
12	125062045	125063143
12	125073342	125074289
12	125160682	125162030
12	125173780	125174670
12	125286814	125287640
12	125398710	125399710
12	125422706	125425567
12	127380408	127381429
12	127591926	127592943
12	127609808	127610482
12	130699188	130700183
12	132168052	132169053
12	132204853	132206196
12	132218694	132219667
12	132384509	132385544
12	132392971	132394049
12	132406532	132407614
12	132527591	132528570
12	132529290	132531518
12	133122164	133123098
12	133442443	133443406
12	133526644	133527702
13	19129117	19129723
13	19398461	19399502
13	20456031	20456954
13	20565351	20566497
13	20936349	20937625
13	20952683	20953722
13	21513408	21514238
13	21649829	21651102
13	21806803	21807919
13	22124728	22125464
13	22212452	22213529
13	22261928	22262828
13	23899205	23900037
13	23966826	23967856
13	23973182	23974176
13	24029649	24030640
13	25121981	25122899
13	25223325	25224321
13	25242934	25243915
13	25448603	25450052
13	25796026	25796755
13	26306990	26307984
13	27380668	27381713
13	27488833	27489494
13	27909255	27910279
13	30141237	30142376
13	30259179	30260104
13	30618813	30619563
13	31383986	31385231
13	32739425	32740606
13	33006700	33007645
13	33255804	33256506
13	33307540	33308512
13	34433725	34434395
13	34514683	34515690
13	34622516	34623514
13	34767556	34768488
13	34876691	34878269
13	36173179	36173997
13	36990814	36991501
13	38488672	38489831
13	38530368	38531205
13	38763898	38764741
13	38920511	38921589
13	39476545	39477239
13	39494780	39496085
13	40080905	40081798
13	40286094	40287541
13	40734767	40735384
13	40746031	40747101
13	40807385	40808478
13	40826075	40827193
13	40906950	40908164
13	40959303	40960286
13	41719343	41720376
13	41976436	41977400
13	42376114	42377893
13	42534864	42535787
13	42690158	42691004
13	43576825	43577912
13	43921363	43922379
13	44670584	44671630
13	45710483	45711665
13	46327604	46328559
13	46346998	46348279
13	46385608	46387541
13	48205547	48206543
13	48453517	48454507
13	48640064	48641580
13	48645939	48647408
13	48697623	48698604
13	48705257	48706048
13	48729620	48731290
13	49010719	49011623
13	49192824	49193856
13	50160774	50161936
13	50997625	50998631
13	51033325	51034152
13	51103027	51104200
13	51305264	51306348
13	52170433	52171735
13	52461243	52462140
13	52988746	52990145
13	53168631	53169516
13	53499449	53500746
13	55892781	55893608
13	56998078	56999115
13	57086106	57087214
13	59564132	59565185
13	72671318	72672459
13	73164018	73164851
13	73327877	73328946
13	73374978	73375574
13	74087334	74088527
13	74177406	74178456
13	74731745	74732621
13	75788674	75789868
13	76143291	76144258
13	76145447	76147118
13	76180519	76181523
13	77095876	77096880
13	80214453	80215605
13	80366635	80367655
13	81444008	81444850
13	84284030	84284777
13	84515374	84516545
13	84991922	84992835
13	85682199	85683291
13	86438951	86440014
13	86470487	86471392
13	86574496	86575263
13	88982482	88983473
13	89561114	89562054
13	89890322	89891442
13	90266337	90267106
13	91002787	91003957
13	91243775	91244922
13	93869544	93870318
13	94997259	94998344
13	95585255	95586202
13	96137318	96138898
13	96164943	96165813
13	97772418	97773288
13	99486380	99487564
13	99594458	99595349
13	99802673	99803744
13	99878425	99879226
13	100702232	100703379
13	100736694	100737535
13	100910758	100911610
13	101861252	101862210
13	102044877	102045666
13	103339462	103340934
13	103698715	103699695
13	104200104	104200914
13	104656874	104657737
13	109624355	109625661
13	109871497	109872491
13	109895120	109896411
13	110390297	110391235
13	110774493	110776081
13	110999611	111000681
13	111604325	111605386
13	112844130	112844864
13	113052230	113053192
13	113676465	113677564
13	113952526	113953659
13	113959121	113960172
13	114058504	114059544
13	114539756	114541546
13	114968729	114969823
13	115051713	115052762
14	19637286	19638188
14	19937092	19938172
14	20868961	20870023
14	21219744	21220928
14	21441059	21442242
14	21509665	21510859
14	21564983	21566041
14	23005629	23006851
14	23073468	23074520
14	23308031	23309260
14	23317858	23318979
14	23448115	23449051
14	23450782	23452557
14	24100677	24101684
14	24138404	24140558
14	24192860	24193781
14	24740038	24740992
14	24865152	24866420
14	25011313	25012142
14	26528830	26529835
14	26926897	26927726
14	27553092	27554118
14	28812419	28813277
14	28853988	28854964
14	32334314	32335454
14	32489677	32490953
14	32554899	32555762
14	32593369	32594269
14	32814099	32815502
14	32818164	32819209
14	33028941	33029952
14	33982607	33983657
14	34504081	34505509
14	34766615	34768077
14	35214249	35215067
14	35312061	35313033
14	35683200	35684252
14	35805715	35806778
14	35854210	35855308
14	35964055	35964930
14	36288877	36289912
14	37239339	37240221
14	37289775	37290903
14	37516190	37516994
14	37949763	37950609
14	39492547	39493646
14	39656960	39658339
14	41606597	41607641
14	42612816	42613924
14	44090331	44090894
14	44114015	44115058
14	44577366	44578512
14	45824720	45825437
14	46184182	46185281
14	46254042	46255792
14	46261863	46263139
14	48962394	48963169
14	50100198	50101940
14	50417301	50418250
14	50548331	50549338
14	51066575	51067705
14	51288104	51289019
14	51590090	51590974
14	51718034	51718888
14	51833945	51834810
14	51861247	51864173
14	51941390	51942375
14	51955140	51956250
14	52011357	52012460
14	52154890	52155905
14	52235644	52236712
14	52546718	52547633
14	53068351	53069282
14	53957935	53959028
14	53976149	53977371
14	54020902	54022065
14	54118724	54119472
14	55279528	55280587
14	55679241	55680130
14	55685358	55686391
14	56172018	56173334
14	56351014	56352168
14	56954844	56955932
14	57132558	57133835
14	57742616	57743520
14	58754549	58755869
14	58876364	58877385
14	59378735	59379477
14	60153947	60154948
14	60645752	60646825
14	61345530	61346604
14	61592146	61593259
14	61611992	61613003
14	61990170	61991221
14	62053216	62054632
14	62431484	62432466
14	63200958	63202289
14	64031877	64032835
14	64239816	64241029
14	64526697	64528107
14	64661533	64662424
14	65146909	65147726
14	65158654	65159507
14	65471918	65473093
14	66570908	66571847
14	66969951	66970953
14	67398869	67400191
14	67944328	67945579
14	68571269	68572028
14	69142805	69143927
14	69143946	69144900
14	69318657	69319566
14	69454579	69455720
14	69572752	69573778
14	69817814	69818924
14	69893889	69895209
14	70079250	70080223
14	70179064	70180679
14	70476459	70478899
14	70913347	70914528
14	71221473	71223063
14	71331347	71332619
14	71338847	71339978
14	71542810	71544263
14	72030287	72031354
14	72240159	72241504
14	72252582	72253552
14	73994753	73995820
14	74022754	74023848
14	74339368	74340249
14	74471277	74472241
14	75036517	75037618
14	75089312	75090260
14	75129238	75130199
14	75419129	75420730
14	75688268	75689350
14	76859816	76860948
14	77016728	77017466
14	77384692	77385702
[truncated: 4,760 more rows]

## Sheet: TP53 Cisplatin
1	818125	819007
1	1185898	1187005
1	1241603	1242590
1	1356285	1357481
1	1400147	1400798
1	1766729	1767508
1	1838531	1839729
1	2359545	2360532
1	2362239	2363433
1	3408181	3408996
1	3514531	3515469
1	3581277	3582323
1	3588135	3589166
1	3597303	3598205
1	3606715	3607463
1	3615282	3616647
1	3633452	3634460
1	4004571	4005339
1	4402797	4403530
1	4762587	4763512
1	4814449	4816641
1	4897459	4898593
1	5143654	5144552
1	5670818	5672047
1	5780404	5781898
1	5801327	5802025
1	6133904	6135017
1	6427114	6428507
1	6474129	6476063
1	6548499	6549710
1	6647532	6648266
1	6803646	6804503
1	6821963	6822768
1	6924269	6925613
1	6978633	6980056
1	7394445	7395536
1	7805363	7806597
1	7832952	7833948
1	8284385	8285432
1	8411680	8412513
1	8427100	8428252
1	8599990	8601228
1	8971186	8972258
1	9241151	9243109
1	9510023	9510865
1	9653513	9654630
1	9758932	9759883
1	9826607	9827523
1	9950234	9951868
1	10128729	10129539
1	10142811	10143970
1	10166405	10167568
1	10516582	10517453
1	10662318	10663104
1	10695694	10696540
1	10803403	10805506
1	10884622	10885692
1	10969607	10970565
1	10980011	10981082
1	11085751	11086891
1	11376427	11377537
1	11618659	11620085
1	12025854	12026449
1	12266552	12267978
1	12289530	12290539
1	12292142	12293054
1	12344170	12345269
1	12449160	12450078
1	12677895	12679852
1	12700255	12701266
1	12845883	12846876
1	13912242	13913416
1	14134953	14135919
1	14391154	14392218
1	14463138	14465290
1	14846637	14848036
1	14878562	14879674
1	14953471	14954569
1	15059150	15060493
1	15144207	15145124
1	15170168	15171033
1	15233245	15234808
1	15372631	15373485
1	15498887	15500069
1	15629180	15630334
1	16000573	16001899
1	16007098	16008921
1	16091350	16092703
1	16142768	16143898
1	16242711	16243738
1	16392964	16393849
1	16449746	16450764
1	16478271	16479712
1	16482081	16483057
1	16509728	16511752
1	16514241	16515596
1	16693460	16694721
1	16722830	16723586
1	16818762	16819870
1	16885575	16888055
1	16992228	16994167
1	17066583	17068219
1	17222051	17223521
1	17251190	17252733
1	17255522	17256622
1	17591333	17592341
1	17613529	17614643
1	17635714	17637144
1	17765926	17766991
1	17767388	17768622
1	17769531	17770793
1	17818266	17819344
1	17908172	17909259
1	18284019	18285087
1	18519179	18520150
1	18995115	18995959
1	19007888	19008808
1	19212341	19213289
1	19249076	19250694
1	19337014	19338082
1	19360100	19361578
1	19399656	19400493
1	20275185	20276111
1	20459660	20460842
1	21061707	21062683
1	21209949	21211262
1	21298783	21299827
1	21615674	21616729
1	21722602	21723691
1	22041859	22042792
1	22056592	22057604
1	22114269	22115441
1	22160184	22161068
1	22197374	22198411
1	22281837	22283012
1	22283023	22283944
1	22300847	22302088
1	22325759	22326860
1	22384756	22385588
1	22396183	22397340
1	23143238	23144957
1	23156578	23157439
1	23452790	23453778
1	23456068	23457121
1	23512053	23513048
1	23581132	23581956
1	23591233	23592092
1	23703532	23704428
1	23823253	23824317
1	23915116	23916199
1	23918360	23920515
1	23987999	23989090
1	24160328	24161392
1	24455365	24456429
1	24611236	24612395
1	24645639	24646790
1	24699924	24700791
1	24705871	24706971
1	24745128	24746230
1	25298210	25299643
1	25379409	25380349
1	25520607	25521674
1	25773890	25774767
1	25808434	25809500
1	25894353	25895291
1	26023679	26024577
1	26074292	26075985
1	26197689	26198654
1	26419509	26420561
1	26624956	26625849
1	26654291	26655187
1	26655944	26656851
1	26728065	26729156
1	26857347	26858445
1	26946879	26947990
1	27018569	27020098
1	27021600	27022475
1	27179385	27180245
1	27181227	27182150
1	27184233	27186213
1	27187272	27190001
1	27191068	27192344
1	27193272	27194427
1	27204356	27205608
1	27438255	27439145
1	27479307	27480302
1	27481006	27482216
1	27573536	27574600
1	27669090	27670202
1	27717916	27718699
1	27803443	27804288
1	27808471	27809449
1	27830200	27831314
1	27848848	27849607
1	27852159	27853267
1	27868821	27870203
1	28497508	28498479
1	28565275	28566468
1	28567868	28569092
1	28586209	28587386
1	28619048	28619913
1	28678504	28679446
1	28699392	28700713
1	28900759	28902477
1	28974631	28975859
1	29065775	29067008
1	29130124	29131290
1	29565354	29566446
1	29680783	29681641
1	30049190	30049914
1	30182087	30183467
1	30215819	30216624
1	30271631	30272728
1	30460209	30461111
1	30892940	30894471
1	31044686	31045739
1	31220493	31221907
1	31276067	31276919
1	31406820	31408570
1	31507814	31508562
1	31519880	31521350
1	31939132	31940326
1	31983289	31984302
1	32218524	32219953
1	32253371	32254287
1	32418173	32419278
1	32529524	32530716
1	32698150	32699337
1	32959458	32960533
1	33167222	33168153
1	33245898	33246870
1	33324700	33325725
1	33428975	33430082
1	33565314	33566249
1	33617003	33618065
1	35220407	35221510
1	35227996	35229757
1	35244856	35245886
1	35907273	35908282
1	36614873	36615702
1	36627402	36628472
1	36636735	36637539
1	36914268	36915042
1	36977203	36978468
1	37051082	37052013
1	37565706	37566749
1	37705835	37706770
1	38300083	38300984
1	38390167	38391244
1	38412372	38413154
1	38455276	38456357
1	38490444	38491601
1	38492508	38494114
1	38513067	38514275
1	38582867	38584121
1	38752412	38753755
1	38968124	38969005
1	38979903	38981007
1	39190621	39191612
1	39302460	39303401
1	39469854	39470879
1	39487007	39488285
1	39493106	39494133
1	39524677	39525665
1	39649057	39650167
1	39795955	39796856
1	39812146	39813470
1	39943241	39944550
1	39948899	39949680
1	40207052	40207918
1	40258086	40258981
1	40265209	40266121
1	40268180	40269200
1	40360632	40361298
1	40435273	40436800
1	40442155	40443451
1	40839685	40840838
1	41100215	41101214
1	41176759	41177781
1	41201702	41202682
1	41235239	41236221
1	41351984	41353434
1	41355161	41356152
1	41364707	41365885
1	41408203	41409182
1	41471914	41473736
1	41509633	41510758
1	41788533	41789657
1	41878086	41878945
1	41893776	41894801
1	41931138	41932350
1	41939104	41940158
1	41947346	41948932
1	42081446	42082569
1	42183758	42184852
1	42268591	42269820
1	42611650	42612971
1	42657464	42658446
1	42872366	42873443
1	42998241	42999799
1	43187271	43188291
1	43402718	43403607
1	43406322	43407945
1	43486904	43488348
1	43617691	43619348
1	44029613	44030691
1	44047608	44048474
1	44140404	44141311
1	44177296	44178405
1	44333150	44334095
1	44402747	44403834
1	44791883	44792640
1	44887220	44887992
1	45265037	45266476
1	45379122	45380222
1	45846810	45847673
1	45961706	45962633
1	46022863	46023903
1	46078507	46079724
1	46417420	46418346
1	46422717	46424092
1	46537330	46538552
1	46648568	46649556
1	46683797	46684772
1	46805966	46806899
1	46822580	46823508
1	46835570	46836647
1	46989371	46990110
1	47077059	47078099
1	47104593	47105967
1	47614371	47615430
1	48197860	48198996
1	48229778	48230729
1	48262052	48263053
1	48533880	48534890
1	48593727	48594484
1	48760001	48761347
1	49020553	49021781
1	49033938	49034858
1	49334820	49335853
1	50604597	50605809
1	50631617	50632664
1	51068764	51069963
1	51076007	51076937
1	51171289	51172134
1	51405651	51406630
1	51896092	51896720
1	52058084	52059081
1	52157349	52160070
1	52294314	52295373
1	52444200	52444963
1	52539194	52540088
1	52605176	52606152
1	52736421	52737091
1	52834213	52835331
1	52909889	52910661
1	53021971	53023482
1	53039785	53040658
1	53131067	53132032
1	53138282	53139316
1	53226109	53226920
1	53666482	53667663
1	53948387	53949094
1	54037509	54038811
1	54468670	54469582
1	55080973	55082024
1	55525327	55526429
1	55585872	55587083
1	55589705	55590964
1	55786180	55787057
1	56396925	56398135
1	56530245	56531084
1	56576581	56577464
1	56999081	56999923
1	57171045	57171946
1	57284471	57285341
1	57583588	57584618
1	58095808	58097155
1	58672162	58673400
1	59204171	59205220
1	59397008	59398103
1	59441233	59442196
1	59481370	59482030
1	59572818	59573970
1	59588266	59589381
1	59910426	59911408
1	59961994	59962845
1	60086633	60087693
1	60096878	60098025
1	60138445	60140122
1	60195371	60196675
1	60230364	60231384
1	60380067	60381255
1	60763612	60764739
1	61196688	61197516
1	61423446	61424263
1	61606914	61607966
1	61803521	61804953
1	62071228	62072246
1	62084237	62085131
1	62338964	62340042
1	62368463	62369492
1	62862730	62863756
1	63088207	63089042
1	63669711	63670512
1	64013013	64014044
1	64043358	64044224
1	64095603	64096835
1	64325191	64326240
1	64443580	64445282
1	64473179	64474213
1	64728484	64729851
1	64810939	64811888
1	64876498	64877559
1	65037812	65038853
1	65467654	65468759
1	65610984	65611884
1	66080030	66081033
1	66865945	66867365
1	66927499	66928720
1	67399807	67400690
1	67611578	67613370
1	67680336	67681734
1	67798920	67800018
1	67813440	67814702
1	67821028	67821961
1	67832216	67833393
1	67875039	67876247
1	68041075	68042178
1	68151316	68153048
1	68190287	68191898
1	68203751	68205050
1	68311922	68312971
1	68360248	68361606
1	68686337	68687457
1	69520296	69522016
1	69568590	69570071
1	70670815	70671839
1	71008228	71008987
1	72465995	72467465
1	74139391	74140350
1	74625325	74626192
1	75157873	75158328
1	75557459	75558341
1	75837150	75838242
1	76188072	76189239
1	77384298	77385852
1	77393847	77394900
1	77874695	77875815
1	78027913	78028835
1	78060181	78061026
1	78282167	78283370
1	78349676	78350674
1	78414310	78415399
1	78578513	78580239
1	79052684	79053589
1	79554464	79555384
1	79571000	79571960
1	79723104	79723785
1	80683080	80683936
1	80882939	80883990
1	81508538	81509275
1	81975075	81975953
1	82180042	82181019
1	82339659	82341003
1	82345887	82347091
1	82690974	82693051
1	83476616	83477945
1	83531759	83532761
1	83779713	83780659
1	83946719	83947750
1	84093658	84094555
1	84797710	84798744
1	85050918	85052417
1	85413545	85414432
1	85527654	85528917
1	85697324	85698269
1	86021631	86022569
1	86037267	86038481
1	86045334	86046659
1	86606716	86607678
1	86889041	86890321
1	86979404	86980470
1	87315429	87316423
1	87594410	87595126
1	87639878	87641245
1	87813953	87815029
1	88500916	88502063
1	88522361	88523508
1	88526339	88527497
1	89112652	89114045
1	89267102	89268611
1	89771158	89772844
1	90081532	90082495
1	90199128	90199762
1	91521128	91522159
1	91724780	91725750
1	91995032	91996275
1	92069951	92071213
1	92072874	92073860
1	92211137	92212259
1	93373220	93374201
1	93688515	93689899
1	93790688	93791740
1	93807923	93808856
1	94058380	94059252
1	94094621	94095606
1	94166886	94168021
1	94220519	94221533
1	94316847	94317758
1	94408734	94409675
1	94426076	94427195
1	94550175	94551236
1	94568740	94570254
1	94887023	94888336
1	95015125	95015936
1	95046539	95047463
1	95085845	95087662
1	95173594	95174693
1	95301716	95303498
1	95603681	95604458
1	95720205	95721215
1	96249991	96251029
1	96573412	96574283
1	96756692	96757694
1	96799527	96800529
1	97526793	97527854
1	97547358	97548308
1	97953794	97954787
1	98239711	98240409
1	98518242	98519167
1	98635994	98637049
1	98929942	98931341
1	98981223	98982841
1	99142707	99143538
1	99205021	99206039
1	100038765	100039919
1	100045562	100046655
1	100408456	100409612
1	100515228	100516285
1	100895572	100896645
1	101301013	101302197
1	101479187	101480061
1	101991918	101993133
1	102220154	102221515
1	103489347	103490300
1	103549896	103550563
1	103765711	103766659
1	107031379	107032615
1	107157846	107158731
1	107292131	107293469
1	107412381	107413591
1	107869652	107870933
1	108090100	108091172
1	108099385	108100387
1	108209462	108210566
1	108220020	108220938
1	108588479	108589212
1	108614639	108615645
1	109387904	109389412
1	109431529	109432616
1	109570647	109571760
1	109739894	109741309
1	109752406	109753514
1	109756560	109757866
1	109805478	109806534
1	109839051	109840211
1	110108613	110109505
1	110225921	110226926
1	110244387	110245329
1	110453632	110454833
1	110776063	110776913
1	110802196	110803081
1	111446690	111447794
1	111706642	111707454
1	111752185	111753054
1	111756153	111758350
1	111906700	111908287
1	112091071	112092001
1	112280760	112281865
1	112480470	112481369
1	112601273	112602337
1	112603322	112605286
1	112861713	112863045
1	112901011	112901927
1	112928737	112929327
1	113059537	113060520
1	113166210	113167157
1	113188524	113189360
1	113229761	113230827
1	113246009	113247194
1	113304861	113306702
1	113408500	113409525
1	113416526	113418257
1	113790069	113791321
1	113869369	113870404
1	113920990	113921724
1	114098579	114099569
1	114459370	114460413
1	114878437	114879810
1	114977083	114978029
1	115152898	115154134
1	115345309	115346335
1	115548475	115549320
1	115771206	115772245
1	115842733	115843919
1	116197502	116198558
1	116314178	116315005
1	116381068	116382948
1	116419720	116420871
1	116544083	116545266
1	116575550	116576642
1	116674271	116675197
1	116787243	116788273
1	117095984	117097106
1	117236116	117237121
1	117262591	117263690
1	117280842	117282060
1	117341587	117342694
1	117350798	117351891
1	117420452	117422727
1	118086853	118087782
1	118752029	118753119
1	119405880	119406402
1	119883585	119884623
1	119900988	119902074
1	120147443	120148473
1	120194197	120194767
1	120459393	120460721
1	120544852	120545843
1	120596043	120598170
1	120603890	120605281
1	120606278	120607583
1	120611337	120612865
1	120688847	120690061
1	121131158	121132906
1	121285400	121286629
1	142705236	142706596
1	142833590	142835709
1	142891860	142893278
1	143201730	143202983
1	143385226	143386739
1	143468581	143469912
1	143668303	143669079
1	144009360	144011903
1	144015538	144016630
1	144986201	144987975
1	145125122	145126824
1	145208319	145209607
1	145215958	145217657
1	145223335	145225256
1	145275551	145276668
1	145382387	145383271
1	145542509	145543913
1	145807816	145808680
1	146638658	146639758
1	146641804	146642577
1	146643805	146644627
1	147418872	147419735
1	147735525	147736289
1	147855898	147856756
1	148241148	148242400
1	148604398	148605350
1	148886307	148888185
1	148942109	148943694
1	149223039	149225062
1	149804992	149806124
1	149869056	149870091
1	149967611	149968358
1	150155938	150156758
1	150596474	150597265
1	150633543	150634432
1	150720047	150721040
1	151030850	151031827
1	151042666	151043530
1	151167301	151168425
1	151173752	151174585
1	151239635	151240696
1	151356774	151358294
1	151556953	151557885
1	151685984	151687000
1	151830150	151831331
1	151961679	151963592
1	152139827	152141253
1	152449777	152450873
1	152690395	152691448
1	152758251	152759323
1	152783110	152784247
1	152852395	152853642
1	152859126	152860315
1	152877272	152879417
1	152913473	152914500
1	152921198	152922109
1	152944700	152945661
1	152997994	152998935
1	153498188	153500444
1	153505693	153506868
1	153538715	153541559
1	154363258	154364640
1	154394612	154395548
1	154445693	154446656
1	154785435	154786591
1	154832036	154833181
1	154834562	154835357
1	154883099	154883727
1	154944820	154946433
1	154975844	154977069
1	155411289	155412205
1	155515864	155517174
1	156092952	156094280
1	156271199	156271961
1	156865990	156866980
1	157127027	157128105
1	157134297	157135196
1	157137815	157138666
1	157160034	157161212
1	157938139	157939704
1	157986209	157987390
1	157998424	157999531
1	158115652	158117432
1	158885396	158886745
1	158901802	158902773
1	158979333	158980034
1	159973613	159974496
1	160194130	160195083
1	160373254	160374673
1	160384257	160385288
1	160508469	160509374
1	160695918	160697228
1	160697657	160698692
1	160921042	160922882
1	161044048	161045564
1	161074005	161075015
1	161280384	161281426
1	161401499	161402526
1	161423002	161425572
1	161438761	161440442
1	161451231	161452233
1	161661437	161662491
1	161936407	161937380
1	162063720	162064877
1	162334988	162335796
1	162514468	162515857
1	162660412	162661409
1	162760464	162761579
1	162882777	162883888
1	163252008	163252925
1	163792870	163794273
1	164611343	164612167
1	164670112	164671012
1	164680439	164681363
1	164754956	164756106
1	164756309	164757710
1	164807751	164808628
1	165869854	165871072
1	165872744	165873586
1	166172197	166173016
1	167081000	167081909
1	167174727	167175412
1	167541769	167543011
1	167585978	167586965
1	167759128	167760214
1	167880060	167881171
1	167954639	167956118
1	168081744	168082842
1	168445763	168446492
1	168732073	168733017
1	168960633	168961781
1	169171712	169172963
1	169553413	169554509
1	170376477	170377498
1	170594214	170595237
1	171290962	171291976
1	171554608	171555596
1	171723125	171724413
1	171727175	171727950
1	171853278	171854519
1	171871363	171872412
1	172040369	172041244
1	172175744	172176843
1	172345352	172346437
1	172391972	172393290
1	172444980	172446052
1	172657388	172658418
1	173174539	173175712
1	173243791	173244868
1	173264558	173265587
1	173325271	173326435
1	173570558	173571359
1	173597801	173598862
1	173606028	173607196
1	173611236	173612349
1	173629114	173630099
1	173829872	173830679
1	173862928	173864052
1	174305863	174306865
1	174375524	174376708
1	175152708	175153586
1	175164647	175165723
1	175190686	175192210
1	175499527	175501289
1	176222337	176223123
1	176821524	176822244
1	176886116	176887113
1	177273862	177275041
1	177441266	177442417
1	177781851	177783178
1	177860352	177861743
1	177875852	177876842
1	177883517	177884666
1	177967508	177968640
1	178092164	178093192
1	178236658	178237602
1	178239716	178240673
1	178246722	178248138
1	179007861	179008986
1	179044028	179045001
1	179368883	179369724
1	179851408	179852334
1	179929074	179929905
1	180468604	180469616
1	180484761	180486392
1	180490480	180492071
1	180554272	180555585
1	180991769	180992560
1	181068266	181070125
1	181081294	181082422
1	181103341	181105759
1	181128173	181129299
1	181191204	181192119
1	181490417	181491832
1	181737118	181738292
1	182070350	182071002
1	182113083	182113902
1	182115102	182116075
1	182573215	182574413
1	182612309	182613811
1	182729972	182731625
1	182931554	182932450
1	182962698	182963541
1	183133158	183134807
1	183181550	183182836
1	183282769	183284068
1	183432363	183433717
1	183486251	183487104
1	183637235	183638164
1	183738782	183739760
1	184580960	184582049
1	184604602	184605672
1	184861586	184862587
1	184922197	184923245
1	184961016	184962106
1	185065358	185066334
1	185369826	185370897
1	185536784	185537680
1	185605794	185607140
1	185877130	185878225
1	185930455	185931491
1	186204024	186205076
1	186469562	186470568
1	186707964	186709416
1	186744912	186745922
1	186896658	186897880
1	187231578	187232522
1	187376884	187378164
1	187599469	187600510
1	187607567	187608616
1	188086410	188087012
1	191870274	191871558
1	192802943	192804043
1	192861778	192862764
1	192870275	192871273
1	192916202	192917297
1	194031580	194032336
1	194504006	194504978
1	194852190	194853028
1	195933827	195934945
1	195970032	195971071
1	196101733	196102681
1	196176187	196177213
1	196465727	196466877
1	197167394	197168216
1	197523885	197524930
1	197729607	197730659
1	198314963	198316138
1	198432781	198433676
1	198872015	198873069
1	199530255	199531163
1	199877896	199878952
1	199917693	199919032
1	200063899	200064818
1	200179888	200180681
1	200195670	200196678
1	200263924	200264951
1	200285439	200286937
1	200288120	200289687
1	200345517	200346978
1	200652727	200653755
1	200656586	200657641
1	200778483	200779618
1	200811411	200812487
1	200932002	200932882
1	201264738	201265748
1	201271362	201272294
1	201404537	201405527
1	201437220	201438925
1	201444833	201446111
1	201491946	201492950
1	201517152	201517908
1	201719744	201721387
1	201954218	201955090
1	201955558	201956732
1	202025325	202026811
1	202205950	202207014
1	202323118	202324075
1	202562699	202563642
1	202813151	202814110
1	202895591	202896528
1	202907465	202908271
1	202944605	202945585
1	202971010	202972531
1	203057952	203058769
1	203062574	203063850
1	203219715	203221342
1	203221521	203222743
1	203243401	203244458
1	203249229	203250241
1	203272232	203273365
1	203274084	203276363
1	203675344	203676611
1	204478252	204479240
1	204493377	204494996
1	204567947	204569616
1	204982902	204983952
1	205090949	205091899
1	205180347	205181352
1	205245504	205246237
1	205253314	205254453
1	205267065	205268413
1	205286908	205288041
1	205450657	205451431
1	205461935	205463053
1	205560795	205561893
1	205604566	205605482
1	205718536	205720098
1	206264002	206265828
1	206297867	206298848
1	206581624	206583071
1	206655622	206656627
1	206806696	206808187
1	206820071	206821191
1	206952112	206952896
1	206999332	207000642
1	207020904	207021888
1	207046629	207047905
1	207058469	207059774
1	207134658	207136013
1	207188712	207189582
1	207193141	207194439
1	207362724	207363828
1	207413709	207414684
1	207880108	207881447
1	207996799	207997882
1	208219663	208221578
1	208258999	208260606
1	208380776	208381995
1	208386389	208387864
1	208392196	208393688
1	208404441	208405341
1	208669382	208670696
1	209290890	209291677
1	209402520	209403541
1	209537792	209538703
1	209543658	209544708
1	209556363	209559177
1	209584353	209586072
1	209588912	209590209
1	209603552	209605242
1	209831036	209832159
1	209982327	209983565
1	209988815	209990551
1	209996438	209997726
1	210068661	210069539
1	210494207	210495657
1	210502138	210503225
1	210584732	210585784
1	211668574	211669644
1	211750131	211751710
1	212117891	212118843
1	212352496	212353587
1	212675574	212676718
1	212769220	212770733
1	212778470	212779511
1	213046254	213046960
1	214098337	214099443
1	214317483	214318604
1	214338988	214339818
1	214577878	214578987
1	214593335	214594268
1	214612368	214613595
1	214650004	214651213
1	214746967	214747986
1	215174428	215176028
1	215573341	215574327
1	216788327	216789145
1	217057689	217058438
1	217075736	217077365
1	217346460	217347703
1	217496761	217497740
1	217605278	217606369
1	217630064	217631082
1	218458069	218459004
1	218773912	218775466
1	218806654	218808188
1	218852970	218854134
1	219758957	219759866
1	220509176	220511244
1	220972771	220973637
1	221970113	221971270
1	222157587	222158505
1	222160932	222161786
1	222340045	222341185
1	222544908	222545907
1	222978589	222980137
1	223221015	223222127
1	223501079	223502053
1	223594682	223595611
1	223895358	223896564
1	223902724	223904031
1	223963396	223964386
1	224406591	224407612
1	225047101	225047790
1	225374869	225376034
1	225582174	225583168
1	225812903	225813860
1	225844910	225845831
1	226008177	226009184
1	226013756	226014655
1	226401843	226402845
1	226459881	226460924
1	226502308	226503368
1	226845497	226846535
1	227127902	227128925
1	227161485	227162373
1	227245959	227246675
1	227520937	227521880
1	227910937	227912011
1	227937768	227938606
1	227975217	227976210
1	228103170	228104252
1	228133833	228134685
1	228280617	228281446
1	228378410	228379312
1	228527107	228527892
1	228682813	228683840
1	228688307	228689300
1	229173249	229174578
1	229366794	229367687
1	229373734	229375278
1	229820038	229820826
1	230219668	230221171
1	230240213	230241599
1	230257616	230258873
1	230763200	230764450
1	231152480	231153493
1	231307007	231308047
1	231476130	231477153
1	231550491	231551380
1	232129357	232130483
1	232266402	232267339
1	232644438	232645416
1	232854592	232855734
1	232884256	232885446
1	233049712	233050665
1	233088221	233089411
1	233314976	233316157
1	233343319	233344311
1	233800130	233801066
1	233843764	233844878
1	234154249	234155301
1	234175915	234177176
1	234284154	234285165
1	234323825	234324640
1	234386989	234387993
1	234528403	234529603
1	234548436	234549076
1	234753636	234755209
1	234792561	234794602
1	234835347	234836600
1	234858690	234860701
1	234871659	234872798
1	235086181	235087167
1	235132671	235134757
1	235511160	235512207
1	235832807	235834070
1	235837952	235839180
1	235912932	235914686
1	236080422	236081297
1	236095478	236097251
1	236098825	236099652
1	236246709	236247868
1	237349866	237350619
1	238047295	238048277
1	238095802	238097008
1	238224740	238226271
1	238262037	238262973
1	238341030	238341844
1	238482980	238484019
1	238649720	238650775
1	238785258	238786124
1	241099871	241100855
1	241750785	241751838
1	241851675	241852876
1	242000015	242001263
1	242362892	242364368
1	242463996	242465051
1	242589325	242590331
1	242686961	242687806
1	243277646	243278642
1	243356390	243357456
1	243423389	243424072
1	243617172	243618430
1	243821672	243822463
1	244402040	244403896
1	244898197	244899991
1	245652560	245653802
1	245802715	245803731
1	245873167	245873986
1	246164063	246165278
1	246323969	246325524
1	247048456	247049365
1	247112161	247113159
1	247276106	247277141
1	247758666	247759732
1	249135759	249136645
1	249136965	249137925
10	280300	281322
10	419077	420065
10	524245	525210
10	1032197	1032869
10	1105633	1106398
10	1642693	1643801
10	1766748	1768007
10	2008173	2009172
10	2159469	2160738
10	2304169	2305189
10	3149233	3150497
10	3509332	3510259
10	3511178	3512161
10	3818578	3819684
10	3851964	3852926
10	4116078	4117684
10	4291981	4293050
10	4575441	4576495
10	4713380	4714263
10	4733659	4734702
10	4951024	4951846
10	4952909	4953999
10	4957862	4958925
10	4960122	4961196
10	5062130	5063004
10	5147931	5148919
10	5509541	5510441
10	5566400	5567381
10	5580431	5581561
10	5590471	5591501
10	5592788	5594292
10	5605845	5606676
10	5659718	5660669
10	5835507	5836465
10	5847123	5847925
10	5983575	5984506
10	6338571	6339342
10	6533658	6534976
10	6605430	6606361
10	6615008	6616053
10	6681714	6682629
10	6781351	6782367
10	7033048	7034138
10	7343960	7345089
10	8101714	8102722
10	8342543	8343504
10	8635906	8636935
10	8805725	8806802
10	8810029	8810955
10	9866677	9868160
10	10779938	10781031
10	10795490	10796417
10	10848723	10849743
10	11058683	11060307
10	11113027	11114750
10	11799260	11800775
10	11870854	11871894
10	11879937	11880925
10	11926339	11927314
10	13117892	13119170
10	13129593	13130522
10	13571335	13572161
10	13701951	13703407
10	13714487	13715722
10	13727630	13728522
10	13732121	13732948
10	13799944	13801325
10	13912578	13913764
10	14033701	14034521
10	14370676	14372062
10	14400843	14401834
10	14427607	14428770
10	14604477	14605470
10	14690446	14691690
10	14784779	14785755
10	15055186	15056166
10	15082173	15083108
10	15165527	15166687
10	15214100	15215218
10	16238467	16239589
10	17288853	17290645
10	17655065	17656279
10	17679444	17680541
10	18309123	18310481
10	18359977	18360911
10	18408325	18409357
10	19097241	19098028
10	20947794	20948895
10	21584309	21585301
10	21604041	21604959
10	21644225	21645129
10	21688518	21689205
10	21716020	21717411
10	21746988	21748064
10	21889574	21890456
10	22016262	22017105
10	22038055	22038995
10	22266831	22267745
10	23080702	23081723
10	23661857	23662853
10	24538264	24539451
10	24544565	24545669
10	24576759	24578631
10	24598408	24599452
10	24614135	24615246
10	24671544	24672798
10	24752525	24754138
10	24812687	24813579
10	25044873	25045968
10	25356834	25357934
10	26712358	26713244
10	27068057	27069018
10	27158097	27159061
10	27531692	27532833
10	27767608	27768709
10	28153721	28154850
10	28536570	28537824
10	28616036	28617152
10	28900653	28901712
10	29258284	29259686
10	29259737	29260909
10	29380743	29382076
10	29732732	29733861
10	29767875	29768795
10	29865046	29866303
10	29922830	29924687
10	30215361	30216196
10	30239160	30241506
10	30518668	30519853
10	31583054	31584238
10	31642282	31643264
10	31815920	31816916
10	31916652	31917563
10	32176728	32177927
10	32359215	32360253
10	32604246	32605404
10	33229334	33230394
10	33269095	33270171
10	33294095	33295737
10	33389639	33390721
10	33392491	33393695
10	33401773	33402511
10	33415003	33415740
10	33992587	33994666
10	34185826	34187202
10	34228299	34229381
10	34443151	34444267
10	34450722	34451690
10	35035506	35036308
10	35194535	35195625
10	35277338	35278395
10	35329793	35331245
10	35701964	35703260
10	35732218	35733138
10	35736386	35738117
10	36109650	36111601
10	36176206	36177405
10	36592537	36593511
10	38296588	38297601
10	38382920	38383823
10	38585995	38587091
10	38644967	38646268
10	43135926	43136973
10	43277713	43278612
10	43521196	43522304
10	43902837	43903962
10	44408015	44408705
10	45932613	45934642
10	46009491	46010591
10	46030531	46031445
10	46048767	46049704
10	46583070	46583872
10	47152319	47153446
10	47170926	47172246
10	47767508	47768694
10	48256974	48258048
10	48276020	48277048
10	48331903	48333302
10	48342106	48343529
10	48769928	48770778
10	49195657	49196757
10	49199456	49200329
10	49459038	49460485
10	49622464	49623488
10	49625096	49626148
10	49683989	49685104
10	49797090	49798396
10	49934914	49935793
10	49945588	49946653
10	50001870	50002792
10	50156390	50157461
10	50783700	50784756
10	50798704	50799633
10	51552561	51553487
10	52081467	52082343
10	52383271	52384852
10	52686944	52688060
10	53698880	53699963
10	54040370	54041460
10	54202817	54204248
10	54463315	54464235
10	54473454	54474248
10	54500935	54502355
10	54633611	54634950
10	54655247	54656272
10	55378861	55380389
10	55426523	55427702
10	58342693	58343834
10	58505078	58505904
10	59383424	59384595
10	59571558	59572662
10	59578188	59579462
10	60980449	60981310
10	61045502	61046234
10	61062504	61063835
10	61064058	61064838
10	61096382	61097757
10	61725033	61725783
10	62187644	62189124
10	62247480	62248691
10	62254274	62255334
10	62371034	62372042
10	62520040	62521246
10	62526842	62527729
10	62678221	62679204
10	63325490	63326486
10	63547351	63548394
10	63647865	63648884
10	63849408	63850193
10	63941038	63941998
10	64095747	64096928
10	65189870	65190722
10	65771812	65772757
10	66995402	66996154
10	67178610	67180028
10	67374481	67375764
10	67382100	67382933
10	68386754	68387682
10	68454584	68455490
10	69039926	69040910
10	69984281	69985418
10	70194075	70195114
10	70275662	70276824
10	70288321	70289421
10	70805000	70806019
10	71097039	71098184
10	71100137	71101259
10	71122551	71123986
10	71360467	71361480
10	71493845	71494679
10	71887804	71888504
10	71906085	71907333
10	72201195	72202107
10	72221126	72222180
10	72612526	72613486
10	72836340	72837553
10	72976822	72977870
10	73060356	73061513
10	73092618	73093625
10	73272348	73273195
10	73414213	73414738
10	73480464	73481573
10	73648419	73649535
10	73690115	73691377
10	73767846	73770266
10	73804331	73805253
10	73922488	73923577
10	73939500	73940953
10	74030028	74031157
10	74031748	74032947
10	74057473	74058865
10	74081470	74083032
10	74123536	74124716
10	74445786	74446931
10	74502328	74503288
10	74599402	74600266
10	74740052	74740775
10	74845538	74846454
10	75646853	75649385
10	75679323	75680539
10	75742580	75743514
10	75786379	75787234
10	75859054	75860248
10	76342946	76343919
10	76466668	76467451
10	76839044	76840463
10	76863400	76864513
10	76901407	76902600
10	77189363	77190495
10	78017195	78018192
10	78087448	78088592
10	78154129	78155008
10	78274276	78275225
10	79152308	79153386
10	79174755	79175765
10	79221132	79222208
10	79418669	79419997
10	79423167	79424039
10	79482424	79483422
10	79496963	79497966
10	79568191	79569085
10	79578944	79580673
10	79657881	79659547
10	80679497	80680439
10	80812185	80813168
10	80859294	80860593
10	80912131	80912892
10	80997302	80998191
10	81020432	81020954
10	81779767	81780651
10	81860616	81861625
10	82171215	82172156
10	82189098	82190034
10	82230404	82232715
10	82247877	82248977
10	82265082	82266704
10	82298858	82300800
10	82350248	82351259
10	82378499	82379616
10	82506895	82507913
10	82937428	82938376
10	83066761	83067683
10	83203724	83204583
10	84451980	84452945
10	84833543	84834507
10	84874744	84875761
10	85742971	85743997
10	86284303	86285749
10	87307542	87308526
10	87953879	87954731
10	88513607	88514415
10	88534602	88535684
10	88727835	88728833
10	88873095	88874117
10	89176528	89177225
10	89601908	89603592
10	89621477	89623806
10	89738254	89739966
10	89788801	89789713
10	89802249	89803113
10	89847916	89848903
10	89851293	89852135
10	90020176	90021357
10	90180927	90181760
10	90237789	90238961
10	90510151	90511118
10	90749956	90751736
10	91001180	91002408
10	91037718	91038493
10	91091759	91092426
10	91291955	91292977
10	91403778	91405513
10	91460949	91462047
10	91810761	91811934
10	91949632	91950604
10	92141732	92142592
10	92180247	92181042
10	92243746	92244834
10	92578207	92579119
10	92609504	92610791
10	92736720	92737922
10	92749156	92750117
10	92997755	92998735
10	93026165	93027296
10	93110013	93112034
10	93390016	93391082
10	93411976	93413603
10	94089536	94090681
10	94897350	94898911
10	94909723	94910695
10	96345727	96346530
10	96494137	96495140
10	96989224	96990001
10	97007129	97008265
10	97023682	97024847
10	97054426	97055744
10	97098387	97099722
10	97117906	97118774
10	97271808	97272765
10	98264912	98266002
10	98615947	98616795
10	99172357	99173237
10	99226592	99228390
10	99309124	99310551
10	99410739	99412304
10	99449195	99450539
10	99460921	99462153
10	100024810	100025815
10	100151064	100151933
10	100341732	100342824
10	100768579	100769554
10	101388798	101389738
10	101414145	101415252
10	101416050	101416932
10	101449077	101449823
10	101519847	101520624
10	101743746	101744655
10	101802697	101804131
10	101916595	101917632
10	102045325	102048078
10	102415979	102416761
10	102597995	102599045
10	102650146	102651055
10	102768962	102769995
10	102850275	102851267
10	102917600	102918751
10	102980925	102982322
10	103067510	103068502
10	103317593	103318588
10	103649432	103650852
10	103655340	103656229
10	103872499	103873641
10	104043905	104045035
10	104100415	104101401
10	104317263	104318330
10	104407685	104408736
10	104433501	104434500
10	104459504	104460438
10	104479764	104480901
10	104529209	104530237
10	104536446	104537479
10	104615387	104616487
10	104745482	104746233
10	104801783	104802709
10	105435595	105436524
10	105507605	105508670
10	105517386	105518109
10	105521546	105522747
10	105552241	105553127
10	105583438	105584669
10	105629785	105630930
10	105631628	105632872
10	105638690	105640538
10	105641038	105642350
10	105659717	105660783
10	105842438	105843552
10	105845161	105846295
10	106211073	106211928
10	106227395	106228184
10	107711613	107712611
10	108198827	108200106
10	109345005	109346543
10	109799130	109800364
10	111436167	111437067
10	111650540	111651416
10	111654029	111655075
10	111766382	111767243
10	111934791	111936218
10	111949669	111950549
10	112157974	112159650
10	112170013	112171634
10	112621660	112622768
10	112816245	112817888
10	112977821	112978654
10	113232782	113233749
10	114326234	114326959
10	114475091	114476869
10	114483932	114484935
10	114751367	114752265
10	114826916	114828016
10	115100537	115101653
10	115128707	115129683
10	115784228	115785701
10	116004411	116005880
10	116030858	116031947
10	116190776	116191846
10	116259189	116260370
10	116390687	116391778
10	116438187	116439193
10	116539344	116540089
10	116656259	116657360
10	117748813	117749670
10	117878229	117879773
10	118005166	118006149
10	118112976	118113844
10	118226119	118226984
10	118393530	118394745
10	118507438	118508263
10	118536828	118537868
10	118727536	118728535
10	118975925	118977187
10	119176104	119176752
10	119553812	119554665
10	119701403	119702573
10	119813564	119814548
10	119867810	119868595
10	119987868	119988647
10	120009608	120010611
10	120130195	120131393
10	120274716	120275614
10	120755782	120756885
10	120762772	120763945
10	121004506	121005429
10	121084232	121085336
10	121439827	121440935
10	121441428	121442621
10	121781472	121782583
10	121964413	121966138
10	122155072	122156491
10	122263303	122264921
10	122267751	122269108
10	122610296	122611359
10	122918294	122920341
10	122962923	122963929
10	123092045	123093372
10	123369985	123371601
10	123387005	123388055
10	123778495	123779313
10	123814393	123815354
10	123829322	123830636
10	123844428	123845774
10	124040636	124041704
10	124053063	124054236
10	124097708	124099953
10	124235455	124236464
10	124250380	124251656
10	124456337	124457255
10	124458774	124459543
10	124476727	124477589
10	124621002	124621993
10	124716624	124717460
10	124863086	124864172
10	124888602	124889517
10	125204741	125205564
10	125297932	125299129
10	125780616	125781703
10	125802417	125803400
10	125827997	125829539
10	125983939	125984531
10	126320843	126321708
10	126729244	126730341
10	126775716	126776920
10	126846991	126848019
10	126984942	126985848
10	127141277	127142314
10	127655735	127657040
10	128613718	128614797
10	128831346	128832964
10	128842303	128843194
10	129066560	129067368
10	129372790	129373738
10	129661067	129662235
10	129737723	129738853
10	129743276	129744099
10	129852652	129853563
10	129861725	129862661
10	129885132	129886094
10	131936591	131937218
10	132892638	132893630
10	133609495	133610410
10	133739073	133739880
10	133828828	133830225
10	134194868	134195791
10	134237404	134238585
10	134485154	134485953
10	134515917	134516706
10	134778461	134779423
10	135038638	135039508
10	135058108	135059379
10	135242867	135243830
10	135473226	135474839
11	283556	284480
11	363939	364993
11	439533	440576
11	514966	515774
11	534236	535284
11	706324	707701
11	803812	805071
11	846240	847176
11	1073197	1074287
11	1468171	1469303
11	1597701	1598773
11	1676037	1677323
11	1851479	1852678
11	1894575	1895438
11	1948379	1949079
11	2094099	2095124
11	2200033	2200932
11	2348169	2349034
11	2588595	2589549
11	2787267	2787905
11	2824362	2825386
11	3271385	3272683
11	3317188	3318604
11	3391475	3392412
11	3395695	3397335
11	3416476	3417269
11	3427300	3428284
11	3635952	3638173
11	4065747	4066958
11	4115544	4116137
11	4474895	4475963
11	4485174	4486158
11	5710703	5712732
11	5828545	5829445
11	5886523	5887775
11	6223332	6224217
11	6308901	6310653
11	6825444	6826371
11	7461024	7461837
11	7894267	7895310
11	7927150	7928687
11	7949182	7950091
11	8008199	8009179
11	8159687	8160883
11	8213300	8214121
11	8604337	8605404
11	8650181	8651244
11	8832095	8833247
11	8853762	8854892
11	8926760	8927802
11	8950604	8951573
11	9075216	9076104
11	9160225	9161134
11	9166631	9167521
11	9169878	9170752
11	9231999	9232959
11	9379025	9379976
11	9496445	9497715
11	9631009	9632342
11	9823396	9824799
11	9967362	9968335
11	10065668	10066930
11	10509761	10511295
11	10521564	10522479
11	10920672	10922830
11	11067975	11068676
11	11414081	11415183
11	11472232	11473178
11	11541528	11542503
11	11738434	11739606
11	12017945	12019205
11	12085403	12086320
11	12087176	12088437
11	12101115	12102338
11	12107482	12110431
11	12210723	12212084
11	12499939	12501399
11	12791263	12793254
11	12830181	12831049
11	12835757	12836733
11	13094568	13095774
11	13145854	13146840
11	13181820	13183043
11	13277268	13278429
11	13281863	13283319
11	13359866	13360774
11	13483255	13484511
11	13687917	13689357
11	14358491	14359283
11	14402153	14403105
11	14419541	14420383
11	14443580	14444593
11	14446415	14447460
11	15117047	15118042
11	16118725	16119626
11	16654014	16655101
11	16796576	16797901
11	16897582	16898548
11	17133993	17134954
11	17197788	17198522
11	17390915	17392134
11	17399623	17401602
11	17823429	17824292
11	17908523	17909783
11	18328988	18329641
11	18921314	18922369
11	19265627	19266851
11	19554303	19555624
11	19849693	19850385
11	20071661	20072817
11	20132452	20133529
11	20495920	20497201
11	20504992	20506446
11	21198619	21199578
11	22372613	22373286
11	22698628	22699482
11	22709409	22710184
11	23340013	23340943
11	25089627	25090773
11	25264412	25265282
11	25366835	25367773
11	25462862	25463629
11	25992202	25992962
11	26037052	26037972
11	26208832	26209861
11	26384474	26385467
11	27061366	27062383
11	27434545	27435639
11	27487607	27488544
11	27537091	27537929
11	27656550	27658172
11	27695324	27696239
11	28131305	28132198
11	28161000	28163001
11	28312139	28313250
11	28542179	28543672
11	30218956	30220213
11	30398607	30399621
11	31240139	31241059
11	31275682	31276738
11	31696042	31696786
11	32102299	32103527
11	32324332	32325908
11	33066973	33068092
11	33082419	33083887
11	33635446	33636286
11	33677385	33678718
11	33916945	33918103
11	34051597	34052536
11	34268136	34269050
11	34657277	34658450
11	34702477	34703533
11	34706561	34707720
11	35058872	35059840
11	35061414	35062600
11	35077809	35078750
11	35109466	35110874
11	35136425	35138362
11	35164835	35166321
11	35297593	35298581
11	35537537	35538561
11	35605145	35606352
11	35819834	35821219
11	35915152	35916270
11	36039420	36040651
11	36183498	36184478
11	36419275	36420669
11	36720483	36721437
11	37903005	37903864
11	37914694	37915495
11	38616282	38617171
11	38973880	38974730
11	40906704	40907407
11	40979975	40980969
11	41507414	41508434
11	41525021	41526098
11	41592672	41593550
11	41810655	41811625
11	42483971	42485053
11	42558223	42559255
11	42597688	42598602
11	42793007	42794178
11	43425575	43426903
11	43564560	43565584
11	43664344	43665282
11	43841149	43842338
11	44311381	44312358
11	44585851	44586808
11	45359089	45360234
11	45716304	45717310
11	45757578	45758818
11	45952517	45953468
11	46181056	46181987
11	46366132	46367314
11	46431856	46432542
11	46447405	46448103
11	46653009	46653989
11	46678743	46680032
11	46707650	46709812
11	46847766	46848654
11	46957929	46958538
11	47008458	47009538
11	47235588	47237600
11	47419846	47420913
11	47421846	47422750
11	47604397	47605211
11	49198204	49198973
11	49398933	49399692
11	55475698	55476458
11	56038303	56038954
11	56977492	56978482
11	57303935	57304777
11	57413850	57414944
11	57424474	57425699
11	57436514	57437524
11	57555442	57556597
11	58043904	58044940
11	58193168	58194176
11	58345041	58346197
11	58425525	58426669
11	58561462	58562355
11	58936702	58937935
11	58968530	58969474
11	59340501	59341681
11	59347841	59348769
11	59661714	59662812
11	60330712	60332011
11	60702984	60703842
11	61038048	61038997
11	61061458	61062851
11	61064150	61065852
11	61067545	61068891
11	61093357	61094223
11	61136796	61137984
11	61262432	61263421
11	61394036	61394808
11	61464821	61465836
11	61525671	61526653
11	61547938	61549084
11	61586990	61588406
11	61740040	61741657
11	61748166	61749389
11	61766064	61767315
11	61815279	61816269
11	61863297	61864521
11	61866314	61867653
11	61990066	61991025
11	62052582	62053929
11	62198117	62199224
11	62310209	62311232
11	62315065	62316061
11	62366470	62368329
11	62608405	62609751
11	62670797	62671835
11	63312847	63313912
11	63332172	63334159
11	63558616	63559740
11	63753342	63754183
11	64091772	64092907
11	64102257	64103072
11	64204337	64205541
11	64286574	64287707
11	64309311	64310848
11	64426548	64427685
11	64610160	64611174
11	64648633	64649522
11	64808328	64809228
11	64863246	64864013
11	64889331	64890099
11	64950304	64951578
11	65149134	65150588
11	65187373	65190886
11	65191217	65193311
11	65221727	65222712
11	65359904	65361057
11	65551038	65552438
11	65560275	65561381
11	65616833	65617877
11	65666113	65667428
11	65775558	65776358
11	65827487	65828496
11	65893427	65895087
11	66103669	66105385
11	66106231	66107221
11	66369711	66370565
11	66386276	66387421
11	66403728	66404494
11	66462075	66463001
11	66535220	66536008
11	66673165	66674252
11	66824613	66825876
11	66844817	66845531
11	66849505	66850628
11	67079986	67080947
11	67231188	67232821
11	67351521	67352740
11	67423418	67424484
11	67462958	67463887
11	67630310	67631026
11	67840792	67841810
11	67930873	67931865
11	67965293	67966540
11	68049150	68050391
[truncated: 9,573 more rows]

## Sheet: Readme
Each sheet contains peaks detected in both replicates
as detected by MACS in hg19
