# Supplementary material for: Genome-wide characterization reveals complex interplay between TP53 and TP63 in response to genotoxic stress
Source: Nucleic Acids Res. 2014 May 13;42(10):6270–85. doi: 10.1093/nar/gku299 (PMC4041465; doi:10.1093/nar/gku299)
Supplement: SUPPLEMENTARY DATA [file supp_gku299_nar-03118-x-2013-File008.zip › NAR-03118-2013 Suppl files/Supplementary_file_4.xls]

## Sheet: Adriamycin
Adriamycin induced genes							Adriamycin repressed genes
TP53 siRNA (700)	TP53 bound (457)	TP63 bound (499)	TP53/TP63 bound (419)	TP63 only bound (80)	TP53 only bound (38)		p53 siRNA (1572)	TP53 bound (557)	TP63 bound (898)	TP53/TP63 bound (473)	TP63 only bound (425)	TP53 only bound (84)
DNM3	SLC4A11	DNM3	SLC4A11	TSPAN2	CST4		C1orf21	C20orf194	C1orf21	C20orf194	USP1	FLRT3
HHAT	PRNT	HHAT	PRNT	XPR1	SFTA2		STMN1	DSN1	STMN1	DSN1	CLCA4	MAPK11
ACOT7	ZNF337	ACOT7	ZNF337	SLC2A5	C9orf66		RNF220	RBL1	RNF220	RBL1	NUP133	FUBP1
ECE1	BLCAP	ECE1	BLCAP	LYPLA2	CHRNA6		PTPRF	NCOA5	PTPRF	NCOA5	EXOSC10	HIST2H3D
LDLRAD2	FITM2	LDLRAD2	FITM2	FAM54B	AGBL2		USP1	ZFP64	USP1	ZFP64	EIF2C4	HIST2H2AB
TCEA3	PLTP	TCEA3	PLTP	TRIM63	CARD18		NFIA	AURKA	NFIA	AURKA	LRP8	ZNF695
BMP8B	SULF2	BMP8B	SULF2	FMOD	BNIP3		ITGB3BP	UBE2G2	ITGB3BP	UBE2G2	OMA1	IMPDH2
C1orf168	NKAIN4	C1orf168	NKAIN4	ERO1LB	TP53		CLCA4	MRPL20	CLCA4	MRPL20	ATG4C	COMMD2
WDR63	KRTAP19-1	WDR63	KRTAP19-1	EHD3	MFSD6L		WDR3	STMN1	OTUD7B	STMN1	DEPDC1	RARRES1
CLCA2	PRODH	CLCA2	PRODH	PPP1R1C	PPY		OTUD7B	RPA2	PPP1R12B	RPA2	PRKACB	TAS2R1
FNBP1L	ZMAT5	MYBPHL	ZMAT5	TAF1B	TMEM101		PPP1R12B	MTF1	NUP133	MTF1	TTLL7	HIST1H4B
AMY1B	RANGAP1	TSPAN2	RANGAP1	GPD1L	C17orf47		EPRS	SPATA6	EXOSC10	SPATA6	LRRC8D	HIST1H3B
MYBPHL	ARSA	XPR1	ARSA	MME	APOBEC3C		NUP133	ORC1	SPEN	ORC1	VPS45	HIST1H2AB
TSPAN2	TMEM52	MR1	TMEM52	GLRB	APOBEC3D		EXOSC10	SELRC1	PTP4A2	SELRC1	RALGPS2	HIST1H1D
XPR1	EPHA2	FAIM3	EPHA2	BBS7	ADCK3		SPEN	DPH5	EIF2C4	DPH5	GLRX2	HIST1H1B
MR1	TCEA3	RASSF5	TCEA3	SDHA	C3orf23		RCC1	VAV3	ST3GAL3	VAV3	KIF14	HIST1H3I
LEMD1	FUCA1	CALML6	FUCA1	GAPT	ARL14		PTP4A2	POGZ	SPATA6	POGZ	EDARADD	HIST1H4L
FAIM3	PAQR7	TMEM52	PAQR7	P4HA2	DAPK1		EIF2C4	PYGO2	OSBPL9	PYGO2	GPR137B	MCM9
RASSF5	OSCP1	TP73	OSCP1	CD14	PHPT1		ST3GAL3	ISG20L2	LRP8	ISG20L2	ADSS	TTI2
ADCK3	POU3F1	SLC2A5	POU3F1	DUSP22	SAC3D1		KIF2C	PIGM	OMA1	PIGM	NOL9	NBN
CALML6	BMP8B	EPHA2	BMP8B	C6orf25	C10orf32		SPATA6	NME7	ATG4C	NME7	DNAJC11	TIMM10
TMEM52	MYBPHL	LYPLA2	MYBPHL	OSTM1	DPYSL4		OSBPL9	TRMT1L	AK4	TRMT1L	ERRFI1	NT5DC3
TP73	PPM1J	FUCA1	PPM1J	ULBP1	ABHD4		LRP8	UBE2T	DEPDC1	UBE2T	OTUD3	TUBD1
SLC2A5	RPTN	FAM54B	RPTN	POM121	ASPSCR1		OMA1	INTS7	PRKACB	INTS7	HNRNPR	NOB1
FBXO44	LCE1C	PAQR7	LCE1C	UBE2H	CETN1		ATG4C	LBR	TTLL7	LBR	SNRNP40	NR2C2AP
FBXO2	ITLN2	TRIM63	ITLN2	POMZP3	TRIM24		AK4	FAM89A	LRRC8B	FAM89A	HPCA	ANKRD27
EPHA2	RGS16	GJB4	RGS16	ATP6V1F	TNFRSF10A		DEPDC1	OPN3	LRRC8D	OPN3	GNL2	DCLRE1B
LYPLA2	FAIM3	OSCP1	FAIM3	ZFAT	MCF2		PRKACB	CDC25A	VAV3	CDC25A	PPT1	TSEN2
FUCA1	SLC30A1	POU3F1	SLC30A1	XKR9	FAM196A		TTLL7	SHQ1	GPSM2	SHQ1	ELOVL1	ZNF620
FAM54B	XPC	CITED4	XPC	RDH10	C12orf5		LRRC8B	LIPH	GPR89C	LIPH	MED8	PVRL3
PAQR7	CCK	FAM183A	CCK	TNFSF15	RGMA		GBP4	MBOAT2	GPR89B	MBOAT2	CDC20	DTX3L
TRIM63	UCN2	PLK3	UCN2	LCN2	STXBP6		LRRC8D	DPY30	VPS45	DPY30	STIL	GFM1
STX12	GPX1	GADD45A	GPX1	TAF7L	RTN1		MTF2	CEBPZ	POGZ	CEBPZ	LRRC42	CENPO
GJB4	PCBP4	TMEM56	PCBP4	TLR7	BBS2		VAV3	PUS10	NME7	PUS10	L1TD1	CCDC99
OSCP1	KIAA1257	CSF1	KIAA1257	NDP	PID1		GPSM2	WDR92	DARS2	WDR92	SSX2IP	PLK4
POU3F1	ANKUB1	CHI3L2	ANKUB1	CITED1	CCDC122		GPR89C	FAM136A	RABGAP1L	FAM136A	GBP3	HIST1H3C
CITED4	GPR87	PPM1J	GPR87	MORC4	C22orf25		GPR89B	SMPD4	RALGPS2	SMPD4	HENMT1	HIST1H3E
FAM183A	LEPREL1	SIKE1	LEPREL1	TSC22D3	KCNS2		PPIAL4C	NMI	FAM129A	NMI	NRAS	HIST1H4F
PLK3	TP53I3	HIST2H2AA4	TP53I3	TAF3			VPS45	SLC25A12	GLRX2	SLC25A12	TTF2	HIST1H2AL
GADD45A	DQX1	HIST2H2AA3	DQX1	CUBN			POGZ	HJURP	DENND1B	HJURP	PHGDH	CENPW
TMEM56	KRCC1	HIST2H3A	KRCC1	PITRM1			NUF2	BRD9	KIF14	BRD9	SF3B4	MAK16
AMY2B	FHL2	RPTN	FHL2	AKR1C1			NME7	C5orf28	INTS7	C5orf28	SLC27A3	TERF1
CSF1	IL1B	C1orf68	IL1B	ITIH2			DARS2	CDC25C	EDARADD	CDC25C	GORAB	HELLS
CHI3L2	FKBP7	LCE1C	FKBP7	EGR2			RABGAP1L	SPATA24	GPR137B	SPATA24	UCHL5	RASSF8
PPM1J	SDPR	LCE1E	SDPR	ANKRD1			RALGPS2	GEMIN5	AKT3	GEMIN5	LAD1	UTP20
SIKE1	TMEFF2	LCE1B	TMEFF2	TRUB1			TSEN15	NUDCD2	ADSS	NUDCD2	SERTAD4	TMEM98
FAM46C	ABCB6	IVL	ABCB6	CADM1			FAM129A	C5orf60	MRPL20	C5orf60	DTL	VMP1
PPIAL4G	ANKRA2	PYHIN1	ANKRA2	TUB			GLRX2	SLC7A11	NOL9	SLC7A11	TMEM206	HBZ
HIST2H2AA4	ENC1	SLAMF7	ENC1	TP53I11			DENND1B	MLF1IP	DNAJC11	MLF1IP	DEGS1	PLK1
HIST2H2AA3	FAM169A	ITLN2	FAM169A	ADM			KIF14	CDCA7L	ERRFI1	CDCA7L	PYCR2	CDK10
HIST2H3A	TMEM173	FCRLA	TMEM173	C12orf45			INTS7	CPVL	PDPN	CPVL	PARP1	MUM1
RPTN	LRPAP1	RGS16	LRPAP1	C3AR1			CENPF	SEMA3C	OTUD3	SEMA3C	C1orf131	RFXANK
C1orf68	PRSS12	RNPEP	PRSS12	AICDA			RRP15	TNPO3	HNRNPR	TNPO3	FH	ZNF227
LCE1C	TRIML2	BTG2	TRIML2	A2M			ZNF678	LYRM4	C1orf135	LYRM4	SH3YL1	RAD54L
LCE1E	POM121C	FMOD	POM121C	CLEC2B			EDARADD	HIST1H3G	PPP1R8	HIST1H3G	EPT1	TOR1AIP1
LCE1B	PON3	MDM4	PON3	HIST4H4			HEATR1	HIST1H3F	RPA2	HIST1H3F	LCLAT1	RRP15
IVL	BAIAP2L1	IL20	BAIAP2L1	ADCY6			GPR137B	HSPA1L	SNRNP40	HSPA1L	TTC27	CPS1
S100A12	GAL3ST4	SLC30A1	GAL3ST4	NTS			AKT3	PHIP	HPCA	PHIP	VPS54	IPO11
PYHIN1	SLC13A4	ERO1LB	SLC13A4	FAM155A			ADSS	BACH2	GNL2	BACH2	ALMS1	PCBD2
SLAMF7	EZH2	NCKAP5	EZH2	GCH1			MRPL20	MMS22L	MTF1	MMS22L	BUB1	PEX3
ITLN2	FLOT1	TMEFF2	FLOT1	TSSK4			NOL9	TFB1M	PPT1	TFB1M	CKAP2L	DPYSL2
FCRLA	LRFN2	EHD3	LRFN2	RASGRF1			DNAJC11	NOL6	ELOVL1	NOL6	C2orf27A	P4HA1
RGS16	SESN1	ACYP2	SESN1	LOXL1			UTS2	KIF24	MED8	KIF24	ACVR1	TUBGCP3
RNPEP	TSPYL4	TSGA10	TSPYL4	WDR61			ERRFI1	GNE	CDC20	GNE	FASTKD1	NUP107
BTG2	GABBR2	UBR3	GABBR2	ZNF423			PDPN	TLE1	STIL	TLE1	METAP1D	C15orf44
FMOD	DFNB31	ZNF385B	DFNB31	CAPNS2			MRTO4	NOL8	ORC1	NOL8	SP100	TTLL5
MDM4	TNFRSF10B	NRP2	TNFRSF10B	RASD1			OTUD3	IKBKAP	SELRC1	IKBKAP	SP140L	PARP9
IL20	ANXA13	BMPR2	ANXA13	KRTAP2-1			HNRNPR	C9orf80	LRRC42	C9orf80	E2F6	C2orf44
SLC30A1	LYNX1	EPAS1	LYNX1	KRTAP2-2			C1orf135	PBK	L1TD1	PBK	CCDC75	LANCL1
HIST3H2A	TAB3	ANXA4	TAB3	B4GALNT2			PPP1R8	FBXO16	SSX2IP	FBXO16	MRPL35	C5orf42
ERO1LB	RGAG4	KRCC1	RGAG4	FDXR			RPA2	C8orf37	GBP3	C8orf37	NCAPH	CCNC
NCKAP5	FLNA	FHL2	FLNA	ANKRD29			SNRNP40	SLC25A32	CDC7	SLC25A32	IL1R1	ZDHHC21
TMEFF2	ZNF195	MERTK	ZNF195	CABYR			HPCA	ERCC6L	AGL	ERCC6L	IL18R1	KIF18A
EHD3	SLC1A2	CERS6	SLC1A2	ZNF562			CLSPN	TRMT2B	DPH5	TRMT2B	MALL	TIMELESS
ACYP2	OR5B2	MYO3B	OR5B2	ZBTB46			EIF2C1	E2F8	HENMT1	E2F8	POLR1B	TRIM16
TSGA10	FADS1	METTL8	FADS1	C20orf27			GNL2	C11orf51	DDX20	C11orf51	MKI67IP	LMNB2
UBR3	ZNHIT2	PPP1R1C	ZNHIT2	CSTL1			CDCA8	CTSC	NRAS	CTSC	GALNT3	THOC1
ZNF385B	CCDC90B	FAM171B	CCDC90B	HUNK			MTF1	TMEM123	TTF2	TMEM123	ZC3H15	KIF2C
NRP2	DRD2	INPP1	DRD2	SLC5A3			PPT1	PPP2R1B	PHGDH	PPP2R1B	TMEM194B	EXO1
BMPR2	SCN4B	OBFC2A	SCN4B	MPPED1			ZNF684	MPZL2	PEX11B	MPZL2	PPIL3	C7orf42
EPAS1	SCN3B	PGAP1	SCN3B				PPIH	CUL2	SF3B4	CUL2	TTLL4	GTPBP4
ANXA4	SIAE	ADAM23	SIAE				C1orf210	SGMS1	GABPB2	SGMS1	TNIK	AS3MT
KRCC1	PTPLA	ABCA12	PTPLA				ELOVL1	DNA2	SLC27A3	DNA2	FANCD2	GPR180
FHL2	SVIL	TAF1B	SVIL				MED8	AP3M1	PYGO2	AP3M1	METTL6	KIAA0586
MERTK	FAM25B	TP53I3	FAM25B				CDC20	ERLIN1	CKS1B	ERLIN1	SLC4A7
CERS6	FAM25G	AGBL5	FAM25G				IPP	AFAP1L2	ISG20L2	AFAP1L2	SACM1L
MYO3B	FAM25C	YPEL5	FAM25C				RAD54L	ABLIM1	PIGM	ABLIM1	SFMBT1
METTL8	TYSND1	PLEK	TYSND1				KIAA0494	SACS	UAP1	SACS	SUCLG2
WIPF1	NODAL	DQX1	NODAL				STIL	CENPJ	MPZL1	CENPJ	LRRC58
PPP1R1C	AVPI1	RETSAT	AVPI1				ORC1	MTMR6	GORAB	MTMR6	HCLS1
FAM171B	MLF2	IL1B	MLF2				SELRC1	VPS36	TRMT1L	VPS36	POLQ
INPP1	KLRK1	RABL2A	KLRK1				LRRC42	KLF12	UCHL5	KLF12	IL20RB
OBFC2A	C12orf71	GALNT5	C12orf71				MRPL37	EFNB2	LAD1	EFNB2	TRPC1
PGAP1	FAM186A	DFNB59	FAM186A				TTC4	C12orf4	TIMM17A	C12orf4	HLTF
ADAM23	ZNF385A	FKBP7	ZNF385A				L1TD1	PHB2	UBE2T	PHB2	BCHE
ABCA12	GLS2	SDPR	GLS2				ALG6	AMIGO2	DIEXF	AMIGO2	USP13
PID1	IKBIP	IGFBP2	IKBIP				RABGGTB	CBX5	SERTAD4	CBX5	OPA1
TAF1B	RASAL1	ABCB6	RASAL1				FUBP1	LRIG3	DTL	LRIG3	GORASP1
TP53I3	TBX3	DNAJB2	TBX3				IFI44L	TMBIM4	TMEM206	TMBIM4	ZNF589
AGBL5	C15orf57	STK16	C15orf57				IFI44	CPM	DEGS1	CPM	GNL3
YPEL5	LYSMD2	EDEM1	LYSMD2				SSX2IP	SLC6A15	LBR	SLC6A15	TOMM70A
PLEK	RPS27L	LEPREL1	RPS27L				ZNHIT6	CIT	PYCR2	CIT	ABHD10
ANKRD53	STARD5	PLCL2	STARD5				GBP3	ANAPC5	PARP1	ANAPC5	HEG1
DQX1	TEP1	TRAK1	TEP1				CDC7	CEP152	FAM89A	CEP152	MCM2
RETSAT	ZNF219	ARHGEF3	ZNF219				GLMN	SEC23A	C1orf131	SEC23A	SRPRB
DUSP2	PGF	PLCXD2	PGF				AGL	EFCAB11	GGPS1	EFCAB11	TM4SF1
IL1B	TLCD1	DIRC2	TLCD1				CCDC76	CDCA4	FH	CDCA4	TRIM59
RABL2A	GIT1	MYLK	GIT1				SASS6	GEMIN4	OPN3	GEMIN4	GPR160
GALNT5	ERN1	KIAA1257	ERN1				DPH5	METTL16	VSNL1	METTL16	TBCCD1
DFNB59	FAM104A	PPP2R3A	FAM104A				PRMT6	C1QBP	IKZF2	C1QBP	PDS5A
FKBP7	MXRA7	ZMAT3	MXRA7				SLC25A24	AURKB	SH3YL1	AURKB	NEIL3
FRZB	HAGH	BHLHE40	HAGH				HENMT1	ZSWIM7	MBOAT2	ZSWIM7	FAM184B
SDPR	C16orf5	XPC	C16orf5				DDX20	ULK2	WDR35	ULK2	PCDH7
CASP10	NUPR1	GPD1L	NUPR1				RSBN1	DHRS13	EPT1	DHRS13	FIP1L1
IGFBP2	RRAD	CCK	RRAD				DCLRE1B	SSH2	LCLAT1	SSH2	PPAT
ABCB6	SLC12A4	UCN2	SLC12A4				NRAS	POLG2	TTC27	POLG2	TMPRSS11F
DNAJB2	PRAM1	P4HTM	PRAM1				TTF2	TXNDC11	ATL2	TXNDC11	MTTP
STK16	ZNF561	GPX1	ZNF561				PHGDH	GSPT1	THADA	GSPT1	NAA15
C2orf72	ZNF812	PCBP4	ZNF812				FAM72D	MT1G	MSH2	MT1G	FHDC1
ATG4B	PDE4C	ZNF654	PDE4C				PEX11B	GINS2	PUS10	GINS2	MND1
EDEM1	ISYNA1	C3orf52	ISYNA1				POLR3C	AES	VPS54	AES	SH3RF1
LEPREL1	PSG1	GOLGB1	PSG1				HIST2H3D	KRI1	ALMS1	KRI1	TACC3
PLCL2	PSG6	MRAS	PSG6				HIST2H2AB	C19orf54	TCF7L1	C19orf54	HAUS3
TRAK1	CADM4	ACPL2	CADM4				SF3B4	ZNF235	C2orf55	ZNF235	LYAR
C3orf23	MBOAT7	ANKUB1	MBOAT7				ANP32E	ZNF616	NPAS2	ZNF616	ZBTB49
ARHGEF3	CST4	GPR87	C1orf168				PRPF3	ENOSF1	CCDC138	ENOSF1	FGFBP1
PLCXD2	C1orf168	MME	HIST2H2AA4				CERS2	PTPN2	BUB1	PTPN2	DHX15
DIRC2	HIST2H2AA4	POLR2H	HIST2H3A				GABPB2	FLRT3	CKAP2L	DENND1B	ANAPC4
MYLK	HIST2H3A	HRASLS	HIST2H2AA3				ILF2	MAPK11	C2orf27A	ULK4	PAICS
KIAA1257	HIST2H2AA3	TBC1D9	ZNF385B				SLC27A3	FUBP1	ARL6IP6	CCNL1	ANXA3
PPP2R3A	ZNF385B	SORBS2	CDH18				RAB13	HIST2H3D	ACVR1	ADCY3	HPSE
ZMAT3	CDH18	RGS12	ALDH7A1				HAX1	HIST2H2AB	FIGN	THADA	SLC9B2
LAMP3	ALDH7A1	SPATA18	C5orf4				PYGO2	DENND1B	FASTKD1	FIGN	EXOSC9
BHLHE40	C5orf4	LNX1	ISPD				ADAM15	ZNF695	METAP1D	SP110	CCNA2
XPC	ISPD	HERC5	C7orf49				CKS1B	ULK4	NUP35	C5orf45	PLRG1
EOMES	C7orf49	HSPA4L	ZNF425				FDPS	IMPDH2	RAPH1	SCFD2	HMGB2
GPD1L	ZNF425	GLRB	PXT1				SSR2	COMMD2	AP1S3	TIFA	NUP155
CCK	SFTA2	CPE	ETV7				ISG20L2	CCNL1	SP110	DDX60	DEPDC1B
UCN2	PXT1	LRPAP1	TBC1D2				OR6K2	RARRES1	SP100	ACSL1	CDK7
P4HTM	ETV7	AMTN	C9orf50				PIGM	ADCY3	SP140L	CNOT4	POC5
GPX1	C9orf66	CCDC158	RALGDS				UFC1	THADA	HJURP	HIST1H1A	POLK
PCBP4	TBC1D2	PRSS12	GPR143				UAP1	FIGN	FARP2	HIST1H2AM	ANKRD32
ZNF654	C9orf50	BBS7	BACE1				ALDH9A1	SP110	RRM2	RTN4IP1	NUDT12
C3orf52	RALGDS	C4orf51	FAM13C				MPZL1	TAS2R1	E2F6	RBMX	SAR1B
GOLGB1	CHRNA6	FAM198B	CHRNB4				C1orf112	C5orf45	ADCY3	CDCA5	RNF145
MRAS	GPR143	STOX2	NR1D1				METTL18	SCFD2	CENPA	RTKN2	PWWP2A
ACPL2	AGBL2	TRIML2	ISM1				GORAB	TIFA	EIF2B4	C10orf76	DAB2
ANKUB1	CARD18	CDH18	ADRM1				CENPL	DDX60	GPN1	MKI67	MRPS36
GPR87	BACE1	ENC1	CLIC6				TOR1AIP1	ACSL1	DPY30	POLE2	CENPH
MME	FAM13C	TNFAIP8	SEC14L2				TRMT1L	CNOT4	SLC30A6	DNAAF2	GTF2H2C
ARL14	BNIP3	SNX2	OSBP2				UCHL5	HIST1H1A	CCDC75	TIMM9	GTF2H2
POLR2H	CHRNB4	TGFBI	LIMK2				ASPM	HIST1H4B	CEBPZ	ELAC2	PAPD4
HRASLS	TP53	PPP2R2B	APOBEC3G				C1orf53	HIST1H3B	FAM161A	ACACA	GIN1
MUC7	MFSD6L	CYFIP2	APOBEC3H				LAD1	HIST1H2AB	WDR92	PTRH2	CDKN2AIPNL
TBC1D9	NR1D1	SDHA	CALML6				TIMM17A	HIST1H1D	FAM136A	C20orf94	PHF15
SORBS2	PPY	CMBL	TP73				UBE2T	HIST1H1B	MRPL35	PRMT2	HSPA9
RGS12	TMEM101	HSPB3	GJB4				DIEXF	HIST1H3I	NCAPH	ADSL	RMND5B
SPATA18	C17orf47	GAPT	FAM183A				SERTAD4	HIST1H4L	IL1R1	SPEN	FKBP5
LNX1	ISM1	MARVELD2	PLK3				NEK2	HIST1H2AM	IL18R1	PPP1R8	SUPT3H
HERC5	ADRM1	ANKRA2	GADD45A				DTL	RTN4IP1	MALL	ST3GAL3	KIAA1009
HSPA4L	CLIC6	FAM169A	CSF1				TMEM206	MCM9	POLR1B	LRRC8B	PPARD
GLRB	SEC14L2	ALDH7A1	C1orf68				NSL1	TTI2	MKI67IP	CDC7	PPIL1
CPE	OSBP2	P4HA2	LCE1E				ANGEL2	NBN	SMPD4	AGL	ATG5
LRPAP1	LIMK2	TMEM173	LCE1B				BPNT1	RBMX	NMI	PEX11B	ECI2
ADRA2C	APOBEC3G	CD14	IVL				DEGS1	TIMM10	GALNT3	CKS1B	HIST1H2AD
MSX1	APOBEC3H	GPX3	FCRLA				LBR	CDCA5	GORASP2	MPZL1	HIST1H1E
AMTN	CALML6	GM2A	DNM3				PYCR2	RTKN2	CYBRD1	DARS2	HIST1H4D
CCDC158	TP73	C5orf4	RNPEP				PARP1	C10orf76	SLC25A12	C1orf21	HIST1H2BE
BMP3	GJB4	MYO6	BTG2				C1orf96	MKI67	SSFA2	TIMM17A	NRM
PRSS12	FAM183A	MDC1	IL20				FAM89A	NT5DC3	ZC3H15	PPP1R12B	CLIC1
BBS7	PLK3	ZFAND3	BHLHE40				C1orf131	POLE2	TMEM194B	GGPS1	PLA2G7
C4orf51	GADD45A	LRFN2	EDEM1				GGPS1	DNAAF2	PPIL3	GTPBP8	TNFRSF21
FAM198B	CSF1	SESN1	ZNF654				FH	TIMM9	TTLL4	CCRL1	GPR115
STOX2	C1orf68	REV3L	DIRC2				OPN3	ELAC2	ANKZF1	FAIM	MANEA
TRIML2	LCE1E	DUSP22	PPP2R3A				EXO1	ACACA	ING5	RRM2	FRK
CDH18	LCE1B	C6orf52	MRAS				TFB2M	PTRH2	ULK4	CENPA	ORC5
ENC1	IVL	TRIM38	HRASLS				ZNF695	TUBD1	FAM116A	MSH2	NAPEPLD
TNFAIP8	FCRLA	FLOT1	YPEL5				VSNL1	NOB1	FOXP1	CCDC138	SP4
SNX2	DNM3	C6orf25	ANXA4				IKZF2	NR2C2AP	C3orf26	CYBRD1	SNX10
TGFBI	RNPEP	C4B	MERTK				SH3YL1	ANKRD27	TNIK	SSFA2	VKORC1L1
PPP2R2B	BTG2	ETV7	RABL2A				MBOAT2	C20orf94	ACAP2	ANKZF1	CASP2
CYFIP2	IL20	PXT1	DFNB59				GEN1	PRMT2	FANCD2	TRIP13	NCAPG2
SDHA	BHLHE40	CDKN1A	OBFC2A				WDR35	ADSL	METTL6	GPX8	SUN1
CMBL	EDEM1	CUL9	NRP2				CENPO	SPEN	SLC4A7	SLC30A5	TWISTNB
HSPB3	ZNF654	POLH	IGFBP2				EPT1	PPP1R8	SACM1L	MAP1B	LSM5
GAPT	DIRC2	TMEM63B	STK16				LCLAT1	ST3GAL3	ATRIP	UTP15	NT5C3
MARVELD2	PPP2R3A	PRDM1	DNAJB2				TTC27	LRRC8B	SFMBT1	POLR3G	POLD2
ANKRA2	MRAS	OSTM1	HSPB3				FAM98A	CDC7	SUCLG2	ARSK	FIGNL1
FAM169A	HRASLS	TSPYL4	MARVELD2				PRKD3	AGL	GXYLT2	SLC35A4	DBF4
ANKRD34B	YPEL5	ULBP1	TNFAIP8				ATL2	PEX11B	SHQ1	PCDHGA10	ARMC10
ALDH7A1	ANXA4	POM121	GPX3				DHX57	CKS1B	PHLDB2	HMMR	ST7-OT4
P4HA2	MERTK	FSCN1	GM2A				THADA	MPZL1	GRAMD1C	TBC1D19	INTS9
TMEM173	RABL2A	ISPD	RGS12				MSH2	DARS2	LRRC58	CEP44	SFRP1
CD14	DFNB59	ADCY1	LFNG				FANCL	C1orf21	HCLS1	CCDC111	LYN
PCDHB14	OBFC2A	POM121C	FSCN1				KIAA1841	TIMM17A	POLQ	ANLN	TMEM55A
SPINK1	NRP2	GNAI1	SCIN				PUS10	PPP1R12B	IL20RB	RABGEF1	MTERFD1
GPX3	IGFBP2	PCLO	RHBDD2				VPS54	GGPS1	CEP70	PEG10	MTSS1
GM2A	STK16	UBE2H	ZP3				ALMS1	GTPBP8	TRPC1	CAV2	ERI1
C5orf4	DNAJB2	SLC13A4	GNAI1				TCF7L1	CCRL1	U2SURP	CNTNAP2	MTMR9
MYO6	HSPB3	EZH2	CROT				ZNF514	FAIM	HLTF	NUB1	POLR3D
IRF4	MARVELD2	GALNT11	C4B				STARD7	RRM2	RSRC1	PAK1IP1	CDCA2
MDC1	TNFAIP8	LFNG	CDKN1A				ANKRD36	CENPA	BCHE	HIST1H2BI	EIF4EBP1
ZFAND3	GPX3	SCIN	CUL9				C2orf55	MSH2	TBL1XR1	TUBB	UBXN2B
LRFN2	GM2A	RHBDD2	PRDM1				NPAS2	CCDC138	USP13	KIFC1	TMEM70
CNR1	RGS12	ZP3	DMRT3				CCDC138	CYBRD1	TP63	SRSF3	FABP5
SESN1	LFNG	POMZP3	ACER2				BUB1	SSFA2	OPA1	RPF2	FAM82B
REV3L	FSCN1	CROT	TMEM8B				CKAP2L	ANKZF1	GORASP1	HSF2	EBAG9
DUSP22	SCIN	PON3	RGS3				MAP3K2	TRIP13	EXOSC7	ANKRD18B	ZCCHC7
C6orf52	RHBDD2	BAIAP2L1	FAM125B				C2orf27A	GPX8	CDC25A	RMI1	KIAA0368
TRIM38	ZP3	CYP3A7	CEL				ARL6IP6	SLC30A5	ZNF589	METTL11A	PRSS3
HIST1H3H	GNAI1	GAL3ST4	TNFRSF10C				ACVR1	MAP1B	GNL3	RHOBTB2	FANCG
NKAPL	CROT	ATP6V1F	CTHRC1				FIGN	UTP15	TOMM70A	ESCO2	ANXA1
FLOT1	C4B	C7orf49	LY6K				SPC25	POLR3G	ABHD10	FAM92A1	PTCH1
SFTA2	CDKN1A	ZNF425	OR52E4				FASTKD1	ARSK	GTPBP8	C8orf47	ZNF367
LTA	CUL9	RIMS2	DDB2				METAP1D	SLC35A4	CCDC58	SQLE	RNF20
C6orf25	PRDM1	ENPP2	ROM1				DNAJC10	PCDHGA10	HEG1	EFR3A	DPM2
C4B	DMRT3	FBXO25	MRPL49				NUP35	HMMR	MCM2	GPAA1	QSOX2
TAP1	ACER2	ANK1	FAM89B				WDR75	TBC1D19	CCRL1	DDX10	ENOX2
ETV7	TMEM8B	ZFAT	CCS				CASP8	CEP44	SRPRB	FAM118B	MAOA
PXT1	RGS3	ZNF596	AMOTL1				RAPH1	CCDC111	FAIM	NET1	ZC4H2
CDKN1A	FAM125B	TNFRSF10B	GRIA4				CPS1	ANLN	TM4SF1	CDK1	PIGA
CUL9	CEL	TNFRSF10C	ANKK1				USP37	RABGEF1	CCNL1	C10orf57	EBP
POLH	TNFRSF10C	TMEM68	SIDT2				AP1S3	PEG10	TRIM59	CUTC	XIAP
TMEM63B	CTHRC1	TRIM55	PI4K2A				SP110	CAV2	GPR160	C10orf2	SLC9A6
PRDM1	LY6K	XKR9	ARMS2				SP100	CNTNAP2	LIPH	LHPP	BRCC3
OSTM1	OR52E4	RDH10	TARBP2				SP140L	NUB1	TBCCD1	RFC3	VBP1
TSPYL4	DDB2	RRM2B	SLC35E3				HJURP	PAK1IP1	PDS5A	NUDT15	NRP1
ULBP1	ROM1	CTHRC1	MDM2				FARP2	HIST1H2BI	NEIL3	BORA	NSUN6
TCP10L2	MRPL49	ANXA13	ISCU				ACP1	TUBB	CCDC111	NCAPD2	KIF11
POM121	FAM89B	FAM84B	CCDC63				ITGB1BP1	KIFC1	FAM184B	TUBA1C	NSMCE4A
FSCN1	CCS	LY6K	PRKAB1				IAH1	SRSF3	TBC1D19	DIP2B	CCDC6
ISPD	AMOTL1	LYNX1	MAPKBP1				RRM2	RPF2	PCDH7	XPOT	SMC3
ADCY1	GRIA4	UNC13B	JMJD7				E2F6	HSF2	WDR19	C12orf26	BCCIP
POM121C	ANKK1	TLE4	DTWD1				C2orf44	ANKRD18B	N4BP2	OAS1	BMI1
GNAI1	SIDT2	GABBR2	PLEKHO2				ADCY3	RMI1	FIP1L1	TMEM120B	AGAP7
PCLO	PI4K2A	PALM2-AKAP2	IL16				CENPA	METTL11A	SCFD2	FAN1	TSPAN15
SLC26A5	ARMS2	HSDL2	RNASE2				EIF2B4	RHOBTB2	PPAT	BUB1B	DNAJC9
CCDC136	TARBP2	RGS3	RNASE7				IFT172	ESCO2	TMPRSS11F	ZWILCH	ANXA7
UBE2H	SLC35E3	DFNB31	DHRS2				KRTCAP3	FAM92A1	SNCA	PARP2	ANKRD22
SLC13A4	MDM2	FAM125B	KIAA0247				GPN1	C8orf47	MTTP	PAPLN	CEP55
TRIM24	ISCU	RALGPS1	C14orf45				DPY30	SQLE	ELOVL6	ZC3H14	RBP4
EZH2	CCDC63	GARNL3	RAB11FIP4				SLC30A6	EFR3A	CCDC109B	CYB5D1	NOC3L
GALNT11	PRKAB1	C9orf50	GRN				CCDC75	GPAA1	CAMK2D	PSMD3	ARHGAP19
LFNG	MAPKBP1	DMRT3	TBX2				CEBPZ	DDX10	SPATA5	NME1	SCD
SCIN	JMJD7	IL33	KCNJ2				SRSF7	FAM118B	NAA15	FUS	ZDHHC6
C7orf57	DTWD1	ACER2	C17orf80				GEMIN6	NET1	ANAPC10	ORC6	NHLRC2
RHBDD2	PLEKHO2	TMEM8B	RAB37				DYNC2LI1	CDK1	FHDC1	MT1E	PRDX3
ZP3	IL16	TBC1D2	GALR2				REL	C10orf57	MND1	MT1H	RGS10
POMZP3	RNASE2	TNFSF15	CRAMP1L				FAM161A	CUTC	DDX60	CCDC113	METTL10
C7orf23	RNASE7	LCN2	CES2				WDR92	C10orf2	NEK1	DUS2L	ZNF511
CROT	DHRS2	RALGDS	CES3				FBXO48	LHPP	SH3RF1	USP10	ATL3
PON3	KIAA0247	CEL	ICAM4				FAM136A	RFC3	CEP44	UHRF1	POLD3
BAIAP2L1	C14orf45	GPR143	GDF15				MPHOSPH10	NUDT15	ACSL1	PDCD2L	ZW10
CYP3A7	RAB11FIP4	TAF7L	ZNF30				TPRKB	BORA	TACC3	GPI	TRIM6
GAL3ST4	GRN	XG	FAM98C				BOLA3	NCAPD2	HAUS3	CEP192	RRP8
ATP6V1F	TBX2	TLR7	CYP2S1				PTCD3	TUBA1C	LYAR	PFDN4	ZNF214
C7orf49	KCNJ2	TMEM27	PPP1R15A				MRPL35	DIP2B	ZBTB49	U2SURP	QSER1
ZNF425	C17orf80	TAB3	ZNF584				PLGLB1	XPOT	FGFBP1	GPN1	FJX1
TNFRSF10A	RAB37	NDP	LDLRAD2				NCAPH	C12orf26	DHX15	ING5	CELF1
RIMS2	GALR2	EDA2R	RASSF5				IL1R1	OAS1	ANAPC4	SRD5A1	POLR2G
ENPP2	CRAMP1L	EFNB1	P4HTM				IL18R1	TMEM120B	PAICS	HIST1H4I	POLA2
FBXO25	CES2	RGAG4	POLR2H				MFSD9	FAN1	ANXA3	AIM1	ALKBH8
NEFM	CES3	CITED1	AGBL5				MALL	BUB1B	HPSE	TMEM181	USP28
ANK1	ICAM4	MORC4	ADAM23				POLR1B	ZWILCH	HSD17B11	FXN	TMEM218
SLC30A8	GDF15	RBM41	AMTN				DDX18	PARP2	SLC9B2	CNTRL	RPUSD4
ZFAT	ZNF30	TSC22D3	C4orf51				MKI67IP	PAPLN	TIFA	TUBB4B	PRDM10
ZNF596	FAM98C	IL13RA1	CPE				SMPD4	ZC3H14	EXOSC9	SGK3	ACAD8
DEFB103A	CYP2S1	FLNA	TRIM38				CCNT2	CYB5D1	CCNA2	IFIT3	CCDC77
DEFB103B	PPP1R15A	FAM107B	TMEM63B				MCM6	PSMD3	SLC7A11	CPLX3	WBP11
TNFRSF10B	ZNF584	SLC25A16	IL33				HNMT	NME1	PLRG1	FANCI	RECQL
TNFRSF10C	APOBEC3C	PRKCQ	ZNF596				NMI	FUS	RAPGEF2	TIMM22	ARNTL2
GPR124	APOBEC3D	TAF3	EFNB1				GCA	ORC6	HMGB2	ATAD5	PRICKLE1
HTRA4	LDLRAD2	CELF2	IL13RA1				GALNT3	MT1E	MLF1IP	SF3B3	TFCP2
CHRNA6	RASSF5	CUBN	AQP11				TTC21B	MT1H	GRAMD3	TASP1	KRT75
TMEM68	ADCK3	SVIL	ZC3H12C				GORASP2	CCDC113	ODZ2	PIGU	SLC16A7
TRIM55	C3orf23	ARHGAP22	LACC1				CYBRD1	DUS2L	TRIP13	LTN1	IFT81
XKR9	P4HTM	FAM13C	ANP32D				SLC25A12	USP10	PDZD2	TTC3	GTF2H3
RDH10	ARL14	PHYHIPL	CHST14				HAT1	UHRF1	NUP155	PDPN	FOXM1
KCNS2	POLR2H	RHOBTB1	CD276				SSFA2	PDCD2L	DEPDC1B	PTPRF	CD163L1
RRM2B	AGBL5	ZMIZ1	PPM1D				ZC3H15	GPI	SLC30A5	RNF220	PYROXD1
CTHRC1	ADAM23	ACTA2	SNAP25				ASNSD1	CEP192	CDK7	OSBPL9	BHLHE41
ANXA13	AMTN	ABCC2	PHF20				OSGEPL1	PFDN4	MAP1B	NFIA	CAPRIN2
TRMT12	C4orf51	PPAPDC1A	UMODL1				TMEM194B	DCLRE1B	UTP15	GPSM2	MCRS1
FAM84B	CPE	PITRM1	ABCG1				PPIL3	TSEN2	POC5	GPR89B	EIF4B
LY6K	TRIM38	AKR1C1	ACOT7				NIF3L1	ZNF620	POLK	OTUD7B	HNRNPA1
LYNX1	TMEM63B	ITIH2	WDR63				FASTKD2	PVRL3	XRCC4	RABGAP1L	CS
ZNF16	IL33	PTPLA	CLCA2				LANCL1	DTX3L	POLR3G	FAM129A	PTGES3
DAPK1	DAPK1	FAM25B	TMEM56				ATIC	U2SURP	ANKRD32	AKT3	METTL1
UNC13B	PHPT1	FAM25G	PYHIN1				BCS1L	GFM1	ARSK	FAM116A	CDK4
TLE4	ZNF596	FAM25C	MDM4				RQCD1	CENPO	NUDT12	FOXP1	CYP27B1
GABBR2	EFNB1	EGR2	HHAT				TTLL4	GPN1	EPB41L4A	GXYLT2	MDM1
PALM2-AKAP2	IL13RA1	TYSND1	PLCL2				FAM134A	ING5	SAR1B	C3orf26	RASSF9
HSDL2	SAC3D1	NODAL	TRAK1				ANKZF1	SRD5A1	CDC25C	PHLDB2	ACTR6
RGS3	AQP11	ANKRD1	ARHGEF3				DTYMK	CCDC99	GEMIN5	GRAMD1C	TCHP
DFNB31	ZC3H12C	PI4K2A	PLCXD2				ING5	PLK4	RNF145	RSRC1	NAA25
FAM125B	C10orf32	AVPI1	GOLGB1				ULK4	HIST1H3C	PWWP2A	TBL1XR1	ZCCHC8
RALGPS1	DPYSL4	TRUB1	MYLK				CMC1	HIST1H3E	BRD9	TP63	SETD8
GARNL3	LACC1	ARMS2	ZMAT3				CCDC66	HIST1H4F	SRD5A1	ACAP2	TCTN2
C9orf50	ANP32D	SYT9	EPAS1				FAM116A	HIST1H4I	DAB2	VSNL1	PXMP2
C9orf66	CHST14	CADM1	ACYP2				FOXP1	HIST1H2AL	C5orf28	WDR35	WASF3
DMRT3	CD276	TUB	PLEK				C3orf26	AIM1	GZMK	TCF7L1	CDK8
IL33	ABHD4	SLC1A2	TSGA10				TNIK	CENPW	GPX8	C2orf55	BRCA2
ACER2	PPM1D	TP53I11	NCKAP5				ACAP2	TMEM181	PIK3R1	NPAS2	MTRF1
TMEM8B	ASPSCR1	DGKZ	CERS6				FANCD2	FXN	MRPS36	NUP35	RNASEH2B
GLIPR2	CETN1	NADSYN1	UBR3				METTL6	CNTRL	CCNB1	RAPH1	TBC1D4
FAM27C	SNAP25	CCDC81	MYO3B				SLC4A7	TUBB4B	CENPH	AP1S3	SPG20
FAM27A	PHF20	AMOTL1	METTL8				CNOT10	MAK16	GTF2H2C	PDZD2	EXOSC8
RFK	UMODL1	GRIA4	FAM171B				KIF15	SGK3	GTF2H2	PIK3R1	ALG5
TBC1D2	ABCG1	ZC3H12C	PGAP1				SACM1L	TERF1	PAPD4	XRCC4	ESD
TNFSF15	ACOT7	BACE1	BMPR2				USP19	IFIT3	DHFR	EPB41L4A	CLN5
LCN2	WDR63	TMPRSS4	ABCA12				ATRIP	HELLS	GIN1	PRELID2	LIG4
RALGDS	CLCA2	SIAE	CMBL				WDR82	RASSF8	CDKN2AIPNL	ODZ2	MOK
CEL	TMEM56	ZNF195	TGFBI				SFMBT1	UTP20	PHF15	N4BP2	SCFD1
PHPT1	PYHIN1	OR52E4	PPP2R2B				SUCLG2	CPLX3	HSPA9	SNCA	G2E3
ZDHHC9	MDM4	RIC3	SPATA18				GXYLT2	FANCI	SPATA24	CCDC109B	CDKL1
GPR143	HHAT	ADM	CCDC158				SHQ1	TIMM22	SLC35A4	CAMK2D	DDHD1
CXorf30	PLCL2	DDB2	HSPA4L				PVRL3	ATAD5	PCDHGA10	SPATA5	MTHFD1
TAF7L	TRAK1	OR5B2	TBC1D9				PHLDB2	TMEM98	PRELID2	RAPGEF2	WDR89
GPC4	ARHGEF3	FADS1	FAM198B				GRAMD1C	VMP1	HMMR	NEK1	SPTLC2
MCF2	PLCXD2	ROM1	STOX2				KIAA1407	HBZ	NUDCD2	BZW2	CEP128
XG	GOLGB1	MRPL49	ADCY1				LRRC58	PLK1	RMND5B	EXOC4	TDP1
VCX	MYLK	ZNHIT2	GALNT11				HCLS1	SF3B3	C5orf60	HIPK2	DCAF11
VCX3B	ZMAT3	FAM89B	ZFAND3				POLQ	CDK10	C5orf45	SLC37A3	CDKN3
TLR7	EPAS1	CCS	UNC13B				DTX3L	MUM1	LYRM4	ELOVL5	GPX2
TMEM27	ACYP2	AQP11	PALM2-AKAP2				IFT122	RFXANK	FKBP5	FAM83B	C14orf142
KLHL34	PLEK	CCDC90B	HSDL2				PIK3R4	ZNF227	SUPT3H	HMGCLL1	CASC5
SAT1	TSGA10	BTG4	GARNL3				NEK11	TASP1	CD109	KCNQ5	AQR
GK	NCKAP5	DRD2	ANK1				MRPL3	PIGU	KCNQ5	CD109	MEIS2
TAB3	CERS6	ANKK1	TMEM68				IL20RB	LTN1	PHIP	BCKDHB	DUT
TMEM47	UBR3	SIDT2	RRM2B				DBR1	TTC3	KIAA1009	PDSS2	DMXL2
NDP	MYO3B	SCN4B	RIMS2				CEP70	PDPN	ARHGAP18	RNF217	NEDD4
CXorf36	METTL8	TBCEL	ENPP2				TRPC1	PTPRF	NUDT3	NCOA7	DAPK2
GAGE12H	FAM171B	SCN3B	XG				U2SURP	RNF220	PPARD	ARHGAP18	AAGAB
SPANXN5	PGAP1	MDM2	TMEM27				HLTF	OSBPL9	KCTD20	MAP3K5	KIF23
MAGEH1	BMPR2	SLC2A13	EDA2R				PFN2	NFIA	SRSF3	RPS6KA2	ARHGAP11A
EDA2R	ABCA12	FAM186A	RBM41				RSRC1	GPSM2	PPIL1	KANK1	SCG5
EFNB1	CMBL	C12orf45	SYT9				IFT80	GPR89B	HMGCLL1	MPDZ	RAD51
RGAG4	TGFBI	CCDC60	RIC3				BCHE	OTUD7B	FAM83B	NFIB	CKMT1A
CITED1	PPP2R2B	MLF2	DGKZ				ECT2	RABGAP1L	DST	RECK	CTDSPL2
ITM2A	SPATA18	C3AR1	NADSYN1				TBL1XR1	FAM129A	BCKDHB	VPS13A	EIF3J
ZMAT1	CCDC158	AICDA	BTG4				USP13	AKT3	ORC3	CTNNAL1	THAP10
TCEAL7	HSPA4L	A2M	PRKCQ				RFC4	FAM116A	BACH2	DLC1	HOMER2
MORC4	TBC1D9	CLEC2B	CELF2				TP63	FOXP1	MMS22L	MTUS1	BNC1
RBM41	FAM198B	KLRK1	FAM107B				OPA1	GXYLT2	ATG5	SLC20A2	ANPEP
CXorf41	STOX2	HIST4H4	ARHGAP22				LSG1	C3orf26	PDSS2	PRKDC	PRC1
TSC22D3	ADCY1	C12orf71	RHOBTB1				IQCG	PHLDB2	RNF217	MYBL1	LPCAT2
IL13RA1	GALNT11	TSPAN11	SLC25A16				TRNT1	GRAMD1C	NCOA7	VPS13B	PMM2
LONRF3	ZFAND3	VDR	ZMIZ1				C3orf24	RSRC1	MAP3K5	OXR1	NAE1
ACTRT1	UNC13B	ANP32D	ACTA2				TSEN2	TBL1XR1	TFB1M	NSMCE2	MLKL
SLITRK4	PALM2-AKAP2	ADCY6	PPAPDC1A				ZFYVE20	TP63	TMEM181	CTPS2	MPHOSPH6
ZNF275	HSDL2	TARBP2	SLC2A13				MRPS25	ACAP2	RPS6KA2	KLHL13	BFAR
FLNA	GARNL3	ZNF385A	VDR				SGOL1	VSNL1	ECI2	PARVA	RRN3
SPRY3	ANK1	GLS2	E2F7				GORASP1	WDR35	PAK1IP1	METTL15	CDR2
SRY	TMEM68	SLC35E3	KITLG				ZNF619	TCF7L1	HIST1H1A	ATM	HEATR3
FAM107B	RRM2B	E2F7	CCDC60				ZNF620	C2orf55	HIST1H2AD	TMEM45B	RPGRIP1L
SLC25A16	RIMS2	NTS	EIF2AK4				SS18L2	NPAS2	HIST1H1E	JMJD1C	RSPRY1
GOLGA7B	ENPP2	KITLG	SHF				EXOSC7	NUP35	HIST1H4D	MCU	CKLF
FAM196A	XG	IKBIP	TEX9				CDC25A	RAPH1	HIST1H2BE	KIF20B	CIRH1A
PRKCQ	TMEM27	ISCU	RBPMS2				ZNF589	AP1S3	HIST1H3F	DOCK1	RFWD3
ITIH5	EDA2R	CCDC63	SMAD3				SHISA5	PDZD2	HIST1H2BI	SLC7A1	STAT5B
TAF3	RBM41	RASAL1	LRRC28				IMPDH2	PIK3R1	HIST1H3G	STARD13	KPNB1
CELF2	SYT9	TBX3	TECPR2				GNL3	XRCC4	HIST1H4I	LRCH1	AKAP1
CUBN	RIC3	PRKAB1	NLRP1				ACTR8	EPB41L4A	HIST1H2AM	DIAPH3	SLC25A11
BAMBI	DGKZ	FAM155A	STAT3				C3orf14	PRELID2	NRM	PIBF1	DERL2
SVIL	NADSYN1	ATP12A	DNAH3				ARL6	ODZ2	TUBB	ABCC4	XAF1
ARHGAP22	BTG4	LACC1	ITFG1				MINA	N4BP2	CLIC1	PIK3C2G	DLG4
FAM13C	PRKCQ	DHRS12	RBL2				TOMM70A	SNCA	HSPA1L	KIAA0528	SHMT1
PHYHIPL	CELF2	TEP1	CDH8				IFT57	CCDC109B	KIFC1	DNM1L	TMEM97
RHOBTB1	FAM107B	GCH1	CATSPERG				KIAA1524	CAMK2D	PLA2G7	CNTN1	KIAA0100
TET1	ARHGAP22	KIAA0247	C18orf34				ABHD10	SPATA5	TNFRSF21	TMCC3	CRLF3
ZMIZ1	RHOBTB1	TECPR2	ECE1				SLC35A5	RAPGEF2	GPR115	CDK17	RAD51D
ACTA2	SLC25A16	RNASE2	ACPL2				GTPBP8	NEK1	ELOVL5	TAOK3	PEX12
CRTAC1	ZMIZ1	ZNF219	INPP1				QTRTD1	BZW2	MANEA	KNTC1	TMEM99
ABCC2	ACTA2	RNASE7	SNX2				CCDC58	EXOC4	RTN4IP1	GALK2	MLX
PPAPDC1A	PPAPDC1A	DHRS2	CYFIP2				PARP9	HIPK2	AIM1	RAB27A	PSMC3IP
PITRM1	SLC2A13	TSSK4	LNX1				HEG1	SLC37A3	RPF2	FAM63B	CCDC56
AKR1C1	VDR	ARG2	SORBS2				MCM2	ELOVL5	FRK	SCAPER	BRCA1
ITIH2	E2F7	C14orf45	PCLO				MBD4	FAM83B	HSF2	TARSL2	GJC1
PTPLA	KITLG	PGF	POLH				CCRL1	HMGCLL1	ORC5	ARHGAP5	EFTUD2
FAM25B	CCDC60	EIF2AK4	REV3L				TOPBP1	KCNQ5	NAPEPLD	NIN	VEZF1
FAM25G	EIF2AK4	CHST14	TLE4				SRPRB	CD109	EXOC4	CLMN	NOL11
FAM25C	SHF	MAPKBP1	RALGPS1				FAIM	BCKDHB	HIPK2	VRK1	AFMID
IPMK	TEX9	SHF	TMPRSS4				ZIC1	PDSS2	CNTNAP2	BRIP1	SMCHD1
EGR2	RBPMS2	LYSMD2	TBCEL				TM4SF1	RNF217	SP4	NDE1	ROCK1
ADO	SMAD3	PLEKHO2	PHYHIPL				COMMD2	NCOA7	RAPGEF5	FTO	TAF4B
TYSND1	LRRC28	SMAD3	TSPAN11				CCNL1	ARHGAP18	SNX10	KIAA1328	C18orf54
NODAL	TECPR2	RASGRF1	PLA2G4D				MLF1	MAP3K5	CPVL	GABPB2	NETO1
FAM25A	NLRP1	IL16	RAB8B				GFM1	RPS6KA2	ANLN	SLC30A6	ATP9B
ANKRD1	STAT3	LRRC28	CA12				LXN	KANK1	VKORC1L1	GORASP2	SNRPD1
PI4K2A	DNAH3	ALDH1A3	ARG2				RARRES1	MPDZ	SEMA3C	IKZF2	DSC1
AVPI1	ITFG1	C15orf57	C20orf78				TRIM59	NFIB	SLC25A13	FARP2	RNF138
C10orf32	RBL2	JMJD7	CITED4				SMC4	RECK	CNOT4	GRAMD3	SKA1
TRUB1	CDH8	PLA2G4D	SIKE1				GPR160	VPS13A	CASP2	ELOVL6	ME2
C10orf82	CATSPERG	DTWD1	RETSAT				RPL22L1	CTNNAL1	NCAPG2	ANAPC10	SMAD4
ARMS2	C18orf34	TEX9	CYP3A7				GNB4	DLC1	SUN1	SLC25A13	DPY19L3
BNIP3	ECE1	RPS27L	C6orf52				ACTL6A	MTUS1	BZW2	POLA1	TIMM50
DPYSL4	ACPL2	RAB8B	MDC1				TTC14	SLC20A2	TWISTNB	KIAA1598	PTBP1
PRAP1	INPP1	CA12	FAM84B				MCCC1	PRKDC	CDCA7L	SCEL	HMG20B
SYT9	SNX2	RBPMS2	DHRS12				LIPH	MYBL1	FAM126A	FGF14	CHAF1A
CADM1	CYFIP2	CD276	HAPLN3				TBCCD1	VPS13B	LSM5	CCDC91	RNASEH2A
TUB	LNX1	LOXL1	TRPV3				TFRC	OXR1	NT5C3	GRIP1	KCTD15
SLC1A2	SORBS2	WDR61	CYTH1				WDR53	NSMCE2	POLD2	USP3	PPP5C
TP53I11	PCLO	CHRNB4	PPARA				C3orf43	CTPS2	YKT6	WDHD1	TEAD2
DGKZ	TRIM24	STARD5	CHI3L2				FYTTD1	KLHL13	FIGNL1	LSS	PTPRA
AGBL2	POLH	HAPLN3	SLAMF7				TMEM33	PARVA	RABGEF1	C1orf135	HM13
NADSYN1	REV3L	ATF7IP2	C3orf52				NCAPG	METTL15	DBF4	PTP4A2	MYBL2
CCDC81	TLE4	DNAH3	GALNT5				PDS5A	ATM	PEG10	ITGB3BP	CTCFL
AMOTL1	RALGPS1	RBL2	HERC5				CISD2	TMEM45B	ARMC10	CCDC58	ENTPD6
GRIA4	TNFRSF10A	CDH8	MYO6				C4orf33	JMJD1C	CAV2	CEP70	ASXL1
ZC3H12C	MCF2	CRAMP1L	FBXO25				NEIL3	MCU	ST7-OT4	ATL2	USP25
BACE1	TMPRSS4	C16orf5	TRIM55				CCDC111	KIF20B	TNPO3	FAM161A	CRYZL1
TMPRSS4	TBCEL	ITFG1	CCDC81				SLBP	DOCK1	TTC26	DHFR	ADAMTS1
SIAE	PHYHIPL	ZNF423	ABCC2				FAM184B	SLC7A1	SLC37A3	RAPGEF5	CCT8
ZNF195	FAM196A	CES2	ALDH1A3				TBC1D19	STARD13	NUB1	NUDT3	KRTAP21-1
OR52B4	C12orf5	HAGH	NT5M				PCDH7	LRCH1	VPS13B	DST	GART
HBG1	TSPAN11	NUPR1	ATF7IP2				WDR19	DIAPH3	FBXO16	CCBL1	DONSON
HBG2	PLA2G4D	CAPNS2	ZSCAN4				N4BP2	PIBF1	DLC1	SETX	SETD4
OR52E4	RAB8B	RRAD	MR1				FIP1L1	ABCC4	MTUS1	HARBI1	CHAF1B
HPX	CA12	CES3	ATP12A				SCFD2	PIK3C2G	ESCO2	CALML5	DSCR3
OR2D3	RGMA	SLC12A4					CEP135	KIAA0528	INTS9	CWF19L1	PSMG1
OR10A2	STXBP6	PPM1D					PPAT	DNM1L	SFRP1	ERGIC2	CBY1
RIC3	RTN1	RAB11FIP4					TMPRSS11F	CNTN1	SLC20A2	RACGAP1	PPIL2
ADM	ARG2	STAT3					GC	TMCC3	PRKDC	ATP5G2	DRG1
KCNA4	BBS2	ERN1					SNCA	CDK17	LYN	MPHOSPH9	YWHAH
CHST1	C20orf78	CYTH1					MTTP	TAOK3	SGK3	TIPIN	TRMU
DDB2	CITED4	TRPV3					CENPE	KNTC1	MYBL1	CCNB1IP1
OR8I2	SIKE1	NLRP1					OSTC	GALK2	TMEM55A	HAUS4
OR5B2	RETSAT	NT5M					ELOVL6	RAB27A	MTERFD1	DLGAP5
OR5A2	CYP3A7	RASD1					CCDC109B	FAM63B	C8orf47	EMP2
OR4D11	C6orf52	TLCD1					C4orf21	SCAPER	OXR1	PLA2G10
FADS1	MDC1	GIT1					CAMK2D	TARSL2	MTBP	FBL
ROM1	FAM84B	NR1D1					SPATA5	ARHGAP5	MTSS1	EIF2B4
SAC3D1	DHRS12	KRTAP2-1					SCLT1	NIN	NSMCE2	HSD17B11
MRPL49	HAPLN3	KRTAP2-2					NAA15	CLMN	ERI1	FAM126A
ZNHIT2	TRPV3	GRN					ANAPC10	VRK1	MTMR9	NAA20
FAM89B	CYTH1	B4GALNT2					FHDC1	BRIP1	POLR3D	CDC45
CCS	PID1	TBX2					MND1	NDE1	RHOBTB2	MTFP1
AQP11	CCDC122	KCNJ2					DDX60	FTO	CDCA2	DDX20
CCDC90B	PPARA	C17orf80					NEK1	KIAA1328	PBK	GPR89C
CARD18	CHI3L2	FAM104A					SH3RF1	RAD54L	EIF4EBP1	UAP1
BTG4	SLAMF7	RAB37					C4orf27	GABPB2	UBXN2B	DIEXF
DRD2	C3orf52	FDXR					CEP44	TOR1AIP1	TMEM70	EXOSC7
ANKK1	GALNT5	GALR2					ACSL1	RRP15	FABP5	ATRIP
SIDT2	HERC5	MXRA7					ZNF595	SLC30A6	FAM82B	ARL6IP6
SCN4B	MYO6	ANKRD29					TACC3	GORASP2	FAM92A1	GZMK
TBCEL	FBXO25	C18orf34					HAUS3	CPS1	C8orf37	CCNB1
SCN3B	TRIM55	CABYR					LYAR	IKZF2	SLC25A32	WDR19
MDM2	CCDC81	PDE4C					ZBTB49	FARP2	EBAG9	TTC26
C12orf5	ABCC2	PRAM1					GRPEL1	IPO11	SQLE	KCTD20
RERG	ALDH1A3	ZNF562					FGFBP1	GRAMD3	EFR3A	ORC3
SLC2A13	NT5M	ZNF561					MED28	PCBD2	GPAA1	PSAT1
FAM186A	ATF7IP2	ZNF812					DCAF16	ELOVL6	ANKRD18B	MTBP
MMP19	ZSCAN4	ICAM4					DHX15	ANAPC10	KANK1	ZNF81
C12orf45	C22orf25	ISYNA1					ANAPC4	SLC25A13	MPDZ	FAR1
CCDC60	MR1	GDF15					UGDH	PEX3	NFIB	TMEM216
FGF6	KCNS2	ZNF30					AASDH	DPYSL2	RECK	RPP30
AKAP3	ATP12A	FAM98C					PAICS	POLA1	ZCCHC7	PPRC1
MLF2		CATSPERG					ARL9	P4HA1	POLR1E	HNRNPA1L2
RBP5		CYP2S1					CENPC1	KIAA1598	FXN	MRPL42
CD163		PSG1					DCK	SCEL	VPS13A	C15orf23
C3AR1		PSG6					ANXA3	FGF14	TLE1	UTP18
AICDA		CADM4					PAQR3	TUBGCP3	IKBKAP	TOM1L1
A2M		PPP1R15A					FGF5	CCDC91	KIAA0368	PRR11
CLEC2B		MBOAT7					HPSE	GRIP1	C9orf80	UBA2
KLRK1		ZSCAN4					KLHL8	NUP107	CNTRL	DTD1
TAS2R10		ZNF584					HSD17B11	USP3	CCBL1	AK4
TAS2R20		PRNT					SLC39A8	C15orf44	NOL6	YKT6
HIST4H4		SNAP25					SLC9B2	WDHD1	PRSS3	POLR1E
C12orf71		ISM1					GAR1	TTLL5	KIF24	PQBP1
TSPAN11		PHF20					TIFA	LSS	FANCG	STT3A
METTL20		SULF2					LARP7	C1orf135	GNE	DDX11
VDR		ZBTB46					MAD2L1	PTP4A2	ANXA1	YEATS4
ANP32D		SLC4A11					EXOSC9	ITGB3BP	PSAT1	ABHD2
ADCY6		C20orf27					CCNA2	CCDC58	RMI1
TARBP2		C20orf78					PLK4	CEP70	NOL8
ZNF385A		CSTL1					SLC7A11	ATL2	PTCH1
OR6C70		ZNF337					ELMOD2	FAM161A	ZNF367
GLS2		BLCAP					ZNF330	DHFR	RNF20
SLC35E3		FITM2					TLR2	RAPGEF5	CTNNAL1
E2F7		PLTP					PLRG1	NUDT3	DPM2
NTS		ADRM1					C4orf46	DST	METTL11A
KITLG		NKAIN4					RAPGEF2	CCBL1	SETX
IKBIP		HUNK					HMGB2	SETX	QSOX2
ISCU		CLIC6					MLF1IP	HARBI1	TUBB4B
SELPLG		ABCG1					GRAMD3	CALML5	ENOX2
CCDC63		UMODL1					IPO11	CWF19L1	CTPS2
RASAL1		KRTAP19-1					MEF2C	ERGIC2	POLA1
TBX3		SLC5A3					FAM13B	RACGAP1	MAOA
PRKAB1		ZMAT5					ODZ2	ATP5G2	ZNF81
FAM155A		OSBP2					TRIP13	MPHOSPH9	PQBP1
CCDC169		SEC14L2					FASTKD3	TIPIN	ZC4H2
CCDC122		RANGAP1					PDZD2	CCNB1IP1	ERCC6L
ATP12A		PRODH					RAI14	HAUS4	TRMT2B
LACC1		LIMK2					NUP155	DLGAP5	KLHL13
MLNR		APOBEC3H					C5orf42	EMP2	PIGA
DHRS12		APOBEC3G					PRKAA1	PLA2G10	EBP
OXGR1		MPPED1					MIER3	FBL	XIAP
ABHD4		PPARA					DEPDC1B	PARP9	SLC9A6
TEP1		ARSA					PPWD1	C2orf44	RBMX
STXBP6							SLC30A5	EIF2B4	BRCC3
GCH1							CDK7	LANCL1	VBP1
RTN1							MAP1B	C5orf42	NRP1
C14orf39							UTP15	HSD17B11	NSUN6
KIAA0247							POC5	FAM126A	JMJD1C
SLC8A3							POLK	CCNC	RTKN2
SPATA7							XRCC4	ZDHHC21	KIF11
TECPR2							POLR3G	KIF18A	C10orf76
RNASE3							ANKRD32	TIMELESS	ABLIM1
RNASE2							ARSK	TRIM16	NSMCE4A
ZNF219							PPIP5K2	LMNB2	DOCK1
RNASE7							NUDT12	THOC1	SGMS1
DHRS2							EPB41L4A	NAA20	CCDC6
TSSK4							COMMD10	CDC45	MCU
EGLN3							DTWD2	MTFP1	AP3M1
ARG2							SAR1B	DDX20	IFIT3
C14orf45							CDC25C	GPR89C	KIF20B
PGF							GEMIN5	UAP1	RPP30
KIAA0284							RNF145	DIEXF	SMC3
EIF2AK4							PWWP2A	EXOSC7	AFAP1L2
CHST14							CCDC127	ATRIP	KIAA1598
MAPKBP1							BRD9	ARL6IP6	LHPP
SHF							SRD5A1	GZMK	BCCIP
LYSMD2							TAS2R1	CCNB1	NET1
PLEKHO2							DAB2	WDR19	CALML5
SMAD3							C5orf51	TTC26	BMI1
RASGRF1							C5orf34	KCTD20	CUL2
IL16							C5orf28	ORC3	AGAP7
LRRC28							ISL1	PSAT1	CDK1
ALDH1A3							GZMK	MTBP	DNA2
IVD							GPX8	ZNF81	TSPAN15
C15orf57							ERCC8	FAR1	DNAJC9
JMJD7							CENPK	TMEM216	ANXA7
PLA2G4D							PIK3R1	RPP30	C10orf57
SERINC4							MRPS36	PPRC1	ANKRD22
ELL3							CCNB1	HNRNPA1L2	CEP55
DTWD1							CENPH	MRPL42	RBP4
TEX9							GTF2H2C	C15orf23	NOC3L
RPS27L							GTF2H2	UTP18	ARHGAP19
RAB8B							PAPD4	TOM1L1	CUTC
CA12							DHFR	PRR11	ERLIN1
RBPMS2							ZCCHC9	UBA2	CWF19L1
HCN4							CETN3	DTD1	SCD
CD276							RFESD	KIF2C	C10orf2
LOXL1							RIOK2	AK4	PPRC1
WDR61							ST8SIA4	EXO1	ZDHHC6
CHRNB4							GIN1	YKT6	NHLRC2
STARD5							SRFBP1	C7orf42	PRDX3
HAPLN3							LMNB1	POLR1E	RGS10
RGMA							LYRM7	PQBP1	METTL10
SYNM							CDKN2AIPNL	STT3A	MKI67
ATF7IP2							PHF15	GTPBP4	ZNF511
DNAH3							PCBD2	AS3MT	METTL15
RBL2							KIF20A	GPR180	PARVA
CDH8							HSPA9	DDX11	ATL3
CRAMP1L							SPATA24	YEATS4	POLD3
C16orf5							SLC35A4	ABHD2	ATM
CPPED1							PCDHGA10	KIAA0586	DDX10
ITFG1							PRELID2		ZW10
ZNF423							ZNF300		FAM118B
CES2							MRPL22		TRIM6
HAGH							KIF4B		RRP8
IL32							HMMR		ZNF214
NUPR1							NUDCD2		FAR1
SULT1A4							CCDC99		E2F8
C16orf92							RMND5B		QSER1
CORO1A							C5orf60		FJX1
CAPNS2							C5orf45		HARBI1
BBS2							PGM3		CELF1
SETD6							BPHL		TMEM216
RRAD							LYRM4		POLR2G
CES3							FKBP5		CDCA5
EXOC3L1							SUPT3H		POLA2
SLC12A4							CD109		C11orf51
PPM1D							KCNQ5		CTSC
RAB11FIP4							PHIP		TMEM123
STAT3							TTK		ALKBH8
ERN1							KIAA1009		PPP2R1B
CYTH1							ARHGAP18		USP28
ASPSCR1							DTNBP1		MPZL2
WDR81							NUDT3		TMEM218
TRPV3							PPARD		STT3A
NLRP1							KCTD20		RPUSD4
TP53							SRSF3		TMEM45B
MFSD6L							PPIL1		PRDM10
NT5M							HMGCLL1		ACAD8
RASD1							FAM83B		C12orf26
FAM27L							DST		CCDC77
UNC119							BCKDHB		PHB2
TLCD1							ORC3		WBP11
CRYBA1							UBE2J1		PIK3C2G
GIT1							RNGTT		RECQL
TBC1D3C							BACH2		KIAA0528
TBC1D3G							GPR63		ARNTL2
PNMT							MMS22L		CCDC91
NR1D1							FBXL4		CNTN1
KRTAP2-1							CCNC		PRICKLE1
KRTAP2-2							ATG5		DIP2B
PPY							PDSS2		TFCP2
TMEM101							MCM9		KRT75
GRN							RNF217		CBX5
B4GALNT2							NCOA7		SLC16A7
OR4D2							MAP3K5		GRIP1
C17orf47							PEX3		CPM
TBX2							SHPRH		TMCC3
KCNJ2							TFB1M		CDK17
C17orf80							TMEM181		IFT81
FAM104A							RPS6KA2		TAOK3
RAB37							ECI2		CIT
FDXR							RPP40		ANAPC5
GALR2							MUTED		TMEM120B
MXRA7							EEF1E1		KNTC1
ANKRD29							PAK1IP1		GTF2H3
C18orf34							HIST1H3B		FOXM1
CETN1							HIST1H2AB		C12orf4
LPIN2							HIST1H1A		NCAPD2
SLMO1							HIST1H3C		CD163L1
CABYR							HIST1H4B		PYROXD1
ONECUT2							HIST1H2AD		BHLHE41
DSEL							HIST1H1E		ERGIC2
PDE4C							HIST1H4D		CAPRIN2
SLC17A7							HIST1H2BC		DDX11
ZNF468							HIST1H2BE		DNM1L
PRAM1							HIST1H4C		AMIGO2
ZNF562							HIST1H3F		TUBA1C
ZNF561							HIST1H2BI		MCRS1
ZNF812							HIST1H1D		RACGAP1
ICAM4							HIST1H3G		EIF4B
ZNF433							HIST1H3E		ATP5G2
OR7C2							HIST1H4F		HNRNPA1
OR10H3							HIST1H4I		CS
ISYNA1							PRSS16		PTGES3
GDF15							HIST1H2AJ		METTL1
C19orf12							HIST1H2BM		CDK4
ZNF30							HIST1H1B		CYP27B1
FAM98C							HIST1H2AM		LRIG3
CATSPERG							HIST1H2AL		XPOT
LGALS16							HIST1H3I		TMBIM4
CYP2S1							HIST1H4L		MDM1
PSG1							HIST1H4K		YEATS4
PSG6							ZNF192		SLC6A15
CADM4							ZKSCAN3		RASSF9
CEACAM19							RPP21		MRPL42
C5AR1							NRM		ACTR6
ZNF114							TUBB		TCHP
PPP1R15A							CLIC1		NAA25
ZNF665							HSPA1L		OAS1
VN1R2							KIFC1		ZCCHC8
MBOAT7							KLHDC3		MPHOSPH9
ZNF470							ZNF318		SETD8
ZIM2							PLA2G7		TCTN2
USP29							TNFRSF21		PXMP2
ZSCAN4							GPR115		WASF3
ZNF584							CENPQ		LRCH1
PRNT							MCM3		KLF12
SNAP25							TMEM14A		PIBF1
ISM1							ICK		FGF14
PHF20							ELOVL5		SACS
SULF2							B3GAT2		MTMR6
ZBTB46							SYNCRIP		CDK8
DEFB126							PM20D2		SLC7A1
EBF4							MANEA		BRCA2
SLC4A11							COQ3		STARD13
C20orf27							USP45		RFC3
OTOR							POPDC3		MTRF1
C20orf78							RTN4IP1		RNASEH2B
CSTL1							AIM1		HNRNPA1L2
CST4							RPF2		DIAPH3
CST1							WISP3		TBC1D4
CST2							FRK		SCEL
ZNF337							HSF2		ABCC4
BLCAP							CENPW		CENPJ
FITM2							FAM54A		SPG20
WFDC2							NUP43		EXOSC8
PLTP							RMND1		ALG5
ADRM1							FBXO5		ESD
NKAIN4							TBP		NUDT15
HUNK							ORC5		VPS36
CLIC6							NAPEPLD		BORA
ABCG1							EXOC4		CLN5
UMODL1							HIPK2		EFNB2
JAM2							ACTR3C		LIG4
KRTAP19-1							CNTNAP2		MOK
SLC5A3							PMS2		SCFD1
COL6A1							SP4		G2E3
ZMAT5							RAPGEF5		NIN
OSBP2							SNX10		CDKL1
SEC14L2							CPVL		DDHD1
RANGAP1							ANLN		WDHD1
GAB4							VKORC1L1		MTHFD1
PRODH							RFC2		WDR89
C22orf25							SEMA3C		SPTLC2
LIMK2							SLC25A13		CEP128
APOBEC3C							CNOT4		EFCAB11
APOBEC3D							CASP2		TDP1
APOBEC3F							NCAPG2		CLMN
APOBEC3H							SUN1		PARP2
APOBEC3G							LRRC72		CCNB1IP1
MPPED1							BZW2		HAUS4
PPARA							TWISTNB		DCAF11
ARSA							CDCA7L		ARHGAP5
							FAM126A		SEC23A
							LSM5		POLE2
							KBTBD2		DNAAF2
							NT5C3		CDKN3
							STARD3NL		DLGAP5
							POLD2		TIMM9
							YKT6		GPX2
							FIGNL1		PAPLN
							ZNF107		ZC3H14
							ZNF92		C14orf142
							RABGEF1		VRK1
							C7orf42		CDCA4
							DBF4		CASC5
							GTPBP10		RAB27A
							SAMD9		AQR
							PEG10		MEIS2
							MCM7		BUB1B
							ARMC10		DUT
							CAV2		GALK2
							ST7-OT4		DMXL2
							TNPO3		NEDD4
							ZC3HAV1L		FAM63B
							TTC26		USP3
							SLC37A3		DAPK2
							NUB1		AAGAB
							XRCC2		KIF23
							ACTR3B		SCAPER
							VPS13B		ABHD2
							FBXO16		TARSL2
							RAD54B		FAN1
							DLC1		ARHGAP11A
							MTUS1		SCG5
							DPYSL2		C15orf23
							ESCO2		RAD51
							KIF13B		CKMT1A
							INTS9		CTDSPL2
							SFRP1		EIF3J
							SLC20A2		CEP152
							PRKDC		TIPIN
							MRPL15		ZWILCH
							LYN		THAP10
							SGK3		CPLX3
							MYBL1		HOMER2
							TERF1		BNC1
							IMPA1		FANCI
							NBN		ANPEP
							LRRC69		PRC1
							TMEM55A		LPCAT2
							MTERFD1		PMM2
							C8orf47		TXNDC11
							OXR1		FUS
							MTBP		FTO
							ATAD2		NAE1
							MTSS1		MLKL
							NSMCE2		MPHOSPH6
							ERI1		USP10
							MTMR9		GINS2
							CNOT7		EMP2
							POLR3D		GSPT1
							RHOBTB2		PLA2G10
							CDCA2		BFAR
							PBK		RRN3
							FZD3		NDE1
							MAK16		CDR2
							TTI2		ORC6
							EIF4EBP1		HEATR3
							UBXN2B		RPGRIP1L
							COPS5		MT1E
							TMEM70		MT1G
							LY96		MT1H
							FABP5		RSPRY1
							ZFAND1		CCDC113
							FAM82B		CKLF
							RIPK2		DUS2L
							OTUD6B		CIRH1A
							FAM92A1		SF3B3
							CCNE2		RFWD3
							C8orf37		ACACA
							SLC25A32		BRIP1
							NUDCD1		GEMIN4
							EBAG9		METTL16
							MED30		SSH2
							WDYHV1		PSMD3
							TATDN1		STAT5B
							SQLE		KPNB1
							MYC		AKAP1
							EFR3A		PRR11
							GPAA1		TIMM22
							ANKRD18B		SLC25A11
							ZDHHC21		C1QBP
							DDX58		DERL2
							KANK1		XAF1
							MPDZ		DLG4
							NFIB		CYB5D1
							RECK		AURKB
							ZCCHC7		ELAC2
							POLR1E		ZSWIM7
							CNTNAP3		SHMT1
							FXN		ULK2
							SMC5		TMEM97
							VPS13A		KIAA0100
							TLE1		DHRS13
							HABP4		CRLF3
							NCBP1		ATAD5
							FKTN		RAD51D
							IKBKAP		PEX12
							KIAA0368		TMEM99
							C9orf80		MLX
							CNTRL		PSMC3IP
							CCBL1		CCDC56
							RANBP6		BRCA1
							HAUS6		GJC1
							DENND4C		EFTUD2
							PTPLAD2		NME1
							NOL6		UTP18
							PRSS3		TOM1L1
							KIF24		VEZF1
							FANCG		PTRH2
							GNE		POLG2
							MELK		NOL11
							TOMM5		AFMID
							ANXA1		KIAA1328
							GCNT1		SMCHD1
							PSAT1		PTPN2
							RMI1		CEP192
							GOLM1		ROCK1
							NOL8		TAF4B
							ZNF484		C18orf54
							PTCH1		NETO1
							ZNF367		ATP9B
							ANP32B		ENOSF1
							MRPL50		SNRPD1
							RNF20		DSC1
							SMC2		RNF138
							CTNNAL1		SKA1
							ZFP37		ME2
							PRPF4		SMAD4
							POLE3		DPY19L3
							HSPA5		GPI
							DPM2		TIMM50
							SET		PTBP1
							METTL11A		AES
							EXOSC2		HMG20B
							AIF1L		CHAF1A
							SETX		UHRF1
							MRPS2		KRI1
							QSOX2		RNASEH2A
							TUBB4B		KCTD15
							ENOX2		PDCD2L
							CTPS2		UBA2
							SCML2		FBL
							RPS6KA3		C19orf54
							MBTPS2		ZNF235
							POLA1		PPP5C
							RPGR		TEAD2
							MAOA		ZNF616
							ZNF81		C20orf94
							PQBP1		RBL1
							ZC4H2		PTPRA
							KIF4A		C20orf194
							OGT		TASP1
							ERCC6L		DTD1
							ATP7A		HM13
							TRMT2B		PIGU
							CENPI		DSN1
							KLHL13		MYBL2
							THOC2		NCOA5
							SLC25A14		ZFP64
							PHF6		CTCFL
							FANCB		NAA20
							PIGA		ENTPD6
							RBBP7		ASXL1
							TXLNG		PFDN4
							EBP		AURKA
							DLG3		USP25
							SNX12		CRYZL1
							RLIM		TTC3
							UPRT		ADAMTS1
							MAGT1		LTN1
							HMGN5		CCT8
							TIMM8A		KRTAP21-1
							ARMCX1		GART
							MORF4L2		DONSON
							PRPS1		SETD4
							XIAP		CHAF1B
							HPRT1		DSCR3
							SLC9A6		PSMG1
							HTATSF1		UBE2G2
							VGLL1		LSS
							RBMX		PRMT2
							DKC1		CBY1
							BRCC3		CDC45
							VBP1		PPIL2
							NRP1		MTFP1
							GTPBP4		DRG1
							NSUN6		YWHAH
							JMJD1C		ADSL
							RTKN2		TRMU
							KIF11
							C10orf76
							ABLIM1
							NSMCE4A
							DOCK1
							SEPHS1
							MCM10
							SUV39H2
							PIP4K2A
							PDSS1
							CCDC7
							ZNF248
							SGMS1
							CCDC6
							P4HA1
							MCU
							AP3M1
							IFIT3
							KIF20B
							RPP30
							HELLS
							SMC3
							CASP7
							AFAP1L2
							KIAA1598
							LHPP
							BCCIP
							NET1
							CALML5
							DHTKD1
							BMI1
							MASTL
							MTPAP
							CUL2
							ZNF32
							ZNF485
							LRRC18
							AGAP8
							AGAP7
							TIMM23
							ZWINT
							CDK1
							DNA2
							KIAA1279
							DDX21
							TSPAN15
							DNAJC9
							ANXA7
							C10orf57
							ANKRD22
							STAMBPL1
							IFIT5
							IFIT1
							CEP55
							RBP4
							NOC3L
							ARHGAP19
							CUTC
							ERLIN1
							CWF19L1
							SCD
							C10orf2
							NOLC1
							PPRC1
							AS3MT
							PDCD11
							SFR1
							GPAM
							ZDHHC6
							NHLRC2
							PRDX3
							RGS10
							MCMBP
							SEC23IP
							METTL10
							MKI67
							ZNF511
							METTL15
							IMMP1L
							NUP98
							PARVA
							KIF18A
							NUP160
							ATL3
							POLD3
							KIAA1731
							CEP57
							CWF19L2
							ATM
							DDX10
							ZW10
							CLMP
							FAM118B
							PSMD13
							PGAP2
							TRIM21
							TRIM6
							RRP8
							MRPL17
							ZNF214
							FAR1
							SAAL1
							LDHA
							E2F8
							FIBIN
							QSER1
							NAT10
							FJX1
							C11orf74
							HARBI1
							CELF1
							OR8K3
							SSRP1
							TIMM10
							TMX2
							FAM111B
							PATL1
							MRPL16
							TMEM216
							HNRNPUL2
							METTL12
							POLR2G
							CDCA5
							POLA2
							MRPL11
							MRPL21
							C11orf51
							CHCHD8
							PRKRIR
							C11orf82
							TMEM126A
							TMEM126B
							CTSC
							TMEM123
							CASP4
							ALKBH8
							SLC35F2
							PPP2R1B
							DLAT
							USP28
							BUD13
							MPZL2
							IFT46
							OR8B3
							TMEM218
							CHEK1
							STT3A
							HYLS1
							PUS3
							RPUSD4
							TMEM45B
							PRDM10
							ACAD8
							RASSF8
							OBFC2B
							C12orf26
							UTP20
							CCDC77
							PHB2
							EMP1
							WBP11
							PIK3C2G
							RECQL
							KIAA0528
							ARNTL2
							CCDC91
							IPO8
							CNTN1
							PRICKLE1
							SENP1
							DIP2B
							TFCP2
							KRT75
							HOXC9
							CBX5
							CDK2
							SLC16A7
							GRIP1
							CCT2
							CPM
							ATP2B1
							TMCC3
							CDK17
							CHPT1
							NT5DC3
							IFT81
							TAOK3
							CIT
							ANAPC5
							TMEM120B
							KNTC1
							GTF2H3
							FOXM1
							C12orf4
							RAD51AP1
							NCAPD2
							CD163L1
							MANSC1
							PYROXD1
							BHLHE41
							FAR2
							ERGIC2
							CAPRIN2
							DDX11
							DNM1L
							YARS2
							ALG10
							ALG10B
							PUS7L
							AMIGO2
							TUBA1B
							TUBA1C
							TROAP
							MCRS1
							RACGAP1
							LETMD1
							EIF4B
							AAAS
							ATP5G2
							HNRNPA1
							CS
							TIMELESS
							PTGES3
							PRIM1
							DTX3
							METTL1
							CDK4
							CYP27B1
							LRIG3
							XPOT
							TMBIM4
							MDM1
							NUP107
							YEATS4
							SLC6A15
							RASSF9
							MRPL42
							SNRPF
							TMPO
							ACTR6
							GAS2L3
							PMCH
							ALDH1L2
							UNG
							TCHP
							PPP1CC
							NAA25
							OAS1
							RFC5
							POP5
							ZCCHC8
							MPHOSPH9
							SETD8
							TCTN2
							BRI3BP
							SLC15A4
							PXMP2
							WASF3
							LRCH1
							KLF12
							PIBF1
							FGF14
							TFDP1
							SACS
							MTMR6
							CDK8
							SLC7A1
							KATNAL1
							BRCA2
							STARD13
							RFC3
							MTRF1
							RNASEH2B
							HNRNPA1L2
							DIAPH3
							TBC1D4
							SCEL
							ABCC4
							GJB6
							CENPJ
							GTF3A
							HMGB1
							SPG20
							EXOSC8
							ALG5
							NUFIP1
							ESD
							NUDT15
							NEK3
							VPS36
							BORA
							MZT1
							CLN5
							RNF219
							GPR180
							KDELC1
							EFNB2
							LIG4
							CARS2
							TUBGCP3
							PCID2
							TC2N
							MOK
							SCFD1
							G2E3
							GEMIN2
							FANCM
							NIN
							MAP4K5
							CDKL1
							FERMT2
							DDHD1
							WDHD1
							KIAA0586
							MTHFD1
							WDR89
							RBM25
							LIN52
							TTLL5
							SPTLC2
							SAMD15
							CEP128
							EFCAB11
							TDP1
							BTBD7
							CLMN
							C14orf64
							PARP2
							CCNB1IP1
							TTC5
							OSGEP
							APEX1
							SUPT16H
							HAUS4
							DCAF11
							ARHGAP5
							SEC23A
							PRPF39
							MIS18BP1
							POLE2
							DNAAF2
							METTL21D
							GNPNAT1
							CDKN3
							DLGAP5
							TIMM9
							GPX2
							EXD2
							PAPLN
							FAM161B
							PROX2
							ZC3H14
							C14orf142
							VRK1
							CINP
							CDCA4
							CASC5
							RAB27A
							C15orf29
							AQR
							MEIS2
							BUB1B
							HAUS2
							DUT
							GALK2
							DMXL2
							NEDD4
							MNS1
							FAM63B
							USP3
							DAPK2
							AAGAB
							KIF23
							SNUPN
							SCAPER
							ST20
							ABHD2
							CRTC3
							BLM
							TARSL2
							ARHGAP11B
							FAN1
							ARHGAP11A
							SCG5
							FAM98B
							C15orf23
							RAD51
							NUSAP1
							ADAL
							TUBGCP4
							CKMT1A
							WDR76
							CTDSPL2
							EIF3J
							SPATA5L1
							SLC30A4
							CEP152
							PIGB
							CCNB2
							C15orf44
							DIS3L
							TIPIN
							ZWILCH
							THAP10
							CPLX3
							RCN2
							PSMA4
							HOMER2
							BNC1
							FANCI
							C15orf42
							ANPEP
							PRC1
							SNRPA1
							TM2D3
							SMG1
							LPCAT2
							PMM2
							TXNDC11
							INO80E
							FUS
							FTO
							NAE1
							MLKL
							MPHOSPH6
							USP10
							GINS2
							POLR3K
							SNRNP25
							HBZ
							EMP2
							GSPT1
							PLA2G10
							BFAR
							RRN3
							NDE1
							THUMPD1
							CDR2
							PLK1
							MAZ
							KIF22
							MAPK3
							SHCBP1
							ORC6
							HEATR3
							RPGRIP1L
							NUDT21
							MT1E
							MT1G
							MT1H
							RSPRY1
							CCDC113
							CKLF
							DUS2L
							CIRH1A
							NOB1
							AARS
							SF3B3
							RFWD3
							CENPN
							CDK10
							FANCA
							SMARCE1
							ACACA
							BRIP1
							GEMIN4
							TSR1
							SRR
							METTL16
							SSH2
							PSMD3
							STAT5B
							KPNB1
							AKAP1
							TRIM37
							PRR11
							VMP1
							TIMM22
							INPP5K
							GSG2
							SLC25A11
							C1QBP
							DERL2
							XAF1
							DLG4
							EIF5A
							SAT2
							CYB5D1
							AURKB
							ELAC2
							TRIM16
							ZSWIM7
							TOP3A
							SHMT1
							MAPK7
							SLC47A1
							ULK2
							TMEM97
							KIAA0100
							SPAG5
							DHRS13
							CRLF3
							ATAD5
							UTP6
							TMEM98
							RAD51D
							PEX12
							MED1
							CDC6
							TOP2A
							TMEM99
							KRT20
							MLX
							PSMC3IP
							CCDC56
							BRCA1
							DBF4B
							GJC1
							EFTUD2
							PHB
							KAT7
							NME1
							UTP18
							TOM1L1
							VEZF1
							PTRH2
							TUBD1
							RNFT1
							INTS2
							POLG2
							NOL11
							KPNA2
							NUP85
							SRSF2
							AFMID
							KIAA1328
							THOC1
							SMCHD1
							PTPN2
							CEP192
							SEH1L
							RNMT
							ROCK1
							TAF4B
							C18orf54
							NETO1
							ATP9B
							USP14
							ENOSF1
							METTL4
							NDC80
							MPPE1
							SNRPD1
							DSC1
							RNF138
							HAUS1
							SKA1
							ME2
							SMAD4
							HMSD
							TMX3
							MED25
							ZNF43
							DPY19L3
							ANKRD27
							GPI
							ZFP30
							TIMM50
							ZNF45
							PTBP1
							MUM1
							LMNB2
							AES
							HMG20B
							CHAF1A
							UHRF1
							KRI1
							RNASEH2A
							RAB8A
							BST2
							NR2C2AP
							RFXANK
							ZNF492
							KCTD15
							PDCD2L
							UBA2
							ZNF302
							ZNF146
							ZNF567
							ZNF570
							FBL
							C19orf54
							ZNF227
							ZNF235
							ZNF229
							ERCC2
							PPP5C
							SULT2B1
							TEAD2
							ZNF432
							ZNF616
							ZNF534
							MYADM
							PRPF31
							TNNT1
							UBE2S
							ZNF583
							ZFP28
							ZNF776
							C20orf94
							RBL1
							PTPRA
							C20orf194
							TASP1
							DTD1
							GINS1
							HM13
							PIGU
							DSN1
							MYBL2
							NCOA5
							ZFP64
							CTCFL
							NOP56
							TRMT6
							CRLS1
							MCM8
							FLRT3
							NAA20
							ENTPD6
							TPX2
							ASXL1
							IFT52
							WFDC3
							UBE2C
							PFDN4
							AURKA
							C20orf20
							USP25
							CRYZL1
							TTC3
							ADAMTS1
							LTN1
							CCT8
							KRTAP21-1
							MIS18A
							GART
							DONSON
							ATP5O
							SETD4
							CHAF1B
							DSCR3
							PSMG1
							UBE2G2
							LSS
							PRMT2
							BID
							CHEK2
							CBY1
							CDC45
							MRPL40
							RANBP1
							PPIL2
							CHCHD10
							ZNF70
							EWSR1
							MTFP1
							DUSP18
							DRG1
							YWHAH
							ADSL
							PHF5A
							TRMU
							MAPK11

## Sheet: Cisplatin
Cisplatin induced genes								Cisplatin repressed genes
TP53 siRNA (463)	TP53 bound (195)	TP63 bound (278)	TP53/TP63 bound (177)	TP63 only bound (101)	TP53 only bound (18)			TP53 siRNA (2716)	TP53 bound (1150)	TP63 bound (1759)	TP53/TP63 bound (1047)	TP63 only bound (712)	TP53 only bound (113)
Cis induced	PRNT	MYBPHL	PRNT	FNDC7	DUSP15			C1orf21	C20orf194	C1orf21	C20orf194	RFWD2	MYCBP
TNFRSF9	PLTP	IL6R	PLTP	CRCT1	PI4KB			RFWD2	NDRG3	RFWD2	NDRG3	EPB41	FUBP1
MYBPHL	KRTAP19-5	RCSD1	KRTAP19-5	LCE3D	PRSS42			LIN9	DSN1	LIN9	DSN1	THRAP3	HIST2H2AB
IL6R	KRTAP19-1	FAIM3	KRTAP19-1	SPRR2A	TNFRSF11B			USP48	RBL1	USP48	RBL1	TCEANC2	IMPDH2
RCSD1	SIK1	RASSF5	SIK1	SPRR2G	NFKBIA			STMN1	CHD6	STMN1	CHD6	USP1	COMMD2
AXDND1	RNF215	IRF6	RNF215	AQP10	ACP5			KHDRBS1	AURKA	KHDRBS1	AURKA	CLCA4	SERP1
FAIM3	CSNK1E	FAM138A	CSNK1E	C1orf204	MX2			NUDC	DMC1	EPB41	DMC1	GCLM	CEP19
RASSF5	FNDC5	PIK3CD	FNDC5	SLAMF9	APOBEC3C			EPB41	ATP5L2	THRAP3	ATP5L2	NUP133	COL5A2
IRF6	LDLRAD1	SLC25A34	LDLRAD1	RFX8	RUSC2			THRAP3	MRPL20	MACF1	MRPL20	MTR	STK17B
FAM138A	MYBPHL	CELA3A	MYBPHL	SCTR	C8orf46			MACF1	DFFA	FAF1	DFFA	MTOR	HIST1H4B
PIK3CD	RPTN	ZBTB8B	RPTN	HOXD1	F2			SFPQ	USP48	TCEANC2	USP48	EXOSC10	HIST1H3B
FBXO44	LCE1C	FNDC5	LCE1C	HOXD3	VENTX			FAF1	STMN1	USP24	STMN1	CAPZB	HIST1H1D
PRAMEF11	C1orf98	GJA4	C1orf98	RUFY4	EDDM3B			TCEANC2	GPN2	USP1	GPN2	EIF2C4	HIST1H1B
PRAMEF15	IL10	ARTN	IL10	NHEJ1	IGFBP4			USP24	RPA2	ITGB3BP	RPA2	RLF	HIST1H3I
CTRC	FAIM3	PLK3	FAIM3	P2RY14	HBZ			USP1	YARS	CLCA4	YARS	LRP8	HIST1H4L
SLC25A34	TNNC1	LDLRAD1	TNNC1	LRRC3B	AXDND1			ITGB3BP	OSCP1	DDAH1	OSCP1	HSPB11	LMBRD1
AKR7A2	MUC13	CYR61	MUC13	COL8A1	C22orf28			PIGK	MRPS15	GCLM	MRPS15	OMA1	AKD1
CELA3A	ALDH1L1	FNDC7	ALDH1L1	RAB6B	C1orf74			CLCA4	MTF1	ACBD6	MTF1	ATG4C	PPIL4
C1orf63	KIAA1257	C1orf194	KIAA1257	MON1A				DDAH1	SF3A3	RASAL2	SF3A3	JAK1	DKK4
TSSK3	TP53I3	CSF1	TP53I3	EIF4E3				GCLM	SCMH1	SRGAP2	SCMH1	RAVER2	DSCC1
ZBTB8B	SLC30A3	RPTN	SLC30A3	TMEM44				PHTF1	EDN2	PPP1R12B	EDN2	DNAJC6	SLC39A4
FNDC5	DQX1	CRCT1	DQX1	GRK4				GNAI3	FOXJ3	DNAH14	FOXJ3	DEPDC1	CXorf23
GJA4	IL1B	LCE3D	IL1B	RNF175				ACBD6	ORC1	NUP133	ORC1	ANKRD13C	CYP2R1
ARTN	DIRC1	C1orf68	DIRC1	RBM46				RASAL2	USP24	MTR	USP24	PRKACB	TIMM10
PLK3	ECSCR	LCE1C	ECSCR	TMEM175				SRGAP2	GNG12	LYST	GNG12	TTLL7	C12orf73
LDLRAD1	GNPDA1	LCE1E	GNPDA1	USP17				PPP1R12B	DPH5	UBE4B	DPH5	EVI5	LUC7L
DIRAS3	TRIML2	SPRR4	TRIML2	CMYA5				DNAH14	VAV3	MTOR	VAV3	PALMD	CCDC78
CYR61	CYP3A5	SPRR2A	CYP3A5	PCDHA7				EPRS	ST7L	EXOSC10	ST7L	RPRD2	TRAP1
FNDC7	ACHE	SPRR2G	ACHE	PCDHAC1				NUP133	GOLPH3L	CAPZB	GOLPH3L	VPS45	NQO1
C1orf194	TMEM217	AQP10	TMEM217	SPINK6				MTR	POGZ	EIF4G3	POGZ	RALGPS2	C16orf7
EPS8L3	TNFRSF10D	C1orf204	TNFRSF10D	GAPT				LYST	THEM4	CDC42	THEM4	GLRX2	NR2C2AP
CSF1	SCRIB	SLAMF9	SCRIB	CD14				UBE4B	PYGO2	WASF2	PYGO2	CDC73	ANKRD27
KCNA3	IFITM5	SLAMF7	IFITM5	SPINK7				MTOR	ISG20L2	PTP4A2	ISG20L2	KIF14	CSTF1
PPIAL4G	RNH1	FCRLA	RNH1	N4BP3				EXOSC10	MRPL24	EIF2C4	MRPL24	IPO9	ZMYM4
HFE2	ZNF195	C1orf98	ZNF195	KAAG1				CAPZB	NME7	KIAA0319L	NME7	ZC3H11A	UQCRH
PI4KB	KCNK7	DYRK3	KCNK7	BTN3A1				EIF4G3	UBE2T	RLF	UBE2T	LPGAT1	NEXN
RPTN	PPP1R3C	IL10	PPP1R3C	CDSN				CDC42	INTS7	SCMH1	INTS7	PPP2R5A	DCLRE1B
CRCT1	POLL	PIGR	POLL	STK31				WASF2	NVL	FOXJ3	NVL	RPS6KC1	HIST2H2AC
LCE3D	MLF2	IL1R2	MLF2	GATSL2				PTP4A2	LBR	EIF2B3	LBR	MARK1	ATF6
C1orf68	KRT85	TP53I3	KRT85	WNT16				ZBTB8A	LIN9	OSBPL9	LIN9	TOMM20	URB2
LCE1C	CALCOCO1	SLC30A3	CALCOCO1	HOXA5				EIF2C3	FAM89A	EPS15	FAM89A	EDARADD	TSEN2
LCE1E	GLS2	TLX2	GLS2	GATSL1				ZMYM4	ARID4B	ZFYVE9	ARID4B	ADSS	NDUFAF3
SPRR4	FAM189A1	DQX1	FAM189A1	ARHGEF35				EIF2C4	LYST	LRP8	LYST	NOL9	PVRL3
SPRR2A	PATL2	ZAP70	PATL2	OR2A1				KIAA0319L	CEP170	HSPB11	CEP170	DNAJC11	DTX3L
SPRR2G	MEGF11	RFX8	MEGF11	OR2A42				RLF	CLASP2	OMA1	CLASP2	ERRFI1	DNAJC13
AQP10	STARD5	IL1B	STARD5	RNF122				SCMH1	SETD2	INADL	SETD2	CA6	GFM1
OR6N1	PGF	IL36G	PGF	AGPAT6				FOXJ3	CDC25A	ATG4C	CDC25A	SDHB	CENPO
C1orf204	OMG	SCTR	OMG	PLAT				EIF2B3	PRKAR2A	DOCK7	PRKAR2A	MINOS1	TXNDC15
SLAMF9	KRT34	HOXD1	KRT34	GEM				KIF2C	POC1A	PGM1	POC1A	KDM1A	CCDC99
SLAMF1	KRT19	HOXD3	KRT19	FAM138C				OSBPL9	SHQ1	JAK1	SHQ1	HNRNPR	PLK4
SLAMF7	KRT15	DIRC1	KRT15	ATP6V1G1				EPS15	WDR5B	RAVER2	WDR5B	PITHD1	GTF2IRD2B
FCRLA	SP6	RUFY4	SP6	OPN1MW				ZFYVE9	RUVBL1	AK4	RUVBL1	SRSF10	SSBP1
C1orf98	HAGH	NHEJ1	HAGH	BMX				LRP8	DCUN1D1	DNAJC6	DCUN1D1	SNRNP40	HIST1H3C
DYRK3	DCUN1D3	DNAJB2	DCUN1D3	GAGE12J				HSPB11	KIDINS220	DEPDC1	KIDINS220	ZCCHC17	HIST1H4F
IL10	RRAD	KLHL30	RRAD	CITED1				TMEM48	MBOAT2	GNG12	MBOAT2	HPCA	HIST1H2AL
PIGR	ZDHHC1	PASK	ZDHHC1	RET				OMA1	CEBPZ	ANKRD13C	CEBPZ	AK2	CENPW
C1orf74	ZNF561	ALDH1L1	ZNF561	C10orf35				HOOK1	CDC42EP3	ZZZ3	CDC42EP3	ZMYM1	MAK16
OR2C3	PLAUR	P2RY14	PLAUR	SPON1				INADL	CCDC88A	LPHN2	CCDC88A	PABPC4	TERF1
OR2T8	CGB7	LRRC3B	CGB7	ADM				ATG4C	USP34	PRKACB	USP34	PPT1	ZBTB10
IL1R2	DUSP15	MITF	CBX6	VWF				DOCK7	WDR92	TTLL7	WDR92	ZMPSTE24	OSGIN2
SCN1A	CBX6	COL8A1	C1orf194	GUCY2C				PGM1	PPP3R1	LPAR3	PPP3R1	C1orf50	H2BFM
WIPF1	C1orf194	MUC13	IRF6	MANSC4				JAK1	NFU1	LRRC8B	NFU1	CDC20	PTPMT1
RSAD2	PI4KB	KIAA1257	ACAD11	KCNA1				RAVER2	SNRPG	PKN2	SNRPG	B4GALT2	HELLS
TP53I3	IRF6	RAB6B	PASK	A2M				AK4	FAM136A	EVI5	FAM136A	STIL	FAM178A
SLC30A3	PRSS42	NMNAT3	C9orf50	GABARAPL1				DNAJC6	DUSP11	BCAR3	DUSP11	L1TD1	UTP14C
PEX13	ACAD11	VIPR1	NAALADL1	ZAR1L				DEPDC1	KRCC1	CCDC18	KRCC1	HHLA3	UTP20
ANKRD53	PASK	MON1A	ATXN7L3	PELI2				GNG12	RGPD5	SNX7	RGPD5	SSX2IP	CHRNA5
TLX2	C9orf50	TNNC1	FAM138A	NRL				LRRC40	SMPD4	PALMD	SMPD4	GBP3	PLK1
DQX1	TNFRSF11B	EIF4E3	SIRT2	BMP4				ANKRD13C	NMI	CDC14A	NMI	CCBL2	RAD54L
REG1B	NAALADL1	ACAD11	C20orf4	ZFYVE1				ZZZ3	SLC25A12	VAV3	SLC25A12	ZNF326	LRRC40
REG3A	NFKBIA	ACPL2	PARD6B	ISM2				NEXN	OLA1	GPSM2	OLA1	ARHGAP29	GNAI3
ACTR1B	ATXN7L3	TMEM44	KRTAP10-12	SLC12A6				LPHN2	NCKAP1	ST7L	NCKAP1	ALG14	RRP15
ZAP70	FAM138A	TTC29	RNF185	GLDN				PRKACB	TFPI	MAN1A2	TFPI	FRRS1	ZNF148
CHST10	ACP5	GRK4	FBLN1	CRISPLD2				TTLL7	PTPRN	GPR89C	PTPRN	SLC30A7	LRPPRC
RFX8	SIRT2	LIMCH1	SLC25A34	SYNGR3				LPAR3	NCL	GPR89B	NCL	HENMT1	GLS
IL1RL1	C20orf4	EREG	CELA3A	KCNAB3				LRRC8B	HJURP	RPRD2	HJURP	NRAS	CPS1
IL1B	PARD6B	RNF175	ZBTB8B	SDF2				PKN2	ARL4C	VPS45	ARL4C	PTGFRN	IPO11
IL36G	KRTAP10-12	RBM46	ARTN	LRRC3C				EVI5	IQCA1	POGZ	IQCA1	TTF2	PCBD2
SCTR	RNF185	TMEM175	PLK3	KRTAP4-7				RPAP2	PER2	SNX27	PER2	PHGDH	RAB28
YSK4	FBLN1	USP17	CYR61	KRTAP2-1				BCAR3	MRPL36	ASH1L	MRPL36	CHD1L	INTS12
TBR1	SLC25A34	C1QTNF7	CSF1	NKIRAS2				CCDC18	MYO10	IFI16	MYO10	DAP3	KIAA1109
HOXD1	CELA3A	FAM198B	C1orf68	CSH2				SNX7	DROSHA	POU2F1	DROSHA	APOA1BP	TRIM24
HOXD3	ZBTB8B	TRIML2	LCE1E	FDXR				PALMD	OXCT1	DCAF6	OXCT1	TSTD1	PEX3
FRZB	ARTN	CMYA5	SPRR4	FAM195B				CDC14A	C5orf43	ATP1B1	C5orf43	UCHL5	CDK5RAP2
DIRC1	PLK3	ATG10	IL6R	DSG4				RNPC3	MRPS27	NME7	MRPS27	TROVE2	DPYSL2
RUFY4	CYR61	ECSCR	FCRLA	ZNF562				VAV3	CHD1	DARS2	CHD1	SNRPE	MRPL48
NHEJ1	CSF1	PCDHA7	DYRK3	TMEM91				GPSM2	SRA1	RALGPS2	SRA1	CD46	P4HA1
DNAJB2	C1orf68	PCDHAC1	VIPR1	C19orf69				RBM15	DIAPH1	CEP350	DIAPH1	SERTAD4	DPY19L2
KLHL30	LCE1E	SPINK6	MITF	CEACAM5				ST7L	LARS	FAM129A	LARS	TRAF5	LEMD3
PASK	SPRR4	GAPT	TLX2	APOE				MAN1A2	CSNK1A1	GLRX2	CSNK1A1	DTL	NUP107
ALDH1L1	IL6R	CD14	ZAP70	IGFL4				LIX1L	GEMIN5	CDC73	GEMIN5	TMEM206	UHRF1BP1L
P2RY14	FCRLA	GNPDA1	DNAJB2	CRX				GPR89C	NUDCD2	DENND1B	NUDCD2	SMYD2	CYFIP1
LRRC3B	DYRK3	SPINK7	KLHL30	SIGLEC10				GPR89B	NOP14	KIF14	NOP14	LYPLAL1	C15orf44
FAM19A4	VIPR1	GPX3	GPX3	SDCBP2				RPRD2	CHIC2	CAMSAP2	CHIC2	TAF1A	TTLL5
MITF	MITF	N4BP3	LIMCH1	MAP1LC3A				VPS45	G3BP2	IPO9	G3BP2	DEGS1	RPN1
COL8A1	TLX2	PHACTR1	EREG	ADAMTS1				POGZ	NUP54	ZC3H11A	NUP54	PARP1	C3orf33
MUC13	ZAP70	TMEM217	IL6	KRTAP21-2				SNX27	EIF4E	LPGAT1	EIF4E	C1orf131	LANCL1
KIAA1257	DNAJB2	APOBEC2	CPSF4	S100B				ASH1L	ARSJ	INTS7	ARSJ	FH	C5orf42
RAB6B	KLHL30	KAAG1	DDR1	GGT1				IFI16	SLC7A11	PPP2R5A	SLC7A11	CHML	ZNF800
NMNAT3	GPX3	BTN3A1	CYP21A2	LGALS2				ATF6	PDGFC	RPS6KC1	PDGFC	HNRNPU	CCNC
DCLK3	LIMCH1	DDR1	CDKN1A	TYMP				NUF2	IRF2	MARK1	IRF2	SCCPDH	KIF18A
VIPR1	EREG	CDSN	APOBEC2					POU2F1	MLF1IP	ENAH	MLF1IP	RGPD1	TIMELESS
PRSS42	IL6	CYP21A2	PRDM1					DCAF6	PDGFA	CDC42BPA	PDGFA	R3HDM1	LMNB2
GMPPB	CPSF4	CDKN1A	ACER2					TIPRL	SNX13	COG2	SNX13	NOL10	THOC1
MON1A	DDR1	PRDM1	TMEM8B					ATP1B1	CDCA7L	PCNXL2	CDCA7L	ASXL2	KIF2C
TNNC1	CYP21A2	TNFAIP3	WISP1					NME7	TRA2A	TBCE	TRA2A	EPT1	EXO1
FAM3D	CDKN1A	STK31	CD151					KIFAP3	SKAP2	TOMM20	SKAP2	SPAST	RIF1
EIF4E3	APOBEC2	GATSL2	CLP1					DARS2	DDX56	ARID4B	DDX56	TTC27	CCDC152
ACAD11	PRDM1	SEMA3A	HSPB2					CACYBP	SEMA3C	EDARADD	SEMA3C	EML4	C7orf42
ACPL2	ACER2	WNT16	DDIT4					RALGPS2	CDK6	PLD5	CDK6	PREPL	BTN3A2
TM4SF4	TMEM8B	DNAJB6	TSPAN9					CEP350	BAIAP2L1	CEP170	BAIAP2L1	SRBD1	PRRG3
SUCNR1	WISP1	IL6	MDM2					DHX9	ATP5J2	AKT3	ATP5J2	RHOQ	NUDT13
GHSR	CD151	HOXA5	PUS1					FAM129A	TMEM168	ADSS	TMEM168	XPO1	KIAA0586
TMEM44	CLP1	GATSL1	JMJD7-PLA2G4B					C1orf27	AASS	AHCTF1	AASS	VPS54
TTC29	HSPB2	CPSF4	DTWD1					GLRX2	TNPO3	CPSF3L	TNPO3	MEIS1
GRK4	DDIT4	CYP3A5	AEN					CDC73	CEP41	MRPL20	CEP41	ZNF638
LIMCH1	TSPAN9	CYP3A7	RNASE7					DENND1B	CREB3L2	NOL9	CREB3L2	ALMS1
EREG	MDM2	GATS	C14orf132					KIF14	EZH2	DNAJC11	EZH2	USP39
RNF175	PUS1	ACHE	AK7					CAMSAP2	LYRM4	ERRFI1	LYRM4	BUB1
RBM46	JMJD7-PLA2G4B	ARHGEF35	C17orf74					IPO9	SSR1	CA6	SSR1	ANAPC1
TMEM175	DTWD1	OR2A1	DUSP14					ZC3H11A	TFAP2A	SLC25A33	TFAP2A	CKAP2L
USP17	AEN	OR2A42	GSDMA					LPGAT1	HIST1H3G	DFFA	HIST1H3G	C2orf76
C1QTNF7	RNASE7	WISP1	GRN					INTS7	HIST1H3F	PDPN	HIST1H3F	SPOPL
FAM198B	C14orf132	RNF122	CES2					PPP2R5A	HIST1H4H	SDHB	HIST1H4H	PLA2R1
TRIML2	AK7	TNFRSF10D	CYP4F3					RPS6KC1	ZNF311	MINOS1	ZNF311	PSMD14
FAM13B	C17orf74	AGPAT6	PGPEP1					CENPF	WDR46	KDM1A	WDR46	FASTKD1
CMYA5	DUSP14	PLAT	GDF15					KCTD3	C6orf130	HNRNPR	C6orf130	SESTD1
ATG10	GSDMA	GEM	PPP1R15A					RRP15	XPO5	PITHD1	XPO5	TRAK2
ECSCR	GRN	RRM2B	TAB1					MARK1	TRAM2	SRSF10	TRAM2	NOP58
PCDHA7	CES2	SCRIB	GJA4					RAB3GAP2	GCLC	C1orf135	GCLC	ABI2
PCDHAC1	CYP4F3	ADCK5	RASSF5					MIA3	TMEM30A	CEP85	TMEM30A	SP100
SPINK6	PGPEP1	TJP2	ADCK5					ENAH	PHIP	GPN2	PHIP	SP140L
PRDM9	GDF15	TMC1	FOLR3					CDC42BPA	MMS22L	RPA2	MMS22L	GIGYF2
GAPT	PPP1R15A	PALM2-AKAP2	IFIT3					URB2	WASF1	DNAJC8	WASF1	NDUFA10
ANKRD34B	MX2	C9orf50	ALG11					COG2	PTPRK	SNRNP40	PTPRK	ADAM17
ACOT12	APOBEC3C	FAM138C	REM2					PCNXL2	EPB41L2	ZCCHC17	EPB41L2	ODC1
IL5	TAB1	ACER2	SLC35G6					TBCE	MAP7	EIF3I	MAP7	PDIA6
IL4	GJA4	TMEM8B	MOV10L1					TOMM20	KATNA1	YARS	KATNA1	E2F6
CD14	RASSF5	ATP6V1G1	RCSD1					ARID4B	PHF10	HPCA	PHF10	HADHA
GNPDA1	RUSC2	OPN1MW	NMNAT3					B3GALNT2	ERMP1	AK2	ERMP1	GTF3C2
SPINK7	C8orf46	BMX	ATG10					EDARADD	MLLT3	ZMYM1	MLLT3	CCDC75
GPX3	ADCK5	TMEM27	C1QTNF7					HEATR1	LRRC19	MRPS15	LRRC19	MORN2
GABRA1	F2	GAGE12J	FAM198B					PLD5	KIF24	OSCP1	KIF24	POLE4
EIF4E1B	FOLR3	EDA2R	DNAJB6					CEP170	TLE1	MTF1	TLE1	MRPL35
N4BP3	IFIT3	CITED1	PHACTR1					AKT3	IARS	UTP11L	IARS	NCAPH
PHACTR1	VENTX	IFIT3	TJP2					ADSS	NOL8	SF3A3	NOL8	IL18R1
TMEM217	ALG11	RET	TMC1					AHCTF1	C9orf80	PABPC4	C9orf80	POLR1B
APOBEC2	EDDM3B	C10orf35	PALM2-AKAP2					CPSF3L	TTF1	PPT1	TTF1	DBI
NHLRC1	REM2	DDIT4	RRM2B					MRPL20	DDX31	ZMPSTE24	DDX31	RALB
KAAG1	SLC35G6	PPP1R3C	TMEM27					NOL9	PBK	CITED4	PBK	MKI67IP
SLC17A4	IGFBP4	POLL	EDA2R					DNAJC11	GTF2E2	EDN2	GTF2E2	TSN
BTN3A1	HBZ	LRRC4C	LRRC4C					UTS2	EFCAB1	CCDC30	EFCAB1	WDR33
DDR1	MOV10L1	SPON1	MCF2L					ERRFI1	C8orf37	C1orf50	C8orf37	IMP4
CCHCR1	RCSD1	IFITM5	DERA					CA6	NIPAL2	YBX1	NIPAL2	DAPL1
CDSN	NMNAT3	RNH1	FAM81A					SLC25A33	SLC25A32	CDC20	SLC25A32	GALNT3
ATP6V1G2-DDX39B	ATG10	CD151	CATSPERG					RBP7	PTK2	B4GALT2	PTK2	PPIG
LTA	C1QTNF7	ZNF195	LOXHD1					NMNAT1	SMC1A	NASP	SMC1A	MTX2
CYP21A2	FAM198B	ADM	PIK3CD					LZIC	WNK3	STIL	WNK3	SLC39A10
HLA-DRB1	DNAJB6	CLP1	ACPL2					DFFA	ERCC6L	ORC1	ERCC6L	SF3B1
TAP1	PHACTR1	NAALADL1	IL1R2					SRM	TRMT2B	MAGOH	TRMT2B	MOB4
CDKN1A	TJP2	KCNK7	KRT8					UBIAD1	FAM122B	L1TD1	FAM122B	HSPD1
TREM1	TMC1	FOLR3	MAP2K3					PRAMEF6	E2F8	DLEU2L	E2F8	HSPE1
OOEP	PALM2-AKAP2	HSPB2	SLA2					PDPN	MACROD1	MIER1	MACROD1	BZW1
CGA	RRM2B	MDM2	PIGR					SDHB	C11orf51	HHLA3	C11orf51	PPIL3
RRAGD	TMEM27	TSPAN9	SEMA3A					MRTO4	TMEM123	ACADM	TMEM123	SUMO1
PRDM1	EDA2R	VWF	CYP3A7					MINOS1	DNAJC1	SSX2IP	DNAJC1	CCNYL1
TAAR2	LRRC4C	GUCY2C	TRPV3					KDM1A	CUL2	GBP3	CUL2	FNDC3B
TNFAIP3	MCF2L	DERA	TTC29					HNRNPR	AGAP9	CCBL2	AGAP9	FANCD2
PLG	DERA	MANSC4	GATS					TCEB3	SGMS1	ZNF326	SGMS1	IQSEC1
TCP10L2	FAM81A	KCNA1	MESDC2					PITHD1	DNA2	CDC7	DNA2	METTL6
STK31	CATSPERG	MLF2	RTEL1					SRSF10	MICU1	DNTTIP2	MICU1	UBE2E1
GATSL2	LOXHD1	A2M	SLAMF7					SRRM1	RNLS	ARHGAP29	RNLS	NGLY1
SEMA3A	PIK3CD	GABARAPL1	IL36G					C1orf135	ERLIN1	ALG14	ERLIN1	SLC4A7
WNT16	AXDND1	KRT85	TNFAIP3					CEP85	ARL3	RWDD3	ARL3	CRTAP
CHRM2	ACPL2	KRT8	ALDH1A3					HMGN2	AFAP1L2	FRRS1	AFAP1L2	SACM1L
DNAJB6	IL1R2	CALCOCO1	SETD1A					GPN2	CENPJ	AGL	CENPJ	LZTFL1
IL6	KRT8	GLS2	ZSCAN4					RPA2	N4BP2L2	SLC30A7	N4BP2L2	CCR2
HOXA5	MAP2K3	PUS1						DNAJC8	VPS36	DPH5	VPS36	SMARCC1
EPDR1	SLA2	MCF2L						SNRNP40	DOCK9	HENMT1	DOCK9	RBM6
GATSL1	PIGR	ZAR1L						ZCCHC17	C12orf4	SLC16A1	C12orf4	THOC7
CPSF4	SEMA3A	ALG11						EIF3I	PHB2	NRAS	PHB2	SUCLG2
CYP3A5	CYP3A7	PELI2						ZBTB8OS	LPCAT3	VANGL1	LPCAT3	CHMP2B
CYP3A7	TRPV3	AK7						YARS	GXYLT1	CD58	GXYLT1	SENP7
GATS	C22orf28	RNASE7						HPCA	AMIGO2	PTGFRN	AMIGO2	CCDC80
ACHE	C1orf74	REM2						AK2	ATF7	TTF2	ATF7	RABL3
C7orf53	TTC29	NRL						ZMYM6	CBX5	PHGDH	CBX5	POLQ
FSCN3	GATS	BMP4						ZMYM1	TMEM194A	PEX11B	TMEM194A	ATP2C1
ARHGEF35	MESDC2	ZFYVE1						CLSPN	STAT6	GPR89A	STAT6	IL20RB
OR2A1	RTEL1	PGF						MRPS15	LRIG3	CHD1L	LRIG3	XRN1
OR2A42	SLAMF7	ISM2						OSCP1	CPM	HIST2H2BE	CPM	PLS1
GIMAP1	IL36G	C14orf132						CDCA8	PAWR	GOLPH3L	PAWR	HLTF
WISP1	TNFAIP3	SLC12A6						MTF1	SLC6A15	GABPB2	SLC6A15	WWTR1
CNBD1	ALDH1A3	FAM81A						UTP11L	EEA1	THEM4	EEA1	SIAH2
RNF122	SETD1A	FAM189A1						SF3A3	CEP152	PYGO2	CEP152	DHX36
ADAM18	ZSCAN4	GLDN						MYCBP	ZNF280D	CKS1B	ZNF280D	SENP2
DEFB103A		MEGF11						PABPC4	NARG2	DAP3	NARG2	MB21D2
DEFB103B		ALDH1A3						PPT1	RPL4	APOA1BP	RPL4	OPA1
DEFB107A		JMJD7-PLA2G4B						ZMPSTE24	ANP32A	ISG20L2	ANP32A	LRCH3
DEFB4A		PATL2						ZNF684	BAZ1A	MRPL24	BAZ1A	NKIRAS1
TNFRSF10D		DTWD1						CITED4	EFCAB11	TSTD1	EFCAB11	GLB1
HTRA4		MESDC2						EDN2	METTL16	UAP1	METTL16	GORASP1
AGPAT6		STARD5						CCDC30	DHX33	MPZL1	DHX33	NEK4
PLAT		AEN						PPIH	LSMD1	PRRC2C	LSMD1	GNL3
RP1		CRISPLD2						C1orf50	AURKB	RNF2	AURKB	RFT1
MOS		CES2						YBX1	MYH10	UCHL5	MYH10	FAM208A
C8orf46		HAGH						CCDC23	ZSWIM7	TROVE2	ZSWIM7	ARL6IP5
GEM		SYNGR3						CDC20	ULK2	TIMM17A	ULK2	TOMM70A
GDF6		DCUN1D3						B4GALT2	SSH2	UBE2T	SSH2	PTPLB
RRM2B		SETD1A						TOE1	DCAKD	SNRPE	DCAKD	HEG1
TNFRSF11B		RRAD						NASP	SPAG9	NUCKS1	SPAG9	MCM2
SCRIB		ZDHHC1						RAD54L	MRPS23	CD46	MRPS23	SRPRB
ADCK5		OMG						UQCRH	EXOC7	SERTAD4	EXOC7	PCCB
RUSC2		TRPV3						KIAA0494	TXNDC11	TRAF5	TXNDC11	NCK1
TJP2		C17orf74						STIL	XPO6	DTL	XPO6	RBP1
TMC1		SLC35G6						ORC1	PYCARD	TMEM206	PYCARD	GYG1
PALM2-AKAP2		KCNAB3						MAGOH	MT1G	SMYD2	MT1G	TRIM59
GNG10		MAP2K3						TTC4	CFDP1	LYPLAL1	CFDP1	DNAJB11
C9orf50		SDF2						L1TD1	GINS2	TAF1A	GINS2	PDS5A
FAM138C		DUSP14						ALG6	SLC7A5	DEGS1	SLC7A5	SLC9B1
ACER2		LRRC3C						DLEU2L	DNMT1	NVL	DNMT1	SH3D19
TMEM8B		GSDMA						MIER1	DNAJB1	LBR	DNAJB1	NEIL3
ALAD		KRTAP4-7						HHLA3	OR7A10	PARP1	OR7A10	WHSC1
ATP6V1G1		KRTAP2-1						TYW3	ZNF506	FAM89A	ZNF506	STX18
OR1L1		KRT34						ACADM	C19orf54	ARV1	C19orf54	LCORL
OR1L3		KRT19						USP33	SLC1A5	C1orf131	SLC1A5	SLIT2
GAGE2A		KRT15						FUBP1	ZNF132	C1orf31	ZNF132	STIM2
OPN1MW		NKIRAS2						GNG5	ENOSF1	GGPS1	ENOSF1	PCDH7
BMX		ATXN7L3						SSX2IP	PTPN2	FH	PTPN2	RELL1
TMEM27		GRN						ZNHIT6	KCTD1	CHML	KCTD1	TBC1D1
SAT1		SP6						ODF2L	CPSF3L	HNRNPU	CPSF3L	RFC1
DUSP21		CSH2						GBP3	WASF2	SCCPDH	WASF2	GUF1
PRAF2		FDXR						CCBL2	KIAA0319L	SPATS2L	KIAA0319L	CWH43
GAGE12J		FAM195B						ZNF326	MYCBP	PKP4	MAGOH	FIP1L1
XAGE1B		DSG4						CDC7	MAGOH	ASAP2	ZZZ3	CLOCK
EDA2R		LOXHD1						GLMN	ZZZ3	ATAD2B	DNTTIP2	PPAT
CITED1		PLAUR						DNTTIP2	FUBP1	C2orf43	HIST2H2BE	UBA6
MAGEE2		ZNF562						ARHGAP29	DNTTIP2	VSNL1	DENND1B	AFP
SLC6A14		ZNF561						ALG14	HIST2H2AB	CRIM1	CDC42BPA	USO1
CXorf61		CYP4F3						RWDD3	HIST2H2BE	CCDC88A	ULK4	ENOPH1
MAGEC3		PGPEP1						FRRS1	DENND1B	EHBP1	SSR3	PKD2
CSAG1		GDF15						AGL	CDC42BPA	RGPD1	CCNL1	TBCK
PNMA6C		CATSPERG						CCDC76	ULK4	PTPN4	PARL	SGMS2
SPRY3		SIRT2						SASS6	IMPDH2	R3HDM1	RPL39L	NAA15
ENTPD1		TMEM91						SLC30A7	COMMD2	BAZ2B	TCTEX1D2	GAB1
IFIT3		C19orf69						DPH5	SERP1	OLA1	PPM1G	FHDC1
RET		CEACAM5						SLC25A24	SSR3	STK39	THADA	MND1
C10orf35		APOE						HENMT1	CCNL1	UBR3	SPRED2	SH3RF1
DDIT4		IGFL4						SLC16A4	PARL	AGPS	FIGN	KIAA1430
KIAA0913		CRX						LRIF1	RPL39L	BMPR2	SP110	ZNF721
PPP1R3C		PPP1R15A						SLC16A1	TCTEX1D2	SPAG16	EFNA5	TACC3
POLL		CGB7						DCLRE1B	CEP19	CUL3	MAPK9	HAUS3
CALHM3		SIGLEC10						NRAS	PPM1G	TRIP12	SEL1L3	LYAR
VENTX		ZSCAN4						VANGL1	THADA	MBOAT2	DDX60	FGFBP1
LRRC4C		PRNT						CD58	SPRED2	KIDINS220	ACSL1	DHX15
ART1		SLA2						PTGFRN	FIGN	NOL10	CNOT4	SEPSECS
SPON1		SDCBP2						TTF2	COL5A2	WDR35	HIST1H1A	PI4K2B
IFITM5		MAP1LC3A						GDAP2	STK17B	ASXL2	HIST1H2AM	ANAPC4
RNH1		C20orf4						PHGDH	SP110	RAB10	RTN4IP1	COMMD8
CD151		PLTP						FAM72D	EFNA5	EPT1	SUSD1	PAICS
IFITM10		PARD6B						RBM8A	MAPK9	SPAST	MED27	SRP72
ZNF195		RTEL1						PEX11B	SEL1L3	TTC27	GSR	SULT1E1
HBG1		ADAMTS1						GPR89A	DDX60	ATL2	PDE7A	HPSE
OR2AG2		KRTAP19-1						CHD1L	ACSL1	CDC42EP3	C8orf76	METAP1
ADM		KRTAP19-5						GJA5	CNOT4	FAM82A1	CKAP5	AIMP1
F2		KRTAP21-2						HIST2H2BE	HIST1H1A	SOS1	CDCA5	C4orf32
OR8I2		SIK1						HIST2H2AC	HIST1H4B	MAP4K3	ALG8	EXOSC9
CLP1		KRTAP10-12						HIST2H2AB	HIST1H3B	EML4	RDX	CCNA2
OR5A2		S100B						ANP32E	HIST1H1D	MTA3	C10orf76	ABCE1
MS4A5		RNF185						MRPS21	HIST1H1B	THADA	MKI67	LSM6
PGA3		MOV10L1						GOLPH3L	HIST1H3I	CAMKMT	YAF2	PET112
PPP2R5B		GGT1						GABPB2	HIST1H4L	PREPL	MYO5A	MSMO1
NAALADL1		RNF215						THEM4	HIST1H2AM	SRBD1	POLE2	CLCN3
KCNK7		LGALS2						CREB3L4	LMBRD1	RHOQ	DNAAF2	HMGB2
FOLR3		CSNK1E						HAX1	RTN4IP1	MSH2	TIMM9	WDR70
KCNE3		CBX6						PYGO2	AKD1	CHAC2	UBE2G1	ARL15
OMP		TAB1						ADAM15	PPIL4	PSME4	ACACA	FAM172A
TRIM49		FBLN1						CKS1B	SUSD1	SPTBN1	UBTF	SKP2
C11orf75		TYMP						RUSC1	MED27	EFEMP1	GLG1	NUP155
HSPB2								FDPS	GSR	BCL11A	CDC25B	PARP8
OR10G7								DAP3	DKK4	USP34	ANKRD5	DEPDC1B
MDM2								APOA1BP	PDE7A	XPO1	C20orf94	ERBB2IP
WSB2								ISG20L2	DSCC1	COMMD1	C20orf7	POLK
TSPAN9								MRPL24	C8orf76	VPS54	IFNAR2	ANKRD32
VWF								TSTD1	SLC39A4	MEIS1	FAM165B	NUDT12
GUCY2C								C1orf192	CXorf23	PPP3R1	PCNT	AP3S1
RERG								UAP1	CYP2R1	AAK1	SRRD	SAR1B
DERA								TMCO1	CKAP5	ANTXR1	SEC14L2	NR3C1
MANSC4								MPZL1	TIMM10	SNRPG	SLC25A33	ATOX1
MMP19								ANKRD36BP1	CDCA5	ZNF638	CDC42	RNF145
AMDHD1								SFT2D2	ALG8	ALMS1	CEP85	PWWP2A
KCNA1								C1orf112	RDX	TCF7L1	EIF3I	FAF2
MLF2								METTL18	C10orf76	USP39	UTP11L	CLPTM1L
CLSTN3								PRRC2C	MKI67	RPIA	MACF1	NSUN2
CD163								PRDX6	YAF2	KRCC1	YBX1	NADKD1
A2M								CENPL	C12orf73	C2orf55	NASP	SLC38A9
GABARAPL1								MRPS14	MYO5A	NPAS2	ZFYVE9	MRPS36
TAS2R19								GLUL	POLE2	PDCL3	DLEU2L	CENPH
LMBR1L								RNF2	DNAAF2	CCDC138	LRRC8B	CCDC125
KRT85								IVNS1ABP	TIMM9	RGPD5	CDC7	GTF2H2C
KRT8								TPR	UBE2G1	BUB1	RWDD3	GTF2H2
CSAD								UCHL5	ACACA	TMEM87B	SNX7	HMGCR
CALCOCO1								TROVE2	UBTF	ANAPC1	AGL	WDR41
NEUROD4								ASPM	LUC7L	CKAP2L	PEX11B	PAPD4
GLS2								TIMM17A	CCDC78	C2orf76	SNX27	CCNH
B4GALNT1								UBE2T	TRAP1	CLASP1	CKS1B	TTC37
PUS1								ZBED6	NQO1	SPOPL	MPZL1	ERAP1
MCF2L								SNRPE	GLG1	ORC4	ATP1B1	REEP5
IL17D								NUCKS1	C16orf7	EPC2	PRRC2C	KIF3A
SKA3								CD46	NR2C2AP	FMNL2	DARS2	SEC24A
C1QTNF9								SERTAD4	ANKRD27	ARL6IP6	C1orf21	CXCL14
GPR12								TRAF5	CDC25B	GPD2	RNF2	NME5
ZAR1L								NEK2	ANKRD5	TANC1	CAMSAP2	ETF1
ALG11								DTL	C20orf94	RBMS1	TIMM17A	SPRY4
PELI2								TMEM206	C20orf7	PLA2R1	PPP1R12B	DCTN4
PRKD1								NSL1	IFNAR2	PSMD14	SRGAP2	FAT2
AK7								ANGEL2	FAM165B	FIGN	DNAH14	SPARC
EDDM3B								SMYD2	PCNT	CERS6	ARV1	UBLCP1
RNASE7								LYPLAL1	SRRD	FASTKD1	C1orf31	C5orf54
REM2								BPNT1	SEC14L2	METTL8	GGPS1	FKBP5
AP1G2								TAF1A	SLC25A33	OSBPL6	THUMPD3	C6orf106
NRL								BROX	CDC42	SESTD1	LSM3	MAP3K7
NFKBIA								AIDA	CEP85	UBE2E3	SLC6A6	KIAA1009
CLEC14A								DEGS1	EIF3I	NCKAP1	MLH1	NUP153
FSCB								NVL	UTP11L	NUP35	CTDSPL	CAP2
BMP4								LBR	MACF1	TFPI	EXOG	E2F3
ZFYVE1								PARP1	YBX1	HIBCH	TMEM45A	UBR2
PGF								FAM89A	NASP	MYO1B	RG9MTD1	C6orf132
ISM2								ARV1	ZFYVE9	TRAK2	GTPBP8	FAM135A
C14orf132								C1orf131	DLEU2L	NOP58	POGLUT1	COL12A1
C14orf129								C1orf31	LRRC8B	ABI2	CSTA	SNX14
SLC12A6								GGPS1	CDC7	NBEAL1	FAM162A	MDN1
FAM81A								FH	RWDD3	RAPH1	UMPS	ATG5
FAM189A1								CHML	SNX7	MAP2	UBA5	SEC63
GLDN								EXO1	AGL	ACSL3	PPP2R3A	CDK19
MEGF11								ZNF238	PEX11B	CAB39	FAIM	GTF3C6
ALDH1A3								HNRNPU	SNX27	SP110	ATP1B3	DCBLD1
JMJD7-PLA2G4B								TFB2M	CKS1B	SP100	ATP11B	TPD52L1
PATL2								SCCPDH	MPZL1	FBXO36	RRM2	AHI1
C15orf48								SPATS2L	ATP1B1	SP140L	DDX1	PHACTR2
DTWD1								PKP4	PRRC2C	GIGYF2	CENPA	GTF2H5
HDC								ASAP2	DARS2	HJURP	WDR43	ECI2
BCL2A1								ATAD2B	C1orf21	ARL4C	FAM82A1	SLC35B3
MESDC2								C2orf43	RNF2	IQCA1	MSH2	DEK
STARD5								VSNL1	CAMSAP2	LRRFIP1	CHAC2	HIST1H2AD
AEN								CRIM1	TIMM17A	NDUFA10	PNO1	HIST1H1E
CRISPLD2								CCDC88A	PPP1R12B	FARP2	ANTXR1	HIST1H4D
CES2								EHBP1	SRGAP2	RNASEH1	WDR54	HIST1H2BE
HBZ								RGPD1	DNAH14	ADAM17	RPIA	ZNRD1
HAGH								PTPN4	ARV1	KLF11	CCDC138	NRM
SYNGR3								R3HDM1	C1orf31	RRM2	PKP4	HSPA1B
MTRNR2L4								BAZ2B	GGPS1	ODC1	TANC1	PSMB9
DCUN1D3								OLA1	THUMPD3	PDIA6	CDCA7	SLC25A27
YPEL3								STK39	LSM3	E2F6	OSBPL6	TNFRSF21
CTF1								UBR3	SLC6A6	DDX1	UBE2E3	GPR115
SETD1A								AGPS	MLH1	HADHA	C2orf47	BAG2
SALL1								BMPR2	CTDSPL	CENPA	MAP2	MB21D1
RRAD								XRCC5	EXOG	GTF3C2	ANKZF1	MANEA
KIAA0895L								SPAG16	TMEM45A	PPM1G	TRAF3IP1	CD164
ZDHHC1								CUL3	RG9MTD1	TRMT61B	TRIP13	FRK
OMG								TRIP12	GTPBP8	WDR43	TARS	RWDD1
ITGB3								MBOAT2	POGLUT1	SLC30A6	GPX8	HDDC2
OR1A1								KIDINS220	CSTA	CCDC75	NDUFAF2	LATS1
TRPV3								CPSF3	FAM162A	CEBPZ	BDP1	ZBTB2
C17orf74								ROCK2	UMPS	MORN2	UTP15	PSMB1
SLC35G6								NOL10	UBA5	PPP1R21	NSA2	ORC5
KCNAB3								GEN1	PPP2R3A	RTN4	POLR3G	SRPK2
RCVRN								WDR35	FAIM	MTIF2	C5orf30	NAPEPLD
MAP2K3								CENPO	ATP1B3	FAM161A	SLC25A46	MET
FAM27L								ASXL2	ATP11B	SPRED2	DCP2	NUP205
SDF2								RAB10	RRM2	PNO1	DMXL1	RPA3
TBC1D3H								EPT1	DDX1	WDR92	HSPA4	ITGB8
DUSP14								SPAST	CENPA	NFU1	ANKHD1	SP4
LRRC3C								TTC27	WDR43	GMCL1	PCDHGA10	IGF2BP3
GSDMA								FAM98A	FAM82A1	FAM136A	PCDHGA5	GARS
IGFBP4								PRKD3	MSH2	DUSP11	ARHGAP26	FKBP9
KRT27								ATL2	CHAC2	MOB1A	HMMR	DPY19L1
KRTAP1-5								CDC42EP3	PNO1	WDR54	TBC1D14	LANCL2
KRTAP4-7								FAM82A1	ANTXR1	POLE4	RBPJ	VKORC1L1
KRTAP2-1								SOS1	WDR54	KCMF1	ATP10D	SEMA3D
KRTAP4-11								DHX57	RPIA	MRPL35	OCIAD1	MLL5
KRT34								MAP4K3	CCDC138	NCAPH	DCUN1D4	PUS7
KRT19								EML4	PKP4	REV1	EXOC1	LAMB1
KRT15								MTA3	TANC1	IL18R1	POLR2B	C7orf60
NKIRAS2								THADA	CDCA7	GCC2	UTP3	CAPZA2
ATXN7L3								CAMKMT	OSBPL6	RGPD8	AFF1	SND1
GRN								PREPL	UBE2E3	POLR1B	TIGD2	UBE2H
C17orf104								LRPPRC	C2orf47	DBI	SMARCAD1	CHCHD3
STH								SRBD1	MAP2	RALB	CEP44	AGK
SP6								RHOQ	ANKZF1	MKI67IP	CCDC111	CASP2
HOXB13								FBXO11	TRAF3IP1	TSN	ZFP42	NCAPG2
CSH2								MSH2	TRIP13	WDR33	NUDT1	C1GALT1
FDXR								CHAC2	TARS	SMPD4	PHF14	MIOS
FAM195B								PSME4	GPX8	IMP4	ARL4A	TWISTNB
DSG4								SPTBN1	NDUFAF2	NMI	ANLN	LSM5
LOXHD1								EFEMP1	BDP1	DAPL1	EGFR	AVL9
PLAUR								SMEK2	UTP15	ITGB6	MRPS17	POLD2
MBD3L5								VRK2	NSA2	GALNT3	GBAS	FIGNL1
ZNF562								BCL11A	POLR3G	PPIG	TPST1	POR
ZNF561								KIAA1841	C5orf30	GORASP2	RABGEF1	DBF4
ACP5								USP34	SLC25A46	DCAF17	STAG3L4	POLR2J3
CYP4F3								XPO1	DCP2	DYNC1I2	GTF2I	UPK3BL
OR10H4								COMMD1	DMXL1	SLC25A12	PHTF2	ARMC10
CIB3								VPS54	HSPA4	CDCA7	PEG10	DLD
PGPEP1								UGP2	ANKHD1	MTX2	ACN9	ST7-OT4
GDF15								MEIS1	PCDHGA10	NAB1	ZNHIT1	RBM28
NDUFA13								ETAA1	PCDHGA5	SLC39A10	CAV2	OR2A7
C19orf12								PPP3R1	ARHGAP26	SF3B1	LUC7L2	RHEB
HCST								AAK1	HMMR	MOB4	CUL1	C8orf82
CATSPERG								ANTXR1	TBC1D14	HSPD1	NUB1	INTS9
SIRT2								SNRPG	RBPJ	HSPE1	PAK1IP1	WHSC1L1
SYCN								PAIP2B	ATP10D	C2orf47	GMNN	SFRP1
CNTD2								ZNF638	OCIAD1	BZW1	HIST1H2BI	RAB2A
TMEM91								ALMS1	DCUN1D4	PPIL3	TUBB	CSPP1
C19orf69								TCF7L1	EXOC1	SUMO1	HSPA1A	LACTB2
CEACAM5								USP39	POLR2B	CCNYL1	KIFC1	TMEM55A
CEACAM1								IMMT	UTP3	ARPC2	SRSF3	KIAA1429
IRGC								RPIA	AFF1	PTPRN	POLR1C	MTERFD1
APOE								KRCC1	TIGD2	ANKZF1	SLC29A1	GRHL2
IGFL4								ZNF514	SMARCAD1	NCL	IRAK1BP1	PHF20L1
CRX								ANKRD36	CEP44	PTMA	RPF2	ZFAT
PPP1R15A								C2orf55	CCDC111	COPS8	NT5DC1	ERI1
CGB7								EIF5B	ZFP42	PER2	HSF2	SH2D4A
SHANK1								NPAS2	NUDT1	TRAF3IP1	TRMT11	CDCA2
SIGLEC7								PDCL3	PHF14	CEP63	L3MBTL3	EIF4EBP1
SIGLEC10								CCDC138	ARL4A	CLASP2	AIG1	DDHD2
LENG8								RGPD5	ANLN	ULK4	C6orf72	UBXN2B
VN1R1								BUB1	EGFR	GOLIM4	PPP1R14C	TMEM70
ZSCAN4								TMEM87B	MRPS17	ATG7	ANKRD18B	FABP5
PRNT								ANAPC1	GBAS	SETD2	CEP78	POP1
SLA2								CKAP2L	TPST1	FAM116A	RMI1	EIF3E
DEFB128								ACTR3	RABGEF1	FOXP1	CENPP	EBAG9
SDCBP2								CCDC93	STAG3L4	ROBO1	PBX3	DERL1
OTOR								C2orf76	GTF2I	PHC3	METTL11A	CNTLN
DUSP15								CLASP1	PHTF2	FNDC3B	ARHGEF10	ZCCHC7
MAP1LC3A								MAP3K2	PEG10	ACAP2	TUSC3	EPB41L4B
C20orf4								DARS	ACN9	FANCD2	INTS10	KIAA0368
PLTP								SPOPL	ZNHIT1	IQSEC1	RHOBTB2	SNX30
PARD6B								ORC4	CAV2	METTL6	ESCO2	STRBP
SALL4								EPC2	LUC7L2	KAT2B	RBPMS	FNBP1
RTEL1								RIF1	CUL1	UBE2E1	WRN	KIAA0020
MRAP								FMNL2	NUB1	TOP2B	NRG1	EXOSC3
ADAMTS1								ARL6IP6	PAK1IP1	NGLY1	ASH2L	ZNF367
KRTAP19-7								GPD2	GMNN	SLC4A7	C8orf40	ORM1
KRTAP19-1								TANC1	HIST1H2BI	CRTAP	HOOK3	DPM2
KRTAP19-5								RBMS1	TUBB	CTDSPL	E2F5	SWI5
KRTAP6-1								PLA2R1	HSPA1A	OXSR1	FAM92A1	ASS1
KRTAP21-2								PSMD14	KIFC1	ZDHHC3	ESRP1	SSNA1
MX2								FIGN	SRSF3	SACM1L	MTDH	TBL1X
SIK1								CERS6	POLR1C	LZTFL1	SQLE	CXorf57
KRTAP10-12								SPC25	SLC29A1	LARS2	EFR3A	ENOX2
S100B								SSB	IRAK1BP1	CCR2	CHRAC1	CD99L2
RNF185								FASTKD1	RPF2	SMARCC1	GPAA1	HUWE1
MOV10L1								METTL8	NT5DC1	MAP4	SCML1	FAM104B
POM121L4P								CHN1	HSF2	ATRIP	USP9X	ZC4H2
GGT1								CIR1	TRMT11	ARIH2	SLC25A43	HDAC8
RNF215								KIAA1715	L3MBTL3	RBM6	ZBTB33	SH3BGRL
C22orf28								OSBPL6	AIG1	VPRBP	WEE1	ZNF280C
LGALS2								SESTD1	C6orf72	POC1A	PRMT3	EBP
CSNK1E								UBE2E3	PPP1R14C	PXK	GYLTL1B	PLP2
CBX6								DNAJC10	ANKRD18B	SLMAP	FAM111A	RAB41
APOBEC3C								NCKAP1	CEP78	THOC7	TMEM138	ALG13
TAB1								NUP35	RMI1	MAGI1	SSSCA1	LAMP2
FBLN1								TFPI	CENPP	SUCLG2	PAAF1	XIAP
TYMP								COL5A2	PBX3	GXYLT2	TSKU	MAP7D3
								PMS1	METTL11A	SHQ1	ENDOD1	ATP11C
								WDR75	ARHGEF10	CHMP2B	DDX10	RSU1
								GLS	TUSC3	TMEM45A	CCDC15	PRTFDC1
								HIBCH	INTS10	SENP7	MLLT10	USP6NL
								MYO1B	RHOBTB2	CEP97	MAPK8	NSUN6
								STK17B	ESCO2	BBX	CDK1	KIF11
								CCDC150	RBPMS	PHLDB2	ADK	NT5C2
								TRAK2	WRN	CCDC80	TSPAN14	NSMCE4A
								NOP58	NRG1	GSK3B	FAM190B	FAM208B
								ABI2	ASH2L	RABL3	C10orf2	ARHGAP21
								NBEAL1	C8orf40	POLQ	RFC3	CSGALNACT2
								RAPH1	HOOK3	PDIA5	DGKH	PPP3CB
								MAP2	E2F5	ATP2C1	BORA	FAM149B1
								CPS1	FAM92A1	UBA5	UCHL3	KAT6B
								FN1	ESRP1	RYK	NCAPD2	GSTO2
								SMARCAL1	MTDH	PPP2R3A	KLRF2	SMC3
								USP37	SQLE	IL20RB	PLEKHA5	INPP5F
								ACSL3	EFR3A	CEP70	TUBA1C	ATE1
								FARSB	CHRAC1	XRN1	DIP2B	CDC123
								CAB39	GPAA1	PLS1	SRGAP1	NUDT5
								SP110	SCML1	U2SURP	XPOT	BMI1
								SP100	USP9X	HLTF	PTPN11	ZNF25
								FBXO36	SLC25A43	WWTR1	PSMD9	AGAP7
								SP140L	ZBTB33	SIAH2	FAN1	TFAM
								PSMD1	WEE1	DHX36	BUB1B	DNAJC9
								GIGYF2	PRMT3	RSRC1	SCG3	MRPS16
								HJURP	GYLTL1B	TBL1XR1	ZWILCH	CEP55
								ARL4C	FAM111A	ATP11B	AKAP13	FRA10AC1
								IQCA1	TMEM138	IGF2BP2	SEMA4B	NOC3L
								LRRFIP1	SSSCA1	SENP2	ZNF774	ARHGAP19
								NDUFA10	PAAF1	TP63	PARP2	SCD
								FARP2	TSKU	IL1RAP	KTN1	ZDHHC6
								TMEM18	ENDOD1	MB21D2	DAAM1	NHLRC2
								RNASEH1	DDX10	OPA1	ZC3H14	FAM204A
								ITGB1BP1	CCDC15	DLG1	CPSF2	SFXN4
								ADAM17	MLLT10	PAK2	FAM57A	RGS10
								IAH1	MAPK8	LRCH3	TXNDC17	METTL10
								KLF11	CDK1	THUMPD3	SPECC1	ZNF511
								RRM2	ADK	SETD5	AP2B1	STIP1
								ODC1	TSPAN14	LSM3	TADA2A	PHLDB1
								PDIA6	FAM190B	SLC6A6	EME1	MICALCL
								E2F6	C10orf2	NKIRAS1	RAD51C	NUCB2
								DDX1	RFC3	GLB1	ORC6	POLD3
								SMC6	DGKH	MLH1	MT3	SLC36A4
								TTC32	BORA	EXOG	NUP93	ZW10
								HADHA	UCHL3	GORASP1	UHRF1	RRP8
								CENPA	NCAPD2	CTNNB1	HNRNPM	SAA1
								C2orf28	KLRF2	EXOSC7	SMARCA4	MUC15
								GTF3C2	PLEKHA5	CDC25A	PDCD2L	CCDC34
								PPM1G	TUBA1C	PRKAR2A	GPI	QSER1
								IFT172	DIP2B	BAP1	RALBP1	FJX1
								KRTCAP3	SRGAP1	NEK4	CEP192	SLC43A3
								SPDYA	XPOT	GNL3	MALT1	POLR2G
								TRMT61B	PTPN11	RFT1	C20orf196	VEGFB
								WDR43	PSMD9	TKT	RALY	SF1
								SLC30A6	FAN1	FAM208A	PKIG	BATF2
								FEZ2	BUB1B	C3orf64	PFDN4	POLA2
								CCDC75	SCG3	ARL6IP5	PDXK	C11orf67
								CEBPZ	ZWILCH	TOMM70A	KHDRBS1	C11orf70
								SRSF7	AKAP13	TFG	MAN1A2	CASP1
								GEMIN6	SEMA4B	RG9MTD1	CTNNB1	ALKBH8
								MORN2	ZNF774	GTPBP8	LARS2	NPAT
								ATP6V1E2	PARP2	NAA50	ARIH2	KDELC2
								PIGF	KTN1	POGLUT1	TFG	USP28
								PPP1R21	DAAM1	WDR5B	ACAD9	SPA17
								ERLEC1	ZC3H14	CSTA	U2SURP	TMEM218
								RTN4	CPSF2	FAM162A	PDCL3	ACAD8
								MTIF2	FAM57A	CCDC58	PTMA	CCDC77
								PNPT1	TXNDC17	PTPLB	COPS8	WBP11
								REL	SPECC1	UMPS	SRD5A1	ERP27
								FAM161A	AP2B1	HEG1	CWC27	RECQL
								SPRED2	TADA2A	MCM2	ERAP2	BCAT1
								PNO1	EME1	RUVBL1	HNRNPAB	ARNTL2
								WDR92	RAD51C	ACAD9	MRPL1	AMN1
								NFU1	ORC6	ISY1	EIF3B	KIF21A
								GMCL1	MT3	SRPRB	CCT6A	SLC38A1
								FAM136A	NUP93	PCCB	HIST1H2AE	TFCP2
								MPHOSPH10	UHRF1	NCK1	HIST1H2AG	POLR3B
								DUSP11	HNRNPM	FAIM	HIST1H4I	CRY1
								TPRKB	SMARCA4	RBP1	AIM1	PPTC7
								MOB1A	PDCD2L	ATP1B3	CNTRL	IFT81
								BOLA3	GPI	PLOD2	TUBB4B	GTF2H3
								MOGS	RALBP1	GYG1	MCPH1	FOXM1
								WDR54	CEP192	GMPS	SGK3	LMO3
								POLE4	MALT1	SSR3	USP9Y	PYROXD1
								KCMF1	C20orf196	CCNL1	TEAD1	BHLHE41
								PTCD3	RALY	TRIM59	MGA	METTL1
								MRPL35	PKIG	MYNN	EID1	MDM1
								NCAPH	PFDN4	DCUN1D1	FAM108C1	NAP1L1
								COX5B	CSTF1	PARL	FANCI	TCHP
								UNC50	PDXK	DNAJB11	TOMM20L	NAA25
								MITD1	KHDRBS1	RPL39L	PPP2R5C	TCTN2
								REV1	ZMYM4	TCTEX1D2	MARK3	ZNF664
								IL18R1	UQCRH	PDS5A	ATAD5	PXMP2
								RGPD3	NEXN	CNOT6L	ZNF207	NAA16
								RGPD4	DCLRE1B	CDKL2	SF3B3	KPNA3
								GCC2	MAN1A2	PDLIM5	RAB31	WASF3
								RANBP2	HIST2H2AC	SLC9B1	SETBP1	IFT88
								RGPD8	ATF6	ALPK1	TASP1	CDK8
								POLR1B	URB2	PRDM5	ESF1	BRCA2
								CBWD2	TSEN2	INPP4B	PIGU	CAB39L
								DDX18	CTNNB1	ARHGAP10	STK4	RNASEH2B
								DBI	LARS2	SH3D19	LTN1	GJB2
								RALB	ARIH2	NEIL3	TTC3	SPG20
								MKI67IP	NDUFAF3	CCDC111	ADRBK2	EXOSC8
								TSN	TFG	WHSC1	MYH9	ALG5
								WDR33	PVRL3	STX18	UBE4B	ZC3H13
								UGGT1	DTX3L	TBC1D14	PDPN	ESD
								SMPD4	ACAD9	LCORL	EIF4G3	PHF11
								IMP4	DNAJC13	SLIT2	FAF1	CKAP2
								MZT2A	U2SURP	SEL1L3	EPS15	CLN5
								CCNT2	GFM1	STIM2	OSBPL9	MTA1
								MCM6	CENPO	RBPJ	DOCK7	SCFD1
								NMI	PDCL3	PCDH7	PGM1	G2E3
								DAPL1	PTMA	RELL1	MIER1	DDHD1
								ITGB6	COPS8	TBC1D1	LPHN2	MTHFD1
								GALNT3	SRD5A1	RFC1	DDAH1	CEP128
								TTC21B	CWC27	GUF1	PKN2	TRAF3
								PPIG	ERAP2	ATP10D	CCDC18	CDKN3
								METTL5	TXNDC15	CWH43	BCAR3	C14orf149
								GORASP2	CCDC99	FRYL	CDC14A	ATP6V1D
								DCAF17	HNRNPAB	FIP1L1	GPSM2	PLEK2
								DYNC1I2	MRPL1	CHIC2	VANGL1	VTI1B
								SLC25A12	PLK4	CLOCK	CD58	ACOT4
								HAT1	EIF3B	EXOC1	GPR89B	FCF1
								CDCA7	CCT6A	PPAT	ASH1L	ACYP1
								SCRN3	GTF2IRD2B	UBA6	IFI16	UBR7
								MTX2	SSBP1	AFP	DCAF6	C14orf142
								RBM45	HIST1H3C	USO1	RASAL2	DICER1
								CWC22	HIST1H2AE	BMP2K	ACBD6	ZFYVE21
								DUSP19	HIST1H4F	ENOPH1	FAM129A	CASC5
								ASNSD1	HIST1H2AG	AFF1	NUCKS1	AVEN
								OSGEPL1	HIST1H4I	PKD2	ENAH	AQR
								NAB1	HIST1H2AL	SNCA	PCNXL2	CASC4
								SLC39A10	AIM1	SMARCAD1	PLD5	DUT
								SF3B1	CENPW	PPP3CA	AKT3	NEDD4
								MOB4	CNTRL	MANBA	AHCTF1	DAPK2
								HSPD1	TUBB4B	GSTCD	ATG7	MAP2K5
								HSPE1	MCPH1	TBCK	KAT2B	KIF23
								C2orf47	MAK16	SGMS2	OXSR1	UACA
								SGOL2	SGK3	SEC24B	ZDHHC3	EFTUD1
								BZW1	TERF1	ELOVL6	MAP4	ARHGAP11A
								PPIL3	ZBTB10	CCDC109B	VPRBP	ZNF770
								NIF3L1	OSGIN2	CAMK2D	FAM116A	RAD51
								ORC2	USP9Y	SPATA5	SLMAP	CATSPER2
								NDUFB3	H2BFM	INTU	PXK	CTDSPL2
								SUMO1	TEAD1	NAA15	MAGI1	EIF3J
								WDR12	PTPMT1	SCOC	C3orf64	SMAD6
								CYP20A1	HELLS	GAB1	FOXP1	C15orf61
								NDUFS1	FAM178A	SMAD1	GXYLT2	THAP10
								FASTKD2	UTP14C	ANAPC10	ROBO1	MTHFS
								CCNYL1	UTP20	FHDC1	BBX	HOMER2
								LANCL1	MGA	KIAA0922	PHLDB2	PRC1
								ATIC	EID1	MND1	NAA50	PARN
								TNP1	CHRNA5	PDGFC	GSK3B	SNX29P2
								ARPC2	FAM108C1	FNIP2	PDIA5	LPCAT2
								BCS1L	FANCI	KLHL2	RYK	MKL2
								PTPRN	TOMM20L	PALLD	RSRC1	METTL9
								ANKZF1	PPP2R5C	DDX60	PHC3	NAE1
								NCL	MARK3	NEK1	TBL1XR1	DDX19A
								PTMA	ATAD5	SH3RF1	IGF2BP2	MPHOSPH6
								KCNJ13	ZNF207	GALNT7	TP63	UBE2I
								COPS8	PLK1	CEP44	IL1RAP	FAM86A
								PER2	SF3B3	WWC2	ACAP2	ALG1
								TRAF3IP1	RAB31	IRF2	PAK2	RMI2
								MYEOV2	SETBP1	ACSL1	DLG1	BFAR
								THAP4	TASP1	KIAA1430	ASAP2	ERI2
								DTYMK	ESF1	FAT1	VSNL1	CDR2
								CEP63	PIGU	ZNF721	WDR35	PALB2
								CLASP2	STK4	TACC3	C2orf43	HEATR3
								ULK4	LTN1	HAUS3	ATAD2B	RPGRIP1L
								GOLIM4	TTC3	NOP14	CRIM1	CKLF
								ATG7	ADRBK2	LYAR	SOS1	CIRH1A
								CMC1	MYH9	CRMP1	MAP4K3	RFWD3
								SETD2	UBE4B	FGFBP1	MTA3	COX4NB
								CCDC66	PDPN	QDPR	CAMKMT	ZCCHC14
								FAM116A	EIF4G3	DHX15	PPP1R21	STX8
								FOXP1	FAF1	SEPSECS	PSME4	PITPNA
								ROBO1	EPS15	PI4K2B	SPTBN1	CCDC144A
								PHC3	OSBPL9	ANAPC4	RTN4	ARL17A
								FNDC3B	DOCK7	COMMD8	BCL11A	KPNB1
								MRPL47	PGM1	OCIAD1	COMMD1	DGKE
								ACAP2	MIER1	DCUN1D4	KCMF1	KIAA0664
								FANCD2	LPHN2	TMEM165	TCF7L1	PAFAH1B1
								IQSEC1	DDAH1	PAICS	C2orf55	MIS12
								CHCHD4	PKN2	SRP72	REV1	TMEM97
								METTL6	CCDC18	POLR2B	NPAS2	SPACA3
								KAT2B	BCAR3	SULT1E1	RGPD8	PIGW
								UBE2E1	CDC14A	UTP3	CLASP1	LASP1
								TOP2B	GPSM2	G3BP2	EPC2	DNAJC7
								NGLY1	VANGL1	SDAD1	FMNL2	MLX
								SLC4A7	CD58	NUP54	GPD2	PSMC3IP
								FBXL2	GPR89B	MRPL1	BAZ2B	BRCA1
								CRTAP	ASH1L	HPSE	RBMS1	ARL4D
								CNOT10	IFI16	HSD17B11	STK39	COPZ2
								CTDSPL	DCAF6	NUDT9	CERS6	ZNF652
								OXSR1	RASAL2	TIGD2	UBR3	VEZF1
								KIF15	ACBD6	EIF4E	METTL8	NOL11
								ZDHHC3	FAM129A	METAP1	DCAF17	PIGN
								SACM1L	NUCKS1	AIMP1	DYNC1I2	SMCHD1
								LZTFL1	ENAH	C4orf32	AGPS	ROCK1
								LARS2	PCNXL2	ARSJ	NUP35	RBBP8
								CCR2	PLD5	EXOSC9	HIBCH	TTC39C
								KIF9	AKT3	CCNA2	MYO1B	DSG2
								SMARCC1	AHCTF1	SLC7A11	SPATS2L	MOCOS
								MAP4	ATG7	ABCE1	BMPR2	IER3IP1
								ATRIP	KAT2B	LSM6	RAPH1	C18orf54
								ARIH2	OXSR1	PET112	SPAG16	PHLPP1
								RBM6	ZDHHC3	RAPGEF2	ARPC2	NETO1
								VPRBP	MAP4	MSMO1	CUL3	SNRPD1
								POC1A	VPRBP	CLCN3	TRIP12	RNF138
								APPL1	FAM116A	HMGB2	CAB39	GALNT1
								PXK	SLMAP	MLF1IP	LRRFIP1	SKA1
								SLMAP	PXK	ZFP42	TRIO	ME2
								THOC7	MAGI1	MYO10	PDZD2	MBD2
								MAGI1	C3orf64	MAN2A1	NIPBL	EPS15L1
								SLC25A26	FOXP1	ARHGAP26	EMB	TIMM50
								SUCLG2	GXYLT2	DROSHA	RNF180	ZNF57
								GXYLT2	ROBO1	WDR70	NLN	CHAF1A
								SHQ1	BBX	ARL15	PIK3R1	ZNF823
								CHMP2B	PHLDB2	FAM172A	AP3B1	RNASEH2A
								TMEM45A	NAA50	EFNA5	HOMER1	ZNF507
								SENP7	GSK3B	DMXL1	MSH3	PTPRA
								CEP97	PDIA5	CSNK1A1	XRCC4	SPTLC3
								BBX	RYK	TRIP13	MAN2A1	XRN2
								PVRL3	RSRC1	TRIO	EPB41L4A	COMMD7
								PHLDB2	PHC3	PDZD2	CDC42SE2	CTNNBL1
								CCDC80	TBL1XR1	SKP2	CTNNA1	MYBL2
								KIAA2018	IGF2BP2	NUP155	UBE2D2	ACSS2
								KIAA1407	TP63	NIPBL	NSD1	FAM83D
								GSK3B	IL1RAP	OXCT1	FRYL	RRP1B
								RABL3	ACAP2	PARP8	TMEM165	USP25
								POLQ	PAK2	NDUFAF2	BMP2K	ITSN1
								DTX3L	DLG1	DEPDC1B	SNCA	BRWD1
								PDIA5	ASAP2	KIF2A	PDLIM5	N6AMT1
								ZNF148	VSNL1	RNF180	PPP3CA	TMEM50B
								IFT122	WDR35	CWC27	MANBA	GART
								ATP2C1	C2orf43	ERBB2IP	SEC24B	DONSON
								PIK3R4	ATAD2B	BDP1	CCDC109B	CHAF1B
								MRPL3	CRIM1	MRPS27	ALPK1	DSCR3
								DNAJC13	SOS1	UTP15	CAMK2D	KCNJ15
								UBA5	MAP4K3	GFM2	PRDM5	PSMG1
								RYK	MTA3	POLK	SPATA5	C2CD2
								CDV3	CAMKMT	AP3B1	INTU	PPIL2
								PPP2R3A	PPP1R21	HOMER1	SCOC	TIMP3
								IL20RB	PSME4	MSH3	INPP4B	LGALS1
								DBR1	SPTBN1	XRCC4	SMAD1	TTLL12
								CEP70	RTN4	RASA1	ARHGAP10	TRMU
								XRN1	BCL11A	POLR3G	KIAA0922
								PLS1	COMMD1	ANKRD32	FNIP2
								U2SURP	KCMF1	LNPEP	RAPGEF2
								HLTF	TCF7L1	NUDT12	KLHL2
								WWTR1	C2orf55	EPB41L4A	PALLD
								SIAH2	REV1	DCP2	NEK1
								DHX36	NPAS2	YTHDC2	GALNT7
								RSRC1	RGPD8	AP3S1	WWC2
								IFT80	CLASP1	PHAX	FAT1
								ECT2	EPC2	CDC42SE2	BZW2
								TBL1XR1	FMNL2	SAR1B	CREB5
								ZNF639	GPD2	CTNNA1	VPS41
								ATP11B	BAZ2B	ANKHD1	CDK13
								IGF2BP2	RBMS1	PCDHGA5	GLI3
								SENP2	STK39	DIAPH1	AUTS2
								RFC4	CERS6	NR3C1	RSBN1L
								TP63	UBR3	TCERG1	AKAP9
								IL1RAP	METTL8	SPINK5	CUX1
								MB21D2	DCAF17	ATOX1	COG5
								OPA1	DYNC1I2	GEMIN5	ZNF277
								LSG1	AGPS	RNF145	PTPRZ1
								DLG1	NUP35	PWWP2A	EXOC4
								PAK2	HIBCH	FAF2	CALD1
								RNF168	MYO1B	NSD1	ZC3HAV1
								LRCH3	SPATS2L	MAPK9	HIPK2
								THUMPD3	BMPR2	CLPTM1L	PRKAG2
								SETD5	RAPH1	MRPL36	LMBR1
								ARPC4	SPAG16	SRD5A1	EXOC2
								C3orf24	ARPC2	NSUN2	FARS2
								TSEN2	CUL3	TARS	DSP
								LSM3	TRIP12	NADKD1	HIVEP1
								SLC6A6	CAB39	EMB	JARID2
								MRPS25	LRRFIP1	GPX8	KIF13A
								SGOL1	TRIO	SLC38A9	CDKAL1
								NKIRAS1	PDZD2	C5orf43	ZFAND3
								AZI2	NIPBL	NLN	BTBD9
								GLB1	EMB	PIK3R1	CD2AP
								UBP1	RNF180	MRPS36	CD109
								MLH1	NLN	CCNB1	BCKDHB
								EXOG	PIK3R1	CENPH	ME1
								GORASP1	AP3B1	CCDC125	RARS2
								ZNF619	HOMER1	GTF2H2C	PREP
								CTNNB1	MSH3	GTF2H2	PDSS2
								KRBOX1	XRCC4	NSA2	CEP57L1
								ZNF502	MAN2A1	HMGCR	NCOA7
								EXOSC7	EPB41L4A	WDR41	ARHGAP18
								CCR9	CDC42SE2	PAPD4	GPR126
								CDC25A	CTNNA1	DHFR	HIVEP2
								PRKAR2A	UBE2D2	CCNH	UTRN
								IMPDH2	NSD1	TTC37	MTHFD1L
								NDUFAF3	FRYL	ERAP1	SCAF8
								MANF	TMEM165	ERAP2	SNX9
								BAP1	BMP2K	CHD1	KANK1
								NEK4	SNCA	C5orf30	SMARCA2
								GNL3	PDLIM5	SLC25A46	RFX3
								RFT1	PPP3CA	REEP5	KDM4C
								TKT	MANBA	SLC12A2	NFIB
								ACTR8	SEC24B	KIF3A	MOB3B
								WNT5A	CCDC109B	HSPA4	VPS13A
								FAM208A	ALPK1	SEC24A	GNAQ
								ASB14	CAMK2D	CXCL14	ZNF462
								C3orf14	PRDM5	SMAD5	CTNNAL1
								C3orf64	SPATA5	NME5	PTPN3
								ARL6IP5	INTU	ETF1	SCAI
								DHFRL1	SCOC	UBE2D2	RXRA
								ARL6	INPP4B	SRA1	MTUS1
								MINA	SMAD1	PCDHGA10	PRKDC
								NIT2	ARHGAP10	SPRY4	MYBL1
								TOMM70A	KIAA0922	LARS	NCOA2
								TFG	FNIP2	DCTN4	JPH1
								RG9MTD1	RAPGEF2	FAT2	STK3
								ZBTB11	KLHL2	SPARC	VPS13B
								IFT57	PALLD	UBLCP1	EXT1
								KIAA1524	NEK1	C5orf54	MRPL13
								ATG3	GALNT7	HMMR	ZHX2
								GTPBP8	WWC2	NUDCD2	NSMCE2
								SPICE1	FAT1	SFXN1	SLA
								NAA50	BZW2	HNRNPAB	DHRSX
								QTRTD1	CREB5	LYRM4	MID1
								POGLUT1	VPS41	KIF13A	CTPS2
								COX17	CDK13	CDKAL1	OPHN1
								WDR5B	GLI3	FKBP5	PHKA1
								CSTA	AUTS2	C6orf106	ATRX
								FAM162A	RSBN1L	TRAM2	TMEM164
								CCDC58	AKAP9	CD109	SMARCA1
								PTPLB	CUX1	PHIP	MICAL2
								UMPS	COG5	MAP3K7	PIK3C2A
								HEG1	ZNF277	KIAA1009	LGR4
								MCM2	PTPRZ1	ARHGAP18	METTL15
								RUVBL1	EXOC4	KATNA1	C2CD3
								RPN1	CALD1	UTRN	RAB38
								ACAD9	ZC3HAV1	AIG1	EXPH5
								ISY1	HIPK2	SNX9	ARHGEF12
								TOPBP1	PRKAG2	EXOC2	DCPS
								SRPRB	LMBR1	PRPF4B	GDI2
								PCCB	EXOC2	CDYL	MPP7
								NCK1	FARS2	FARS2	PARD3
								FAIM	DSP	HIVEP1	FAM35A
								RBP1	HIVEP1	JARID2	KIF20B
								SLC25A36	JARID2	NUP153	LCOR
								ATP1B3	KIF13A	CAP2	XPNPEP1
								PLOD2	CDKAL1	E2F3	GLRX3
								GYG1	ZFAND3	ZNF311	EFHA1
								COMMD2	BTBD9	NUDT3	MIPEP
								SERP1	CD2AP	SRSF3	SLC7A1
								C3orf33	CD109	MAPK14	KIAA0564
								GMPS	BCKDHB	BTBD9	GTF2F2
								SSR3	ME1	ZFAND3	LRCH1
								CCNL1	RARS2	UBR2	RB1
								GFM1	PREP	C6orf132	DIAPH3
								LXN	PDSS2	XPO5	ABCC4
								TRIM59	CEP57L1	CD2AP	MBNL2
								SMC4	NCOA7	FAM135A	WNK1
								MYNN	ARHGAP18	COL12A1	ERC1
								EIF5A2	GPR126	BCKDHB	PIK3C2G
								RPL22L1	HIVEP2	ME1	KIAA0528
								MFN1	UTRN	SNX14	FGD4
								ACTL6A	MTHFD1L	ORC3	CNTN1
								DNAJC19	SCAF8	MDN1	ANO6
								DCUN1D1	SNX9	MMS22L	SPATS2
								MCCC1	KANK1	PREP	NTN4
								PARL	SMARCA2	ATG5	TAOK3
								EIF2B5	RFX3	PDSS2	CLIP1
								TRA2B	KDM4C	SEC63	KNTC1
								DNAJB11	NFIB	CEP57L1	C15orf41
								RPL39L	MOB3B	WASF1	EIF2AK4
								PPP1R2	VPS13A	CDK19	SPG11
								TFRC	GNAQ	GTF3C6	AP4E1
								TCTEX1D2	ZNF462	NT5DC1	RAB27A
								WDR53	CTNNAL1	DCBLD1	FAM63B
								CEP19	PTPN3	TPD52L1	RORA
								NCBP2	SCAI	NCOA7	ZNF609
								TMEM33	RXRA	TRMT11	DENND4A
								LIN54	MTUS1	PTPRK	GLCE
								NCAPG	PRKDC	L3MBTL3	THSD4
								PDS5A	MYBL1	EPB41L2	CHSY1
								CNOT6L	NCOA2	AHI1	TARSL2
								CDKL2	JPH1	MAP7	BRMS1L
								PDLIM5	STK3	GPR126	SOS2
								CISD2	VPS13B	HIVEP2	NIN
								SLC9B1	EXT1	PHACTR2	MNAT1
								ALPK1	MRPL13	PPP1R14C	PRKCH
								PRDM5	ZHX2	MTHFD1L	PPP2R5E
								INPP4B	NSMCE2	SCAF8	RAD51B
								ARHGAP10	SLA	GTF2H5	PCNX
								SH3D19	DHRSX	ECI2	POMT2
								NEIL3	MID1	SSR1	NRXN3
								CCDC111	CTPS2	DSP	VRK1
								WHSC1	OPHN1	SLC35B3	NCOR1
								SLBP	PHKA1	TFAP2A	SKA2
								RNF4	ATRX	PAK1IP1	BRIP1
								STX18	TMEM164	DEK	TEX2
								TBC1D14	SMARCA1	GMNN	HELZ
								LCORL	MICAL2	HIST1H1A	HS3ST2
								SLIT2	PIK3C2A	HIST1H2AD	CHD9
								PACRGL	LGR4	HIST1H1E	FTO
								SEL1L3	METTL15	HIST1H4D	CNOT1
								STIM2	C2CD3	HIST1H2BE	CDH8
								RBPJ	RAB38	HIST1H3F	NFATC3
								PCDH7	EXPH5	HIST1H2BI	CDH13
								RELL1	ARHGEF12	HIST1H3G	HNRNPUL1
								TBC1D1	DCPS	HIST1H4H	ARHGAP35
								RFC1	GDI2	HIST1H2AE	OSBPL1A
								FAM114A1	MPP7	HIST1H2AG	KIAA1328
								SLC30A9	PARD3	HIST1H4I	WDR7
								GUF1	FAM35A	HIST1H2AM	ZNF532
								ATP10D	KIF20B	ZNRD1	RTTN
								CWH43	LCOR	NRM	KIF16B
								FRYL	XPNPEP1	TUBB	EIF2B3
								FIP1L1	GLRX3	HSPA1B	INADL
								CHIC2	EFHA1	HSPA1A	LPAR3
								CLOCK	MIPEP	PSMB9	GPR89A
								CEP135	SLC7A1	WDR46	GABPB2
								EXOC1	KIAA0564	KIFC1	CEP350
								PPAT	GTF2F2	C6orf130	TOP2B
								UBA6	LRCH1	MRPS10	GMPS
								AFP	RB1	POLR1C	SLC30A6
								ANKRD17	DIAPH3	SLC29A1	PTPN4
								USO1	ABCC4	SLC25A27	GORASP2
								BMP2K	MBNL2	TNFRSF21	FBXO36
								ENOPH1	WNK1	GPR115	FARP2
								AFF1	ERC1	GCLC	KIF2A
								PKD2	PIK3C2G	BAG2	GFM2
								SNCA	KIAA0528	MB21D1	RASA1
								SMARCAD1	FGD4	TMEM30A	LNPEP
								PPP3CA	CNTN1	IRAK1BP1	PHAX
								MANBA	ANO6	RARS2	SLC12A2
								CENPE	SPATS2	MANEA	SMAD5
								PPA2	NTN4	RTN4IP1	SPINK5
								GSTCD	TAOK3	AIM1	GSTCD
								TBCK	CLIP1	CD164	ELOVL6
								SGMS2	KNTC1	RPF2	ANAPC10
								SEC24B	C15orf41	FRK	TYW1
								ELOVL6	EIF2AK4	RWDD1	SLC25A13
								CCDC109B	SPG11	HSF2	CDYL
								C4orf21	AP4E1	HDDC2	MAPK14
								CAMK2D	RAB27A	ADAT2	ADAT2
								KIAA1109	FAM63B	C6orf72	DOCK5
								SPATA5	RORA	LATS1	TGS1
								INTU	ZNF609	ZBTB2	POLA1
								SCLT1	DENND4A	PHF10	RRM1
								LARP1B	GLCE	PSMB1	ELP4
								ELF2	THSD4	CDK6	MLL
								NAA15	CHSY1	VPS41	BMPR1A
								SCOC	TARSL2	AUTS2	KIAA1598
								GAB1	BRMS1L	ORC5	PARP4
								SMARCA5	SOS2	COG5	CCDC91
								SMAD1	NIN	SRPK2	MYO9A
								ANAPC10	MNAT1	NAPEPLD	WDHD1
								FHDC1	PRKCH	CUX1	GPATCH8
								KIAA0922	PPP2R5E	MET	NFIX
								MND1	RAD51B	PTPRZ1	C1orf135
								PDGFC	PCNX	EXOC4	DNAJC8
								FNIP2	POMT2	HIPK2	PTP4A2
								KLHL2	NRXN3	NUP205	CITED4
								PALLD	VRK1	RPA3	ITGB3BP
								DDX60	NCOR1	PHF14	SLC16A1
								NEK1	SKA2	ANKMY2	BAP1
								SH3RF1	BRIP1	SNX13	TKT
								C4orf27	TEX2	ITGB8	CCDC58
								GALNT7	HELZ	SP4	ISY1
								CEP44	HS3ST2	RAPGEF5	CEP70
								WWC2	CHD9	IGF2BP3	PLOD2
								IRF2	FTO	SKAP2	GOLIM4
								SNX25	CNOT1	CREB5	TRMT61B
								ACSL1	CDH8	GARS	ATL2
								KIAA1430	NFATC3	FKBP9	MTIF2
								FAT1	CDH13	DPY19L1	EFEMP1
								ZNF732	HNRNPUL1	ANLN	FAM161A
								ZNF721	ARHGAP35	CDK13	AAK1
								TACC3	OSBPL1A	GLI3	MOB1A
								HAUS3	KIAA1328	LANCL2	ORC4
								NOP14	WDR7	EGFR	ITGB6
								LYAR	ZNF532	VKORC1L1	DHFR
								CRMP1	RTTN	TPST1	CRMP1
								RAB28	KIF16B	TYW1	QDPR
								FGFBP1	EIF2B3	BAZ1B	CDKL2
								QDPR	RAD54L	PHTF2	SDAD1
								MED28	INADL	RSBN1L	CNOT6L
								DCAF16	LRRC40	SEMA3C	ANKMY2
								DHX15	LPAR3	SEMA3D	RAPGEF5
								SEPSECS	GNAI3	AKAP9	BAZ1B
								PI4K2B	GPR89A	SLC25A13	TRIM4
								ANAPC4	GABPB2	MLL5	NDUFA5
								C4orf52	CEP350	PUS7	NUDT3
								UGDH	RRP15	LAMB1	MRPS10
								COMMD8	TOP2B	ZNF277	SETX
								NFXL1	ZNF148	C7orf60	CCDC25
								OCIAD1	GMPS	CAPZA2	CWF19L1
								DCUN1D4	SLC30A6	AASS	EPSTI1
								TMEM165	LRPPRC	SND1	DHRS12
								AASDH	PTPN4	UBE2H	ERGIC2
								PAICS	GORASP2	CHCHD3	PKP2
								SRP72	GLS	CNOT4	RACGAP1
								POLR2B	CPS1	CALD1	WIBG
								CENPC1	FBXO36	CREB3L2	CEP290
								SULT1E1	FARP2	LUC7L2	SART3
								UTP3	KIF2A	AGK	TIPIN
								THAP6	IPO11	CASP2	CIB2
								G3BP2	GFM2	EZH2	DLGAP5
								SDAD1	RASA1	PRKAG2	NUP88
								NUP54	LNPEP	LMBR1	COPS3
								MRPL1	PHAX	NCAPG2	EMP2
								HPSE	SLC12A2	PDGFA	COTL1
								COQ2	PCBD2	NUDT1	ATP8B1
								FAM175A	SMAD5	EIF3B	RNASEH1
								MRPS18C	SPINK5	C1GALT1	HSD17B11
								HELQ	RAB28	MIOS	FAM126A
								C4orf36	INTS12	ARL4A	GABPB1
								HSD17B11	GSTCD	BZW2	DAD1
								NUDT9	ELOVL6	TWISTNB	KARS
								TIGD2	KIAA1109	CDCA7L	CDC45
								EIF4E	ANAPC10	FAM126A	KDELR3
								METAP1	TYW1	TRA2A	CCDC30
								RG9MTD2	SLC25A13	LSM5	ACADM
								LAMTOR3	TRIM24	AVL9	GPR89C
								SLC39A8	CDYL	POLD2	UAP1
								INTS12	MAPK14	DDX56	COG2
								AIMP1	PEX3	FIGNL1	TBCE
								GAR1	ADAT2	GBAS	SETD5
								C4orf32	CDK5RAP2	MRPS17	EXOSC7
								LARP7	DOCK5	CCT6A	ATRIP
								ARSJ	DPYSL2	RABGEF1	CEP97
								MAD2L1	TGS1	STAG3L4	CEP63
								ANXA5	POLA1	GTF2I	MYNN
								EXOSC9	RRM1	POR	KLF11
								CCNA2	ELP4	DBF4	RAB10
								NUDT6	MRPL48	PEG10	EHBP1
								PLK4	MLL	ACN9	GMCL1
								C4orf29	P4HA1	BAIAP2L1	GCC2
								SLC7A11	BMPR1A	ATP5J2	TMEM87B
								ELMOD2	KIAA1598	TRIM4	ARL6IP6
								GYPA	PARP4	ZNHIT1	NBEAL1
								OTUD4	CCDC91	POLR2J3	ACSL3
								ABCE1	DPY19L2	UPK3BL	CCNB1
								LSM6	LEMD3	ARMC10	YTHDC2
								PET112	NUP107	BCAP29	TCERG1
								TLR2	UHRF1BP1L	DLD	SFXN1
								MAP9	CYFIP1	TMEM168	TTC26
								PPID	C15orf44	CAV2	ORC3
								C4orf46	MYO9A	ST7-OT4	PSAT1
								RAPGEF2	WDHD1	NDUFA5	MRRF
								TMEM192	TTLL5	RBM28	FBXO25
								MSMO1	GPATCH8	TNPO3	MCM4
								CLCN3	NFIX	CEP41	MTBP
								AADAT	C1orf135	ZC3HAV1	FAR1
								HMGB2	DNAJC8	TTC26	FADS2
								SPCS3	PTP4A2	OR2A7	RPP30
								ING2	CITED4	CUL1	PPRC1
								MLF1IP	ITGB3BP	NUB1	LARP4
								UFSP2	SLC16A1	RHEB	MRPL42
								CYP4V2	BAP1	DOCK5	DYNLL1
								ZFP42	TKT	VPS13B	THBS1
								FRG1	CCDC58	MCPH1	RHOT1
								TXNDC15	ISY1	NRG1	TAF15
								MYO10	CEP70	RBPMS	UTP18
								MAN2A1	PLOD2	NCOA2	TOM1L1
								ARHGAP26	GOLIM4	STK3	PRR11
								DROSHA	TRMT61B	C8orf82	CTCF
								WDR70	ATL2	FBXO25	GLTSCR2
								ARL15	MTIF2	ARHGEF10	CSRP2BP
								IPO11	EFEMP1	TUSC3	DTD1
								FAM172A	FAM161A	MTUS1	AK4
								EFNA5	AAK1	ESCO2	POU2F1
								DMXL1	MOB1A	INTS9	NAB1
								PRRC1	ORC4	GSR	NUDT9
								CSNK1A1	ITGB6	WRN	BCAP29
								TRIP13	DHFR	WHSC1L1	PRPF4B
								TRIO	CRMP1	SFRP1	POLR1E
								MTMR12	QDPR	HOOK3	SULF1
								PDZD2	CDKL2	PRKDC	PQBP1
								RAI14	SDAD1	MCM4	DDX11
								SKP2	CNOT6L	RAB2A	C12orf54
								NUP155	ANKMY2	PDE7A	YEATS4
								NIPBL	RAPGEF5	SGK3	METTL23
								C5orf42	BAZ1B	MYBL1
								RICTOR	TRIM4	CSPP1
								OXCT1	NDUFA5	SULF1
								PARP8	NUDT3	LACTB2
								NDUFS4	MRPS10	E2F5
								NDUFAF2	SETX	TMEM55A
								DEPDC1B	CCDC25	ESRP1
								KIF2A	CWF19L1	KIAA1429
								RNF180	EPSTI1	MTERFD1
								CWC27	DHRS12	NIPAL2
								ERBB2IP	ERGIC2	MTDH
								BDP1	PKP2	GRHL2
								MRPS27	RACGAP1	EXT1
								UTP15	WIBG	MTBP
								GFM2	CEP290	ZHX2
								POLK	SART3	NSMCE2
								AP3B1	TIPIN	PHF20L1
								HOMER1	CIB2	SLA
								MSH3	DLGAP5	ZFAT
								XRCC4	NUP88	PTK2
								RASA1	COPS3	ERI1
								POLR3G	EMP2	SH2D4A
								ANKRD32	COTL1	INTS10
								LNPEP	ATP8B1	RHOBTB2
								PPIP5K2	RPN1	CDCA2
								NUDT12	C3orf33	CCDC25
								EPB41L4A	RNASEH1	PBK
								APC	LANCL1	GTF2E2
								DCP2	C5orf42	ASH2L
								YTHDC2	HSD17B11	EIF4EBP1
								AP3S1	FAM126A	DDHD2
								PGGT1B	ZNF800	C8orf40
								DTWD2	CCNC	EFCAB1
								SNX24	KIF18A	TGS1
								CSNK1G3	TIMELESS	UBXN2B
								PHAX	GABPB1	TMEM70
								CDC42SE2	DAD1	JPH1
								SAR1B	KARS	FABP5
								CTNNA1	LMNB2	FAM92A1
								ANKHD1	THOC1	C8orf37
								PCDHGA5	CDC45	POP1
								DIAPH1	KDELR3	SLC25A32
								NR3C1	CCDC30	EIF3E
								TCERG1	ACADM	EBAG9
								SPINK5	GPR89C	MRPL13
								ATOX1	UAP1	DERL1
								GEMIN5	COG2	C8orf76
								RNF145	TBCE	SQLE
								PWWP2A	SETD5	EFR3A
								FAF2	EXOSC7	CHRAC1
								NSD1	ATRIP	GPAA1
								FAM153C	CEP97	ANKRD18B
								MAPK9	CEP63	SMARCA2
								CLPTM1L	MYNN	PTPN3
								MRPL36	KLF11	TTF1
								SRD5A1	RAB10	KANK1
								NSUN2	EHBP1	RFX3
								MTRR	GMCL1	KDM4C
								CCT5	GCC2	NFIB
								SUB1	TMEM87B	CNTLN
								TARS	ARL6IP6	MLLT3
								BRIX1	NBEAL1	LRRC19
								DNAJC21	ACSL3	MOB3B
								NADKD1	CCNB1	ZCCHC7
								C5orf51	YTHDC2	POLR1E
								CCDC152	TCERG1	VPS13A
								MRPS30	SFXN1	GNAQ
								EMB	TTC26	CEP78
								GPX8	ORC3	TLE1
								DHX29	PSAT1	IARS
								SLC38A9	MRRF	CENPP
								ERCC8	FBXO25	ZNF462
								C5orf43	MCM4	EPB41L4B
								DIMT1	MTBP	KIAA0368
								CENPK	FAR1	SUSD1
								C5orf44	FADS2	C9orf80
								NLN	RPP30	SNX30
								PIK3R1	PPRC1	CNTRL
								MRPS36	LARP4	MRRF
								CCNB1	MRPL42	STRBP
								CENPH	DYNLL1	SCAI
								CCDC125	THBS1	PBX3
								GTF2H2C	RHOT1	FNBP1
								GTF2H2	TAF15	MED27
								TNPO1	UTP18	DDX31
								NSA2	TOM1L1	RXRA
								HMGCR	PRR11	KIAA0020
								AGGF1	CTCF	ERMP1
								WDR41	GLTSCR2	KIF24
								PAPD4	CSRP2BP	EXOSC3
								DHFR	DTD1	PSAT1
								ZCCHC9	KIF2C	RMI1
								CCNH	AK4	NOL8
								TTC37	POU2F1	ZNF367
								ERAP1	EXO1	CTNNAL1
								ERAP2	RIF1	ORM1
								CHD1	NAB1	DPM2
								ST8SIA4	CCDC152	SWI5
								C5orf30	NUDT9	METTL11A
								SLC25A46	C7orf42	ASS1
								WDR36	BCAP29	SETX
								REEP5	PRPF4B	SSNA1
								HSD17B4	BTN3A2	TUBB4B
								SRFBP1	POLR1E	TBL1X
								LMNB1	SULF1	MID1
								SLC12A2	PQBP1	CXorf57
								LYRM7	PRRG3	ENOX2
								RAD50	NUDT13	CD99L2
								KIF3A	DDX11	DHRSX
								HSPA4	C12orf54	CTPS2
								VDAC1	YEATS4	POLA1
								SEC24A	KIAA0586	USP9X
								DDX46	METTL23	PQBP1
								PCBD2		WNK3
								CXCL14		HUWE1
								SMAD5		FAM104B
								NME5		ZC4H2
								CDC23		OPHN1
								KIF20A		ERCC6L
								ETF1		HDAC8
								UBE2D2		PHKA1
								SRA1		ATRX
								ZMAT2		SH3BGRL
								PCDHGA10		TRMT2B
								SPRY4		TMEM164
								LARS		SMARCA1
								DCTN4		ZNF280C
								ZNF300		SCML1
								FAT2		EBP
								SPARC		PLP2
								MRPL22		SMC1A
								KIF4B		RAB41
								CLINT1		ALG13
								THG1L		SLC25A43
								UBLCP1		ZBTB33
								C5orf54		LAMP2
								HMMR		XIAP
								NUDCD2		FAM122B
								CCDC99		MAP7D3
								SFXN1		ATP11C
								NHP2		USP9Y
								HNRNPAB		RSU1
								ZNF354C		PRTFDC1
								PGM3		USP6NL
								BPHL		MLLT10
								LYRM4		NSUN6
								KIF13A		PARD3
								CDKAL1		AGAP9
								FKBP5		RNLS
								C6orf106		KIF11
								RRP36		NT5C2
								TRAM2		C10orf76
								CD109		NSMCE4A
								PHIP		FAM208B
								TTK		DNAJC1
								MAP3K7		ARHGAP21
								KIAA1009		MPP7
								FIG4		CSGALNACT2
								ARHGAP18		SGMS1
								KATNA1		MICU1
								UTRN		PPP3CB
								AIG1		FAM149B1
								SNX9		ADK
								EXOC2		KAT6B
								PRPF4B		FAM190B
								CDYL		FAM35A
								FARS2		BMPR1A
								HIVEP1		KIF20B
								DTNBP1		RPP30
								JARID2		LCOR
								NUP153		ARL3
								CAP2		GSTO2
								E2F3		XPNPEP1
								ZNF311		SMC3
								NUDT3		AFAP1L2
								SRSF3		KIAA1598
								MAPK14		INPP5F
								BTBD9		ATE1
								ZFAND3		GDI2
								UBR2		CDC123
								C6orf132		NUDT5
								XPO5		BMI1
								CD2AP		CUL2
								MUT		ZNF25
								FAM135A		MAPK8
								LMBRD1		AGAP7
								COL12A1		TFAM
								SH3BGRL2		CDK1
								BCKDHB		DNA2
								ME1		DNAJC9
								SNX14		MRPS16
								SLC35A1		TSPAN14
								ORC3		CEP55
								UBE2J1		FRA10AC1
								RNGTT		NOC3L
								MDN1		ARHGAP19
								UFL1		ERLIN1
								GPR63		CWF19L1
								MMS22L		SCD
								FBXL4		C10orf2
								CCNC		PPRC1
								PREP		ZDHHC6
								HACE1		NHLRC2
								ATG5		FAM204A
								PDSS2		SFXN4
								SEC63		RGS10
								AKD1		METTL10
								CEP57L1		MKI67
								WASF1		GLRX3
								CDK19		ZNF511
								GTF3C6		METTL15
								NT5DC1		STIP1
								DCBLD1		RDX
								TPD52L1		PHLDB1
								NCOA7		MICAL2
								TRMT11		MICALCL
								ECHDC1		TEAD1
								PTPRK		PIK3C2A
								L3MBTL3		NUCB2
								EPB41L2		PRMT3
								AHI1		LGR4
								MAP7		ELP4
								PEX7		CKAP5
								GPR126		FADS2
								HIVEP2		MACROD1
								PHACTR2		C2CD3
								LTV1		POLD3
								PEX3		SLC36A4
								STXBP5		DDX10
								PPP1R14C		EXPH5
								MTHFD1L		ZW10
								C6orf211		MLL
								SCAF8		ARHGEF12
								GTF2H5		RRM1
								ECI2		RRP8
								RPP40		WEE1
								SSR1		FAR1
								RIOK1		SAA1
								DSP		E2F8
								EEF1E1		MUC15
								SLC35B3		CCDC34
								TFAP2A		QSER1
								PAK1IP1		FJX1
								NOL7		GYLTL1B
								DEK		SLC43A3
								ACOT13		FAM111A
								GMNN		TMEM138
								HIST1H3B		POLR2G
								HIST1H1A		VEGFB
								HIST1H3C		SF1
								HIST1H4B		CDCA5
								HIST1H2AD		BATF2
								HIST1H1E		POLA2
								HIST1H2AC		SSSCA1
								HIST1H4D		C11orf51
								HIST1H2BC		PAAF1
								HIST1H2BE		TSKU
								HIST1H4C		C11orf67
								HIST1H3F		ALG8
								HIST1H2BI		RAB38
								HIST1H1D		ENDOD1
								HIST1H3G		C11orf70
								HIST1H4H		TMEM123
								HIST1H4F		CASP1
								HIST1H2AE		ALKBH8
								BTN3A2		NPAT
								HIST1H2AG		KDELC2
								HIST1H4I		USP28
								PRSS16		SPA17
								HIST1H2AJ		CCDC15
								HIST1H2BM		TMEM218
								HIST1H1B		DCPS
								HIST1H2AM		ACAD8
								HIST1H2AL		CCDC77
								HIST1H2AK		WNK1
								HIST1H3I		ERC1
								HIST1H4L		PHB2
								HIST1H4K		WBP11
								ZNF192		ERP27
								ZNRD1		PIK3C2G
								NRM		PLEKHA5
								TUBB		RECQL
								HSPA1B		KIAA0528
								HSPA1A		BCAT1
								PSMB9		ARNTL2
								PSMB8		CCDC91
								DAXX		AMN1
								WDR46		PKP2
								PFDN6		FGD4
								KIFC1		KIF21A
								SRPK1		CNTN1
								CCDC167		YAF2
								C6orf130		ANO6
								MRPS10		SLC38A1
								POLR1C		C12orf54
								SLC29A1		SPATS2
								CDC5L		LARP4
								SLC25A27		DIP2B
								TNFRSF21		TFCP2
								GPR115		ATF7
								CENPQ		CBX5
								MCM3		SRGAP1
								ICK		CPM
								GSTA4		CEP290
								GCLC		EEA1
								BAG2		NTN4
								PHF3		POLR3B
								B3GAT2		CRY1
								MB21D1		SART3
								TMEM30A		PPTC7
								IRAK1BP1		IFT81
								HMGN3		TAOK3
								SYNCRIP		CLIP1
								RARS2		KNTC1
								PM20D2		GTF2H3
								LYRM2		FOXM1
								MANEA		C12orf4
								NDUFAF4		NCAPD2
								COQ3		LPCAT3
								USP45		KLRF2
								RTN4IP1		LMO3
								AIM1		PYROXD1
								C6orf203		BHLHE41
								CD164		ERGIC2
								ZBTB24		DDX11
								AMD1		GXYLT1
								RPF2		AMIGO2
								WISP3		TUBA1C
								C6orf225		RACGAP1
								FRK		WIBG
								FAM26F		STAT6
								RWDD1		TMEM194A
								NUS1		METTL1
								ASF1A		LRIG3
								HSF2		XPOT
								HDDC2		MDM1
								CENPW		YEATS4
								FAM54A		NAP1L1
								BCLAF1		PAWR
								ADAT2		SLC6A15
								SF3B5		MRPL42
								PPIL4		TCHP
								C6orf72		NAA25
								NUP43		PTPN11
								LATS1		DYNLL1
								RMND1		PSMD9
								ZBTB2		TCTN2
								FBXO5		ZNF664
								TCP1		PXMP2
								ACAT2		NAA16
								MRPL18		KPNA3
								PHF10		WASF3
								PDCD2		LRCH1
								PSMB1		DOCK9
								TBP		IFT88
								CDK6		EFHA1
								VPS41		PARP4
								AUTS2		MIPEP
								ORC5		CDK8
								COG5		SLC7A1
								SRPK2		BRCA2
								NAPEPLD		N4BP2L2
								CUX1		RFC3
								MET		DGKH
								PTPRZ1		KIAA0564
								EXOC4		EPSTI1
								HIPK2		GTF2F2
								NUP205		RB1
								PMS2		CAB39L
								USP42		RNASEH2B
								RPA3		DIAPH3
								PHF14		UCHL3
								ETV1		ABCC4
								ANKMY2		MBNL2
								SNX13		GJB2
								ITGB8		CENPJ
								SP4		SPG20
								RAPGEF5		EXOSC8
								IGF2BP3		ALG5
								MPP6		ZC3H13
								SKAP2		ESD
								CREB5		PHF11
								GGCT		DHRS12
								GARS		CKAP2
								FKBP9		VPS36
								DPY19L1		BORA
								ANLN		CLN5
								CDK13		PRKCH
								GLI3		DAAM1
								LANCL2		PPP2R5E
								EGFR		NRXN3
								VKORC1L1		MTA1
								TPST1		SCFD1
								TYW1		G2E3
								BAZ1B		BAZ1A
								RFC2		BRMS1L
								STYXL1		NIN
								PHTF2		SOS2
								RSBN1L		DDHD1
								SEMA3C		WDHD1
								SEMA3D		KTN1
								AKAP9		MNAT1
								ASB4		MTHFD1
								SLC25A13		RAD51B
								MLL5		PCNX
								PUS7		CEP128
								LAMB1		EFCAB11
								ZNF277		PPP2R5C
								C7orf60		TRAF3
								CAPZA2		MARK3
								AASS		PARP2
								POT1		DAD1
								SND1		POLE2
								UBE2H		DNAAF2
								CHCHD3		CDKN3
								CNOT4		DLGAP5
								CALD1		TOMM20L
								TRIM24		TIMM9
								CREB3L2		C14orf149
								LUC7L2		ATP6V1D
								AGK		PLEK2
								CASP2		VTI1B
								EZH2		ACOT4
								PRKAG2		FCF1
								LMBR1		ACYP1
								WDR60		POMT2
								NCAPG2		ZC3H14
								PDGFA		CPSF2
								NUDT1		UBR7
								EIF3B		C14orf142
								EIF2AK1		DICER1
								AIMP2		VRK1
								KDELR2		ZFYVE21
								C1GALT1		CASC5
								MIOS		RAB27A
								TMEM106B		DENND4A
								ARL4A		RORA
								LRRC72		MYO9A
								BZW2		AKAP13
								TWISTNB		AVEN
								CDCA7L		AQR
								TOMM7		C15orf41
								FAM126A		BUB1B
								TRA2A		EIF2AK4
								CBX3		CASC4
								HNRNPA2B1		DUT
								LSM5		GABPB1
								AVL9		AP4E1
								KBTBD2		MYO5A
								HERPUD2		NEDD4
								POLD2		ZNF280D
								DDX56		FAM63B
								FIGNL1		ZNF609
								SEC61G		DAPK2
								GBAS		MAP2K5
								MRPS17		ANP32A
								CCT6A		KIF23
								ZNF107		GLCE
								RABGEF1		UACA
								C7orf42		THSD4
								STAG3L4		FAM108C1
								ABHD11		EFTUD1
								GTF2I		TARSL2
								GTF2IRD2B		FAN1
								POR		ARHGAP11A
								TMEM60		ZNF770
								C7orf23		THBS1
								DBF4		RAD51
								SLC25A40		MGA
								GTPBP10		CATSPER2
								KRIT1		CTDSPL2
								FAM133B		SPG11
								TFPI2		EIF3J
								GNG11		CEP152
								BET1		EID1
								PEG10		SCG3
								ACN9		NARG2
								ASNS		TIPIN
								BAIAP2L1		ZWILCH
								ATP5J2		RPL4
								TRIM4		SMAD6
								MCM7		C15orf61
								TAF6		THAP10
								PPP1R35		CIB2
								POP7		MTHFS
								ZNHIT1		HOMER2
								POLR2J3		FANCI
								UPK3BL		SEMA4B
								ARMC10		ZNF774
								DNAJC2		PRC1
								BCAP29		CHSY1
								CBLL1		PARN
								DLD		SNX29P2
								THAP5		LPCAT2
								TMEM168		CDH8
								CAV2		NFATC3
								ST7-OT4		CDH13
								ING3		TXNDC11
								NDUFA5		MKL2
								ZNF800		METTL9
								RBM28		XPO6
								CALU		CHD9
								TNPO3		FTO
								TMEM209		CNOT1
								CEP41		NAE1
								ZC3HAV1		CTCF
								TTC26		DDX19A
								MRPS33		GLG1
								SSBP1		CFDP1
								OR2A12		MPHOSPH6
								OR2A7		GINS2
								CUL1		UBE2I
								NUB1		FAM86A
								RHEB		ALG1
								XRCC2		EMP2
								ACTR3B		RMI2
								DOCK5		BFAR
								VPS13B		ERI2
								MCPH1		CDR2
								DEFB106A		HS3ST2
								PCM1		PALB2
								NRG1		PYCARD
								RBPMS		ORC6
								NCOA2		HEATR3
								STK3		RPGRIP1L
								RAD54B		MT3
								C8orf82		MT1G
								FBXO25		NUP93
								ARHGEF10		CKLF
								TUSC3		CIRH1A
								MTUS1		SF3B3
								DPYSL2		RFWD3
								ESCO2		KARS
								INTS9		COTL1
								DCTN6		COX4NB
								GSR		ZCCHC14
								WRN		SLC7A5
								WHSC1L1		MYH10
								ADAM9		UBE2G1
								SFRP1		STX8
								HOOK3		SPECC1
								PRKDC		ACACA
								MCM4		BRIP1
								MRPL15		PITPNA
								RAB2A		METTL16
								PDE7A		CCDC144A
								SGK3		NCOR1
								MYBL1		COPS3
								CSPP1		SSH2
								SULF1		RHOT1
								LACTB2		AP2B1
								TERF1		TADA2A
								E2F5		DCAKD
								LRRC69		ARL17A
								TMEM55A		KPNB1
								ESRP1		SPAG9
								KIAA1429		DGKE
								MTERFD1		PRR11
								NIPAL2		TEX2
								MTDH		HELZ
								GRHL2		FAM57A
								EXT1		KIAA0664
								DSCC1		PAFAH1B1
								MTBP		DHX33
								ZHX2		NUP88
								ATAD2		MIS12
								NSMCE2		TXNDC17
								PHF20L1		LSMD1
								SLA		AURKB
								ZFAT		ZSWIM7
								PTK2		ULK2
								AGPAT5		TMEM97
								ERI1		ATAD5
								DEFB135		ZNF207
								CNOT7		SPACA3
								SH2D4A		TAF15
								INTS10		PIGW
								XPO7		LASP1
								RHOBTB2		DNAJC7
								CDCA2		MLX
								CCDC25		PSMC3IP
								PBK		BRCA1
								FZD3		ARL4D
								LEPROTL1		UBTF
								GTF2E2		GPATCH8
								MAK16		COPZ2
								ERLIN2		ZNF652
								PROSC		EME1
								ASH2L		UTP18
								EIF4EBP1		TOM1L1
								DDHD2		MRPS23
								DKK4		VEZF1
								C8orf40		RAD51C
								UBE2V2		SKA2
								EFCAB1		NOL11
								TGS1		EXOC7
								UBXN2B		METTL23
								GGH		KCTD1
								ARMC1		KIAA1328
								TMEM70		WDR7
								JPH1		ZNF532
								GDAP1		PIGN
								ZBTB10		SMCHD1
								FABP5		RAB31
								ZFAND1		PTPN2
								LRRCC1		CEP192
								OSGIN2		ROCK1
								DECR1		RBBP8
								FAM92A1		OSBPL1A
								INTS8		TTC39C
								CCNE2		DSG2
								C8orf37		MOCOS
								POP1		SETBP1
								SLC25A32		IER3IP1
								EIF3E		C18orf54
								NUDCD1		ATP8B1
								ENY2		MALT1
								EBAG9		PHLPP1
								MED30		RTTN
								MRPL13		NETO1
								DERL1		ENOSF1
								C8orf76		RALBP1
								WDYHV1		SNRPD1
								NDUFB9		RNF138
								TATDN1		GALNT1
								SQLE		SKA1
								EFR3A		ME2
								CHRAC1		MBD2
								GPAA1		ZNF506
								SLC39A4		HNRNPM
								ANKRD18B		SMARCA4
								SMARCA2		NFIX
								DDX58		EPS15L1
								ERP44		GPI
								PTPN3		TIMM50
								TTF1		HNRNPUL1
								KANK1		ARHGAP35
								RFX3		ZNF57
								KDM4C		CHAF1A
								NFIB		UHRF1
								PSIP1		DNMT1
								CNTLN		ZNF823
								MLLT3		RNASEH2A
								LRRC19		DNAJB1
								MOB3B		OR7A10
								ZCCHC7		ZNF507
								POLR1E		PDCD2L
								SMC5		C19orf54
								VPS13A		SLC1A5
								GNAQ		GLTSCR2
								CEP78		ZNF132
								TLE1		C20orf94
								C9orf103		RBL1
								IARS		PTPRA
								CENPP		C20orf194
								NCBP1		C20orf196
								FKTN		TASP1
								ZNF462		SPTLC3
								EPB41L4B		ESF1
								KIAA0368		KIF16B
								SUSD1		DTD1
								C9orf80		XRN2
								SNX30		COMMD7
								CDK5RAP2		RALY
								PSMD5		PIGU
								CNTRL		DSN1
								MRRF		CTNNBL1
								STRBP		CHD6
								SCAI		MYBL2
								PBX3		STK4
								FNBP1		CDC25B
								MED27		ANKRD5
								DDX31		C20orf7
								RXRA		CSRP2BP
								KIAA0020		ACSS2
								ERMP1		NDRG3
								KIAA2026		FAM83D
								HAUS6		PKIG
								RRAGA		PFDN4
								DENND4C		AURKA
								PTPLAD2		IFNAR2
								IFNA2		RRP1B
								IFNE		USP25
								NDUFB6		ITSN1
								KIF24		TTC3
								MELK		BRWD1
								EXOSC3		PCNT
								CBWD5		N6AMT1
								FAM122A		LTN1
								PSAT1		TMEM50B
								RMI1		GART
								CKS2		DONSON
								NOL8		FAM165B
								ZNF367		CHAF1B
								ANP32B		DSCR3
								SEC61B		KCNJ15
								SMC2		PSMG1
								NIPSNAP3A		C2CD2
								CTNNAL1		PDXK
								POLE3		MYH9
								ORM1		ADRBK2
								PHF19		SEC14L2
								DPM2		DMC1
								SWI5		CDC45
								METTL11A		PPIL2
								ASS1		SRRD
								EXOSC2		TIMP3
								AIF1L		LGALS1
								SETX		KDELR3
								PPP1R26		ATP5L2
								TMEM141		TTLL12
								SSNA1		TRMU
								TUBB4B
								TBL1X
								MID1
								ARHGEF9
								CXorf57
								ENOX2
								CD99L2
								DHRSX
								CTPS2
								POLA1
								RPGR
								USP9X
								PQBP1
								WNK3
								HUWE1
								FAM104B
								SPIN3
								ZC4H2
								OPHN1
								KIF4A
								OGT
								ERCC6L
								HDAC8
								PHKA1
								ABCB7
								ATRX
								ATP7A
								SH3BGRL
								TRMT2B
								CENPI
								TMEM164
								SMARCA1
								ZNF280C
								PHF6
								PRRG3
								FUNDC2
								FANCB
								CA5B
								TXLNG
								SCML1
								CXorf23
								PRDX4
								EBP
								PLP2
								SMC1A
								TSR2
								RAB41
								DLG3
								RLIM
								UPRT
								COX7B
								TIMM8A
								TMSB15A
								H2BFM
								PRPS1
								NXT2
								ALG13
								SLC25A43
								ZBTB33
								LAMP2
								MCTS1
								XIAP
								UTP14A
								RBMX2
								HPRT1
								FAM122B
								MMGT1
								MAP7D3
								HTATSF1
								VGLL1
								ATP11C
								MAGEA11
								OPN1LW
								DKC1
								USP9Y
								RSU1
								PRTFDC1
								USP6NL
								MLLT10
								NSUN6
								PARD3
								AGAP9
								RNLS
								KIF11
								NT5C2
								C10orf76
								NSMCE4A
								FAM208B
								UPF2
								MCM10
								SUV39H2
								PTER
								DNAJC1
								PIP4K2A
								ARHGAP21
								PDSS1
								MPP7
								CCDC7
								ZNF248
								CSGALNACT2
								SGMS1
								MICU1
								PPP3CB
								P4HA1
								FAM149B1
								ADK
								KAT6B
								FAM190B
								FAM35A
								BMPR1A
								KIF20B
								RPP30
								EXOC6
								HELLS
								LCOR
								ARL3
								GSTO2
								XPNPEP1
								SMC3
								DCLRE1A
								CASP7
								AFAP1L2
								KIAA1598
								INPP5F
								ATE1
								GDI2
								DHTKD1
								CDC123
								NUDT5
								CDNF
								C1QL3
								TRDMT1
								BMI1
								ANKRD26
								MASTL
								MTPAP
								CUL2
								ZNF25
								MAPK8
								LRRC18
								AGAP7
								ASAH2B
								CSTF2T
								ZWINT
								TFAM
								CDK1
								DNA2
								DDX21
								PPA1
								NUDT13
								DNAJC9
								MRPS16
								TSPAN14
								MINPP1
								STAMBPL1
								CEP55
								FRA10AC1
								NOC3L
								TCTN3
								C10orf12
								ARHGAP19
								ERLIN1
								CWF19L1
								SCD
								FAM178A
								C10orf2
								DPCD
								NOLC1
								PPRC1
								PCGF6
								TAF5
								BBIP1
								ZDHHC6
								NHLRC2
								FAM204A
								SFXN4
								RGS10
								MCMBP
								METTL10
								C10orf137
								MKI67
								GLRX3
								ZNF511
								METTL15
								STIP1
								INTS4
								ACAT1
								RDX
								PHLDB1
								NUP98
								MICAL2
								MICALCL
								TEAD1
								PIK3C2A
								NUCB2
								PRMT3
								LGR4
								KIF18A
								ELP4
								CKAP5
								NUP160
								FADS2
								MACROD1
								C2CD3
								MRPL48
								POLD3
								SLC36A4
								KIAA1731
								CEP57
								KIAA1377
								CWF19L2
								DDX10
								EXPH5
								ZW10
								MLL
								ARHGEF12
								RRM1
								OR52N4
								RRP8
								WEE1
								FAR1
								CYP2R1
								SAAL1
								SAA1
								LDHA
								E2F8
								MUC15
								CCDC34
								QSER1
								NAT10
								FJX1
								C11orf74
								SLC35C1
								GYLTL1B
								PTPMT1
								OR9G1
								OR5AR1
								SSRP1
								SLC43A3
[truncated: 718 more rows]
