# Supplementary material for: Genome-wide characterization reveals complex interplay between TP53 and TP63 in response to genotoxic stress
Source: Nucleic Acids Res. 2014 May 13;42(10):6270–85. doi: 10.1093/nar/gku299 (PMC4041465; doi:10.1093/nar/gku299)
Supplement: SUPPLEMENTARY DATA [file supp_gku299_nar-03118-x-2013-File008.zip › NAR-03118-2013 Suppl files/Supplementary_file_5.xls]

## Sheet: Damage induced genes (773)
siRNA	no siRNA			Scr			TP53			TP63
Drug	Unt	Adr	Cis	Unt	Adr	Cis	Unt	Adr	Cis	Unt	Adr	Cis
PRNT	0.24792	0.99699	0.70879	-0.24792	1.0439	1.34543	-0.33899	0.36416	0.26106	0.41782	0.4301	1.05975
PLTP	0.221449	2.12116	1.26847	-0.221449	1.42367	0.413737	0.0492	0.277963	0.199617	-0.275628	0.603675	-0.0452373
KRTAP19-1	-1.05367	6.54772	3.93669	1.05367	7.95434	5.71722	1.30732	4.22903	0.879165	-0.088985	5.89034	0.134825
MYBPHL	0.0563063	2.03552	1.31455	-0.0563063	1.91682	0.811726	-0.871926	-0.154396	-0.0877312	-0.122161	0.682306	-0.225029
RPTN	-0.485646	0.809194	0.393354	0.485646	1.3128	2.35267	-0.00312625	-0.647654	0.343059	1.1351	-0.651946	1.16426
LCE1C	0.0593071	3.16415	0.778226	-0.0593071	2.92748	0.898831	-0.390444	0.66177	-0.140147	-0.143076	1.63572	-0.0445514
FAIM3	-0.591213	1.58513	1.89126	0.591213	1.24985	1.9783	0.778277	0.301438	0.506228	1.25157	0.136878	0.789693
KIAA1257	-0.164021	2.15428	1.1669	0.164021	3.04918	0.950299	-0.219021	-0.0760056	-0.0606356	0.0175769	1.99967	1.52061
TP53I3	-0.142267	2.42972	2.16785	0.142267	2.6645	0.917675	-0.262645	0.239063	0.645347	0.975457	2.74656	1.52486
DQX1	-0.131922	1.03589	1.30634	0.131922	0.910988	1.01767	0.076612	-0.049304	0.304554	0.351857	1.14148	0.61035
IL1B	0.151072	2.24476	2.05146	-0.151072	2.36732	0.796375	-1.638	-3.38629	-0.779748	-2.34052	-0.096645	-1.97021
TRIML2	0.127429	3.60299	2.79825	-0.127429	3.78507	1.42641	0.0808725	1.6518	1.51237	1.08973	4.58711	2.44241
ZNF195	0.81756	2.70543	2.42303	-0.81756	2.00991	1.21061	0.23136	1.58093	0.78295	1.06453	1.20299	1.20299
MLF2	-0.102807	1.62503	2.26328	0.102807	1.91797	0.381429	0.260735	0.701627	0.535275	-0.313975	1.07646	-0.080581
GLS2	0.066549	2.82062	1.51794	-0.066549	2.67271	0.904047	0.0661762	1.41096	0.341704	0.283072	2.5611	0.870932
STARD5	0.075517	2.08194	1.90491	-0.075517	2.54107	1.33966	0.612997	1.70813	0.937435	0.511823	1.78071	1.05167
PGF	-0.163555	0.854365	1.38715	0.163555	0.84442	0.31582	0.16268	-0.138675	0.20548	0.19542	0.94152	0.544245
HAGH	0.018125	2.21929	1.29849	-0.018125	2.03392	0.880275	0.149243	0.923128	0.408436	0.192541	1.11876	0.427613
RRAD	-0.10452	2.19284	3.84807	0.10452	2.54063	2.42186	0.216761	1.26721	1.11689	0.0969129	1.00176	2.11761
ZNF561	-0.100883	0.67281	1.68975	0.100883	1.7772	1.14117	0.0285967	0.169807	0.524853	0.750967	0.932157	1.11575
C9orf50	-0.0450925	0.742548	1.00216	0.0450925	0.852993	1.08547	-0.165782	0.0514425	0.339718	0.585152	0.541547	0.823043
PLK3	-0.061785	1.31558	1.52386	0.061785	1.49861	0.391441	-0.610695	-0.0776621	0.281669	0.0349464	1.42746	-0.181858
CSF1	0.124478	2.15764	1.74343	-0.124478	3.52216	1.04506	0.179918	0.411492	0.155155	-0.278535	2.98106	0.842795
C1orf68	0.115351	4.31301	0.666452	-0.115351	5.00195	0.907086	-0.0795206	0.463572	0.000226875	-0.0548544	4.34745	0.146923
LCE1E	0.0334825	0.979093	0.902572	-0.0334825	1.12083	0.926547	-0.406212	0.0501375	-0.528502	-0.0552675	0.320192	0.0533375
FCRLA	0.395863	1.40635	1.27289	-0.395863	1.00058	1.16606	0.293885	0.08132	0.47976	0.471133	0.888447	0.429425
DNAJB2	0.15251	1.30903	1.12812	-0.15251	2.49549	0.45123	0.3297	0.12975	-0.24391	1.16995	1.38454	0.92813
GPX3	0.02077	2.30403	2.33951	-0.02077	1.98791	0.42543	-0.10112	0.20471	0.13671	-1.31714	1.76043	-0.36328
CDKN1A	0.0182	1.6112	2.74992	-0.0182	1.44607	2.09218	-1.30132	0.45691	1.17753	0.51523	1.08287	2.28569
PRDM1	-0.0507087	1.71025	2.11757	0.0507087	1.80397	2.22928	-1.43151	-0.316519	1.51441	-0.434939	1.96835	1.06802
ACER2	-0.477138	2.63114	1.84306	0.477138	2.99946	0.806539	-0.918386	1.28729	0.471756	-0.943411	1.71075	1.06957
TMEM8B	0.05551	1.19634	0.549455	-0.05551	0.848905	1.22413	0.49981	0.30071	0.01582	0.329885	0.45374	0.702735
MDM2	0.12442	1.87443	2.52969	-0.12442	1.52988	1.65663	-0.62535	0.15521	0.74188	0.36283	0.83	2.22305
DTWD1	-0.013145	0.699865	0.787235	0.013145	0.960685	0.903905	-0.151125	-0.539245	0.080975	0.175475	-0.115475	0.564795
RNASE7	0.209299	4.73713	2.66216	-0.209299	4.72114	2.71902	-0.369389	2.91542	0.257729	-0.586665	3.55457	0.738193
GRN	-0.119183	2.47464	1.61294	0.119183	2.20396	0.75787	-0.0618467	1.32897	0.188537	0.513523	1.58899	0.390227
CES2	-0.189276	1.79754	1.40363	0.189276	1.6939	1.01016	-0.0684529	0.918855	0.499719	0.405935	1.44903	0.752574
GDF15	-0.340714	3.84089	3.43181	0.340714	3.85583	2.77432	-0.105453	1.40395	1.3147	0.0207071	3.30397	2.03803
PPP1R15A	0.121924	1.34262	1.89678	-0.121924	1.36975	1.17069	0.112506	0.585984	0.782337	0.402797	0.959989	0.838191
APOBEC3C	0.139956	1.43289	1.18966	-0.139956	1.07397	0.680649	-1.01062	-0.279036	-0.392954	0.154451	0.853211	0.854789
RASSF5	0.38361	2.27662	1.58672	-0.38361	2.63102	1.19764	1.0388	1.1571	0.61544	1.81787	2.71089	0.81051
FAM198B	-0.539317	4.53968	2.80474	0.539317	4.6249	2.04983	-1.80841	0.945587	0.288367	1.31148	5.36517	2.57074
PALM2-AKAP2	-0.62248	1.18748	0.52278	0.62248	0.85965	1.247	0.85015	0.31988	-1.27134	0.73432	-0.14505	0.87659
RRM2B	0.00474	2.94769	2.64475	-0.00474	2.75948	1.89422	-0.39432	2.00573	1.36359	0.52996	2.69423	1.96858
TMEM27	-0.14135	3.72806	3.35138	0.14135	4.11545	3.38271	0.571063	2.4114	2.40194	1.54837	4.51063	3.85779
EDA2R	-0.0683975	1.20425	1.67193	0.0683975	1.41082	1.31164	0.216128	0.330898	0.0347525	0.218993	1.39588	0.876713
CATSPERG	-0.123755	3.40496	1.1979	0.123755	4.32669	0.898955	0.844965	2.77167	-0.59091	1.4547	3.52477	1.22758
ACPL2	0.60902	0.42632	3.41014	-0.60902	2.21491	0.24022	1.08939	-0.39255	-0.21419	-0.35199	1.90462	0.25156
CYP3A7	-0.246518	0.908698	0.0282675	0.246518	2.45896	2.03266	0.165307	0.557527	-0.0186675	-0.0038625	3.10271	0.348872
TRPV3	0.067205	1.24551	1.49656	-0.067205	1.43138	1.17118	0.641522	0.46666	0.583268	0.988873	1.32682	0.495472
SLAMF7	0.072355	1.46145	1.16725	-0.072355	0.842285	1.26206	0.125265	0.121335	0.471615	0.078505	1.43554	0.590825
ALDH1A3	-0.116348	1.56504	2.51931	0.116348	1.76629	0.501982	0.0461175	0.160718	-0.404728	0.820283	1.00253	1.16172
ZSCAN4	-0.166559	2.34809	1.09773	0.166559	2.69608	0.462797	0.387825	0.575837	-0.025719	0.230128	2.59305	0.794538
SLC4A11	-0.0561697	0.916832	0.446131	0.0561697	1.32336	-0.2628	0.0108322	0.233223	-0.202625	-0.247659	1.01141	0.0253503
ZNF337	-0.274235	1.06423	1.14308	0.274235	0.919458	0.684582	-0.132201	-0.00686786	0.819406	0.312362	0.682768	0.531701
BLCAP	0.18361	1.27512	0.46955	-0.18361	0.62684	0.24082	0.07704	-0.10638	0.15928	0.5221	1.25778	-0.0814
FITM2	-0.073365	0.984425	-1.13836	0.073365	1.35433	-0.561465	0.106645	0.384065	-0.431395	-0.175095	-0.239265	-0.905405
SULF2	-0.187227	1.29839	-1.32035	0.187227	1.2293	-1.01053	-0.0379462	0.67758	-1.53659	0.617281	0.856822	-0.13911
NKAIN4	0.207795	1.42551	1.41897	-0.207795	1.05278	0.836655	0.290445	-0.312045	1.22636	0.082925	-0.869705	1.21006
PRODH	-0.243292	1.27342	0.322832	0.243292	1.32901	0.00809167	-0.414455	0.414165	-0.546358	0.397068	2.92545	0.713308
ZMAT5	0.524695	1.86782	0.186705	-0.524695	1.93257	-1.20826	0.047815	0.391505	-0.085075	0.367455	1.99721	0.629485
RANGAP1	0.209056	1.65745	1.40698	-0.209056	1.06268	0.122539	0.594384	0.722391	0.577716	-0.429564	0.556976	-0.117581
ARSA	-0.18547	1.26877	0.415814	0.18547	1.10732	0.43835	0.131121	0.264636	-0.0801843	0.53348	0.731501	0.691076
TMEM52	-0.093298	1.03298	0.567092	0.093298	0.905578	0.189282	-0.01983	-0.10662	0.317536	0.149206	0.238944	0.205436
EPHA2	-0.108099	0.845554	0.504257	0.108099	0.883714	-0.0450389	-0.781808	0.0927211	-0.0564989	-0.0802278	1.04864	-0.0458311
TCEA3	0.17335	2.74073	0.27849	-0.17335	2.81895	0.23932	1.01394	2.1143	0.986355	0.314855	2.92076	0.28127
FUCA1	-0.423846	1.35882	1.12954	0.423846	2.41865	0.354872	0.014838	0.633186	0.669332	0.02366	2.67654	1.2516
PAQR7	0.288799	1.61566	0.734355	-0.288799	1.60122	0.128159	-0.393233	0.427769	0.914299	0.264163	2.12702	0.613745
OSCP1	0.0994	1.05062	-0.769165	-0.0994	1.33901	-0.944562	-0.697585	-0.149828	0.189417	-0.629413	0.62958	-0.34907
POU3F1	0.227164	0.996219	0.317207	-0.227164	0.946757	0.594697	-0.22512	0.339267	-0.43842	-0.38523	1.11961	-0.200863
BMP8B	-0.240025	0.763925	0.715198	0.240025	0.901432	0.757455	-0.386592	0.204742	0.482325	0.642428	0.374015	0.122255
PPM1J	0.00707455	0.862333	0.494697	-0.00707455	1.32562	0.216369	-0.454774	0.0175691	-0.23666	-0.364321	1.75269	-0.102953
ITLN2	0.0383164	1.64599	0.996532	-0.0383164	1.32716	0.404164	0.217998	0.603742	-0.208041	0.622642	1.81423	0.765574
RGS16	0.116091	2.36934	1.16618	-0.116091	2.17433	1.10478	0.0358507	0.833525	0.593005	0.186049	2.04586	0.416508
SLC30A1	0.00869714	0.954614	0.570169	-0.00869714	1.18287	0.338437	-0.412137	0.253306	0.157721	0.0150257	0.959179	0.332614
XPC	0.220519	1.2092	0.671019	-0.220519	1.46484	0.580935	-0.384014	0.385644	0.485545	-0.0552493	1.68037	0.436916
CCK	-0.0584467	3.01452	0.172043	0.0584467	3.18026	0.872053	-0.276003	1.79022	-0.34714	0.717423	4.34527	2.0101
UCN2	0.095881	0.753283	-0.475853	-0.095881	0.932929	-0.072565	-0.030293	0.055049	-0.145915	-0.487159	0.898129	-0.366033
GPX1	-0.146668	2.11636	1.55868	0.146668	1.88255	-0.0547783	-0.0586917	0.378935	-0.481295	0.611012	1.81864	0.923048
PCBP4	-0.250563	1.65912	0.90082	0.250563	1.60113	0.1309	0.0382233	0.236893	0.175703	0.11804	1.52553	0.41413
ANKUB1	0.73148	5.02814	1.60365	-0.73148	5.39561	1.17545	-1.7369	2.57922	1.04292	-2.0293	5.66074	0.25118
GPR87	0.0458639	1.13486	0.618274	-0.0458639	1.32974	-0.0487294	0.0200272	0.349339	1.08582	-0.560633	1.45069	0.353829
LEPREL1	0.0866895	1.23357	-0.491445	-0.0866895	1.53746	-1.21088	-0.0638832	-1.24967	-1.67545	-0.004925	1.48451	-0.0817277
KRCC1	0.111077	0.592132	-1.55503	-0.111077	1.09909	-1.43251	0.225892	-0.326827	0.394927	-0.0109725	1.41022	0.219218
FHL2	0.105542	1.35711	0.612945	-0.105542	1.25776	-0.0440683	0.147878	0.375892	0.663785	0.653598	1.3914	0.987222
FKBP7	-0.388925	2.22125	2.10462	0.388925	1.45466	0.273645	2.16018	1.11306	2.7672	2.45978	0.574435	0.808545
SDPR	0.036677	1.47229	0.87393	-0.036677	1.16393	-0.089942	0.275466	-0.084381	0.697743	0.085619	1.35054	0.59302
TMEFF2	0.161744	0.448987	0.185392	-0.161744	1.91152	0.361563	0.143881	0.558041	0.0218175	0.531771	0.684761	-0.104097
ABCB6	0.226665	1.89074	0.860645	-0.226665	2.65894	0.397125	0.658335	1.5135	2.09665	0.351845	3.0192	0.761155
ANKRA2	-0.068575	1.28611	1.10492	0.068575	1.52839	0.442005	0.0888275	0.312918	1.39095	-0.232522	2.36788	0.59446
ENC1	-0.263145	0.859582	0.717513	0.263145	1.51594	0.0541139	-0.726629	-0.292006	-0.0884217	-0.0398017	1.25332	0.510151
FAM169A	0.53718	1.58789	0.494577	-0.53718	1.63451	-0.371947	0.00159333	0.0936833	0.685923	-0.13168	2.26355	0.347297
TMEM173	0.28052	2.40609	1.84867	-0.28052	2.37619	1.36874	0.01806	0.00367	1.39084	-0.44741	1.52288	-0.90557
LRPAP1	-0.002568	2.73486	0.339216	0.002568	2.80332	-0.826988	0.444	1.57224	0.216516	-0.385452	2.78432	0.369896
PRSS12	0.114463	0.873217	1.56729	-0.114463	0.893468	0.44718	-0.06718	0.210262	0.6705	0.091625	1.51988	0.909828
POM121C	0.248862	1.1647	-0.192609	-0.248862	0.968526	-0.163632	0.394014	-0.0650079	0.369848	-0.198091	1.35453	-0.174285
PON3	-0.093634	0.704424	-0.378316	0.093634	1.06752	0.18711	0.18599	-0.277884	0.070006	0.6776	1.36145	0.977412
BAIAP2L1	0.469849	1.07367	-1.24316	-0.469849	1.15305	-0.606437	0.396619	-0.593045	0.260881	-0.461575	0.675265	0.076913
GAL3ST4	0.128188	2.15993	1.37392	-0.128188	1.87021	0.96321	0.264395	0.856985	0.791515	0.213285	1.42826	0.25145
SLC13A4	0.503883	0.65383	-0.0803633	-0.503883	1.00065	0.555337	-0.288913	0.0697	0.32708	-0.104223	0.431487	0.09601
EZH2	0.102769	0.558737	-1.18176	-0.102769	1.47485	-1.945	0.246185	0.379918	0.540186	-1.50359	1.3145	-1.44024
FLOT1	0.159404	1.38654	0.273691	-0.159404	0.816071	-0.455284	0.0862862	-0.507686	0.534704	-0.224076	-0.323426	-0.00984125
LRFN2	0.75789	1.55318	1.70865	-0.75789	0.82622	1.56512	0.53954	0.50206	1.162	0.7767	0.81233	0.91754
SESN1	-0.0535156	2.06087	2.17494	0.0535156	2.64507	0.611858	0.244792	0.637958	1.47314	0.221059	3.11422	1.19134
TSPYL4	0.432559	0.323289	0.729324	-0.432559	1.21419	0.826606	0.154954	0.0360412	1.24789	0.138551	0.625211	0.406774
GABBR2	-0.126067	1.53679	0.771293	0.126067	2.22203	1.08061	-0.258978	-0.660648	0.630208	0.301113	0.371372	0.296113
DFNB31	-0.0237432	1.14111	0.0636625	0.0237432	1.38954	0.309356	-0.199386	0.0606611	-0.392663	0.310872	1.23253	0.117919
TNFRSF10B	0.0717711	1.42832	1.36684	-0.0717711	2.08536	0.253308	-0.644749	0.539853	0.518367	-0.207484	1.31455	0.203096
ANXA13	0.273448	0.763217	0.819553	-0.273448	1.10849	0.119453	-0.383622	-0.297918	-0.406637	-0.468247	0.979947	0.716952
LYNX1	-0.31555	2.30663	0.76161	0.31555	2.31225	-0.02349	0.08953	1.4165	-0.16864	-0.19304	1.61146	0.63273
TAB3	0.029023	2.26136	0.599877	-0.029023	2.04703	0.591647	0.152199	0.914939	0.609749	0.757831	2.44903	0.363055
RGAG4	-0.100679	2.11577	0.490157	0.100679	2.08378	0.673648	-0.131933	0.0961806	-0.0778361	0.192977	1.98864	0.291482
FLNA	-0.0881425	1.1417	-0.988003	0.0881425	1.24922	-1.1435	0.0078975	0.462788	-1.0622	-0.169442	0.915432	-0.253167
SLC1A2	-0.083745	-0.504465	0.586255	0.083745	2.71071	0.152285	-0.316495	-0.400935	0.187575	0.617335	-0.394815	-0.364655
OR5B2	0.193373	0.815527	0.148847	-0.193373	0.968172	0.592677	0.474445	-0.093095	0.504692	0.474793	0.3305	1.17823
FADS1	0.11726	1.90494	-0.15495	-0.11726	2.2203	-0.6569	0.32883	1.44154	0.40354	0.24478	2.41812	0.6321
ZNHIT2	-0.29452	1.21749	-0.3917	0.29452	1.1307	-0.85295	1.86861	0.43043	1.50432	0.08618	0.11306	-0.2641
CCDC90B	-0.0171725	1.21331	-0.495972	0.0171725	1.12023	0.500788	-0.293457	0.324342	0.0193975	0.232077	0.378887	0.933558
DRD2	0.023335	1.426	-0.080605	-0.023335	1.61207	1.38089	-0.622395	0.849775	0.025775	1.95114	1.37841	1.20252
SCN4B	-0.28447	3.1548	1.07402	0.28447	3.05301	-0.33811	0.25721	0.163705	0.56635	0.68379	2.19669	1.26744
SCN3B	-0.201633	1.51396	-0.0793533	0.201633	1.57714	0.654545	-0.183657	0.172758	-0.065035	-0.181312	0.373713	0.241795
SIAE	-0.144943	2.9377	0.856483	0.144943	1.44757	-0.37777	-0.238813	1.11686	0.311003	-0.118957	1.59004	0.409097
PTPLA	-0.34942	0.92744	-0.07242	0.34942	0.96222	0.24909	0.531895	0.32534	0.204925	0.204415	0.321175	0.550245
SVIL	-0.0229844	1.1128	-1.1431	0.0229844	1.30303	-2.17505	0.535624	0.0626956	-1.16799	0.431076	0.562316	-0.243996
FAM25B	0.084105	2.33346	0.723405	-0.084105	1.6926	1.45537	0.397865	1.22022	0.97489	1.03804	1.33439	0.790485
FAM25G	0.06749	2.31756	0.652145	-0.06749	1.71574	1.37186	0.435395	1.26408	0.95201	1.02372	1.30747	0.614535
FAM25C	0.067905	2.40901	0.62643	-0.067905	1.63043	1.36562	0.25946	1.0245	0.62177	0.994685	0.753415	0.66345
TYSND1	-0.0882725	1.94878	0.879212	0.0882725	1.57148	0.715078	0.59227	1.07111	0.755075	0.184268	1.11109	0.596005
NODAL	-0.22481	2.26511	1.24374	0.22481	2.46431	1.00967	-0.030065	-0.01934	0.778945	0.190493	1.74666	0.46329
AVPI1	-0.189358	1.64126	0.853776	0.189358	2.08359	1.50849	0.04541	1.07739	0.872856	-0.032782	1.35221	0.635198
KLRK1	-0.401355	1.98277	-1.3665	0.401355	2.97213	0.33046	-0.788235	1.44753	-0.837015	-0.29812	1.00723	-0.10879
C12orf71	0.0754433	0.217547	1.18657	-0.0754433	1.37231	0.632447	0.27863	0.0167867	0.700827	0.170703	0.49881	0.146737
FAM186A	-0.199723	0.867457	-0.436917	0.199723	0.82728	-0.321157	-0.55934	-0.19613	-0.06212	-1.03021	-0.265547	0.18125
ZNF385A	0.44352	1.01885	-0.97574	-0.44352	1.48647	-0.21565	-0.40063	0.17374	-0.03486	-1.07189	1.07522	0.06481
IKBIP	0.113637	1.02616	-0.580679	-0.113637	1.10099	-0.440631	-0.484891	-0.0203619	-0.560229	-0.740926	0.577234	-0.486359
RASAL1	-0.149696	1.54327	0.888636	0.149696	1.25706	0.277881	0.384031	-0.092385	0.207525	0.241954	0.679784	0.338774
TBX3	-0.06321	1.03147	0.474934	0.06321	1.35686	0.859344	-0.205814	0.595174	0.285958	0.278254	0.36758	0.313566
C15orf57	0.150795	1.48542	-0.277385	-0.150795	1.90543	1.11206	0.842355	0.766275	1.07952	0.504095	1.02268	0.557985
LYSMD2	-0.26035	1.31261	0.215605	0.26035	2.18635	0.399465	-0.83708	0.06273	0.77933	-0.00152	1.02373	0.469695
RPS27L	-0.04569	0.963693	0.35529	0.04569	1.00343	0.98892	-0.423127	0.235803	0.0201067	0.810687	0.36547	1.33722
TEP1	0.114878	1.16799	0.723437	-0.114878	0.9662	0.391444	-0.207127	0.287323	0.177995	0.16947	0.976633	0.543377
ZNF219	0.158625	0.2787	1.5809	-0.158625	1.34549	0.816595	-0.06496	0.08151	0.938305	0.27326	0.39747	0.22046
TLCD1	-0.116175	2.9432	-0.443797	0.116175	3.28577	-0.56102	0.513907	1.50493	0.41649	0.376792	2.41379	-0.155865
GIT1	0.335292	1.84976	0.367588	-0.335292	1.2708	0.751502	0.239758	-0.179328	-0.377727	0.0439425	-0.190163	0.287287
ERN1	-0.214555	1.01376	0.288495	0.214555	1.3115	0.75371	-0.15613	0.404279	0.397979	-0.0401548	0.302151	0.32461
FAM104A	0.165145	1.4991	0.405935	-0.165145	1.4024	0.089135	-0.27121	0.137795	-0.12482	-0.039725	1.16782	0.280155
MXRA7	-0.04006	0.941365	-0.050385	0.04006	1.02316	0.291725	-0.261895	0.140275	-0.136085	-0.01188	0.260235	0.067875
C16orf5	-0.108388	2.15397	0.803252	0.108388	2.17601	0.832438	-0.338154	0.726764	0.399914	-0.267889	1.94921	0.426619
NUPR1	-0.105001	2.12007	1.15966	0.105001	2.02248	1.41998	0.429677	0.425693	1.44942	0.018837	1.16246	1.06127
SLC12A4	-0.197928	2.05751	1.5182	0.197928	2.11712	0.765144	-0.0845338	1.33413	0.71488	0.298109	1.93894	0.847271
PRAM1	0.08856	1.36653	0.421323	-0.08856	1.25695	0.758855	0.505887	0.455693	0.2038	0.482913	0.12438	0.381902
ZNF812	0.531567	4.73815	1.1465	-0.531567	4.92543	0.893573	-0.325087	1.39429	0.549757	-0.44326	3.05441	0.445147
PDE4C	-0.05994	1.27727	0.07556	0.05994	1.39021	0.34398	-0.1765	0.35288	-0.41271	0.14785	1.6278	0.12558
ISYNA1	-0.0427856	2.4226	1.40565	0.0427856	2.09941	0.996587	-0.00430222	1.28837	1.09406	-0.00868556	1.8612	0.316171
PSG1	0.0426483	3.79046	0.582475	-0.0426483	3.40884	1.05521	0.651972	2.81271	0.459612	0.071895	3.56163	1.36508
PSG6	-0.803647	4.033	1.19081	0.803647	3.88423	1.54177	0.692922	2.97566	1.34114	0.836448	4.02581	1.79129
CADM4	-0.211474	1.42198	-0.0462364	0.211474	0.880545	0.067175	0.365895	-0.258525	0.0649193	0.320696	0.679984	0.140065
MBOAT7	0.04794	1.36175	-0.92862	-0.04794	1.35142	-0.228215	-0.332445	0.364845	0.010695	0.623135	1.05367	-0.11897
CST4	0.0413833	1.45011	-0.490427	-0.0413833	1.24667	0.313958	0.0888133	-0.245688	0.0697717	0.335707	0.397863	0.204205
C1orf168	0.091095	1.08877	0.376638	-0.091095	1.9881	0.124045	0.462149	0.179824	0.293319	-0.108641	2.67249	-0.291195
HIST2H2AA4	-0.0847487	1.27024	-0.131674	0.0847487	1.82001	-0.463166	0.114814	0.892731	0.228084	-0.445754	1.94246	-0.712186
HIST2H3A	-0.275915	0.908508	0.252318	0.275915	1.38886	0.396118	0.018305	0.477312	-0.148362	0.193872	2.03653	-0.0339717
HIST2H2AA3	-0.203941	1.7227	0.348577	0.203941	2.25294	-0.456853	0.152609	1.27082	0.657925	-0.555261	2.49964	-0.378175
ZNF385B	0.51746	1.76053	-0.64948	-0.51746	-0.0514	-1.88799	3.41658	-0.1931	-1.26181	1.29586	0.58908	-1.1893
CDH18	0.0454733	0.510783	-0.0311367	-0.0454733	1.55262	0.254863	0.280777	-0.17613	-0.66851	0.80403	1.96585	-0.57453
ALDH7A1	0.132355	1.22989	0.247644	-0.132355	1.18737	-0.257446	-0.0510644	-0.454156	-0.410163	-0.727015	1.03599	-0.450023
C5orf4	0.147256	1.34358	0.866654	-0.147256	1.64827	0.713575	0.01412	0.131215	1.14862	1.10773	2.09204	1.22933
ISPD	-0.0185783	1.58801	-1.05878	0.0185783	3.42674	-0.717205	0.005495	0.811418	-1.1579	0.040055	3.06685	-0.977308
C7orf49	0.28068	0.47565	-0.75259	-0.28068	1.21152	-0.46976	0.306465	0.168155	-0.294725	-1.80661	0.61873	-0.07796
ZNF425	0.156445	2.47135	1.07008	-0.156445	3.08399	1.55001	0.108945	1.86712	2.29794	0.195515	2.99543	1.30958
SFTA2	0.307473	0.99754	0.683793	-0.307473	0.704727	0.101077	-0.683557	0.241777	0.406087	0.153683	1.82013	-0.04667
PXT1	0.530217	3.96324	0.691017	-0.530217	4.87155	0.0961167	-0.37775	1.47885	0.0648133	0.32733	5.40569	0.0886567
ETV7	0.013385	0.673285	-0.480635	-0.013385	1.097	-0.096075	0.379162	0.222455	-0.364948	0.0656583	0.737178	0.042285
C9orf66	-0.0453833	0.755303	-0.891013	0.0453833	1.41472	0.813943	-0.0540033	-0.375353	-0.358073	0.50996	1.14961	0.165617
TBC1D2	0.0916325	1.79254	0.284398	-0.0916325	1.43385	-0.242567	-0.396022	0.593272	0.244058	0.522983	0.745888	0.0690225
RALGDS	0.189195	0.87326	0.598365	-0.189195	0.75036	1.02384	0.192875	-0.16	0.248825	0.823965	0.78596	0.527565
CHRNA6	0.36262	5.04903	1.40925	-0.36262	4.57888	-0.119185	-0.992235	1.20827	0.68298	-0.84291	3.4575	-0.02748
GPR143	-0.259525	0.991423	0.138699	0.259525	0.732755	-0.225473	-0.329511	-0.299033	0.101293	0.113339	0.769289	0.042235
AGBL2	0.3572	1.44585	0.83671	-0.3572	0.71905	0.166755	2.43297	0.401035	0.77515	-0.503055	0.049815	0.97786
CARD18	0.014445	2.29428	-0.280265	-0.014445	2.04894	0.688165	-0.153995	0.185125	0.179645	0.091825	1.3521	-0.086295
BACE1	0.681357	1.12904	0.596762	-0.681357	1.01903	0.122362	-0.437727	0.275272	0.587888	0.222972	-0.0361375	-0.295308
FAM13C	-0.25343	0.55055	-0.336703	0.25343	1.26521	-0.270065	-0.326302	-0.660338	-0.794702	-0.405473	0.588125	-0.292197
BNIP3	0.144301	1.00426	0.452569	-0.144301	1.18307	0.420701	0.168183	0.0852312	0.111161	-0.12442	0.827164	0.401012
CHRNB4	0.33835	0.97239	0.29772	-0.33835	0.94557	1.15711	0.38196	0.356	0.34575	0.89969	0.54419	0.63621
TP53	0.30062	0.46376	0.5593	-0.30062	1.71502	0.07138	-2.10487	0.13343	0.00258	1.60512	0.63707	1.02375
MFSD6L	0.272077	0.583865	0.415155	-0.272077	0.999977	0.665005	0.208523	-0.148373	0.102391	-0.159011	0.053877	-0.048195
NR1D1	-0.124984	1.08746	0.561701	0.124984	1.39392	0.850252	-0.443501	0.250689	0.305591	-0.11372	1.45815	1.06451
PPY	0.0239725	1.31575	-0.0692575	-0.0239725	2.09624	0.238677	0.105857	-0.611317	-0.605352	-0.223458	0.963427	0.422277
TMEM101	-0.210957	0.814767	1.05784	0.210957	0.857568	0.218163	0.349423	-6.25e-05	0.558532	0.406722	0.730627	0.739032
C17orf47	0.82918	-0.55187	-0.72018	-0.82918	3.70067	-0.64986	-0.3938	-0.6604	1.83439	-1.0288	-1.26741	0.08296
ISM1	0.0964706	1.4756	0.00556937	-0.0964706	2.02914	-0.381638	-0.00157813	0.969093	-0.173036	-0.791921	0.998866	-0.339151
ADRM1	0.246295	1.43273	0.6303	-0.246295	0.903055	0.029405	0.01592	0.39872	-0.092125	-0.106875	-0.24106	-0.08266
CLIC6	-0.120823	2.65809	0.734268	0.120823	2.9311	0.469248	0.422335	1.87563	0.301117	0.07689	2.71211	-0.0539733
SEC14L2	0.499125	0.671275	-0.261155	-0.499125	1.05615	-2.25839	-0.161675	-0.896215	-0.444795	0.475175	-0.024965	-0.174515
OSBP2	-0.623143	0.73022	-1.17023	0.623143	1.32859	-0.65947	-1.22401	0.020085	-0.744293	-0.216152	-0.40815	-1.37831
LIMK2	-0.135061	1.77254	1.9566	0.135061	2.01969	0.642331	0.180309	1.30248	0.778599	0.185279	1.52451	1.09217
APOBEC3G	0.472695	1.81852	0.67963	-0.472695	1.90602	0.333535	-0.13869	0.433975	0.191835	0.748675	0.822855	0.07731
APOBEC3H	0.333545	0.674648	-0.0796917	-0.333545	1.57584	-0.062255	-0.835595	-0.033925	0.070765	0.494735	0.878828	0.654725
CALML6	0.304318	1.21635	0.160464	-0.304318	2.55044	0.270072	-0.173902	0.375791	-0.524816	0.120369	2.1632	0.287599
TP73	-0.107132	1.04211	-0.0638575	0.107132	0.920419	0.208416	0.0493705	0.0055645	0.221719	-0.0276695	0.836283	0.263043
GJB4	0.113887	2.1659	1.00679	-0.113887	2.35189	0.645553	-0.113876	1.12406	0.260186	-0.131101	1.79413	0.615389
FAM183A	-0.556892	2.15754	0.425892	0.556892	2.60982	0.771838	0.366498	1.56189	1.31859	0.130718	2.94135	-0.412752
GADD45A	0.108125	0.992115	1.72809	-0.108125	0.721925	0.778435	0.07826	-0.22332	0.954715	0.303465	0.14588	0.58248
LCE1B	-0.068755	2.57559	0.144555	0.068755	2.07005	0.209345	-0.098035	0.084035	0.354435	0.409555	1.03764	0.318195
IVL	-0.25816	0.89104	0.731025	0.25816	0.763892	0.758895	-0.446578	-0.165545	0.427882	-0.876875	-0.0001275	-0.579298
DNM3	0.0619281	0.644281	-0.656281	-0.0619281	0.909527	-0.222579	0.280061	-0.184066	-0.161823	0.461042	1.36967	-0.168277
RNPEP	-0.0975012	1.49918	1.19669	0.0975012	1.45349	-0.211389	0.344101	0.772611	0.754626	0.326736	1.49274	0.305509
BTG2	-0.00412667	1.9196	1.29505	0.00412667	2.07789	0.86732	0.138613	1.25008	1.31186	-0.89296	1.5648	0.611133
IL20	0.355247	1.19966	0.960887	-0.355247	0.94995	-0.33951	-0.870303	-0.0919967	-0.65939	0.73554	0.303693	0.146453
BHLHE40	0.33818	1.59681	0.810535	-0.33818	1.6182	-0.050575	0.8293	0.092035	0.522345	-0.106295	1.59647	0.60312
EDEM1	0.01062	0.73188	1.68053	-0.01062	0.95722	-0.70745	-1.02692	0.11412	-0.12565	-0.75928	0.55482	0.13392
ZNF654	0.227008	0.854197	0.203175	-0.227008	1.79702	-0.129539	-0.0244709	0.00179455	0.73216	-0.0932518	2.03728	0.256923
DIRC2	0.18703	1.83378	0.78577	-0.18703	2.17574	0.0924371	0.310707	1.0247	0.795316	-0.0419079	1.87693	0.197234
PPP2R3A	0.131554	0.894852	-1.54404	-0.131554	0.720907	-1.64958	0.092134	0.126879	-0.626358	-0.295535	1.07265	-0.629508
MRAS	0.37275	1.41142	0.86436	-0.37275	0.79729	-0.23464	0.951905	-0.12652	2.48158	1.55631	2.78456	1.00675
HRASLS	-0.621819	4.48838	-0.268836	0.621819	3.69038	-0.307331	-0.00834125	1.04239	-0.449639	-0.136074	4.95602	-0.0660712
YPEL5	0.0795368	1.03565	1.07402	-0.0795368	1.7555	0.605128	-0.0561668	0.715302	0.908684	-0.0174754	2.24143	0.56698
ANXA4	0.163712	1.49697	0.838565	-0.163712	1.65447	-0.484315	0.00100833	0.625882	-0.0489417	0.512708	2.12613	0.406915
MERTK	-0.12157	1.4174	-0.395152	0.12157	1.51033	-0.980136	-0.614458	0.795656	-0.04439	-0.532034	-0.297254	-0.976514
RABL2A	0.318732	0.691562	0.323043	-0.318732	0.941052	-0.193307	-0.29473	0.122432	-0.0743975	0.306092	1.70835	0.263515
DFNB59	0.576049	1.64082	1.99592	-0.576049	2.37184	0.358089	1.77141	0.948711	1.79212	0.984656	2.50222	1.64796
OBFC2A	0.349	0.717102	-0.366175	-0.349	1.19384	-0.597025	-0.711148	-0.04624	-0.0085375	-0.120338	1.92704	0.465805
NRP2	0.107772	2.58251	-0.220853	-0.107772	2.79889	-0.396728	-0.281923	-0.0395025	0.790253	-1.03111	1.9609	-1.52586
IGFBP2	0.43396	1.79017	0.08217	-0.43396	1.81451	1.0726	0.46915	0.53812	-0.30081	0.02482	1.15779	0.3925
STK16	0.24718	0.02274	0.08414	-0.24718	2.20587	-0.63459	0.81556	0.41455	0.38878	-1.05252	0.51894	-0.26182
HSPB3	0.0432763	1.87689	-0.127606	-0.0432763	1.26919	0.506786	0.213824	0.914344	1.29568	0.580656	-0.127499	0.231864
MARVELD2	0.17181	0.599445	-0.12023	-0.17181	1.19467	-0.037	-0.299215	-0.427755	0.06677	-0.260425	0.82256	-0.23626
TNFAIP8	0.768535	1.47853	1.80869	-0.768535	1.92046	0.221425	2.03784	0.358645	2.31852	0.590515	1.22849	0.927245
GM2A	-0.0273425	1.77617	0.913188	0.0273425	2.19983	0.559967	-0.398633	0.740448	-0.0714525	-0.294837	1.94571	0.429638
RGS12	-0.3049	1.86148	-0.14781	0.3049	2.16311	-0.02971	-0.68585	0.18793	0.20588	-1.38265	2.68831	0.40425
LFNG	-0.11004	0.81756	0.812462	0.11004	0.826245	0.280502	-0.39393	0.179925	0.24884	-0.267002	0.00619	0.181028
FSCN1	0.148345	1.12485	0.400928	-0.148345	0.660795	-0.584805	0.228928	-0.0106483	-0.063495	-0.474495	0.645915	-0.918248
SCIN	1.03978	0.798725	-1.16129	-1.03978	1.89924	-1.55594	-1.73148	-0.229205	-1.68409	-1.34274	4.28756	-1.00289
RHBDD2	0.36932	1.40036	0.86895	-0.36932	1.74662	0.57597	0.67816	0.72661	0.49882	-0.08021	2.2087	-0.03565
ZP3	0.126383	1.78983	0.439783	-0.126383	1.69403	0.932488	-0.269462	0.686682	0.571307	-0.324298	1.90584	0.108472
GNAI1	0.895552	1.44643	-0.788403	-0.895552	2.16907	-0.0532625	-0.0664625	1.11706	0.938573	-1.23058	2.15864	-0.148438
CROT	0.178757	2.51381	0.86448	-0.178757	2.86688	0.0354904	0.763875	1.95994	0.698405	-0.152	3.5231	0.526905
C4B	-0.140274	2.09085	1.25491	0.140274	2.12914	0.750618	0.096074	0.745064	0.422952	0.370604	1.71715	0.714208
CUL9	0.22183	1.58732	0.681375	-0.22183	0.826805	-0.149995	-0.378245	0.17152	-0.18457	-0.732295	1.06916	-0.472415
DMRT3	0.88266	1.20918	1.01969	-0.88266	1.21105	0.59205	0.89278	-0.08635	0.91002	-0.83577	0.11705	0.96138
RGS3	0.0243325	1.30386	0.569897	-0.0243325	0.871012	0.424907	-0.0010325	0.234162	0.137767	0.0587875	0.177542	0.144473
FAM125B	-0.533616	0.431596	-0.00822625	0.533616	1.33698	-0.132011	0.0917763	-0.283699	-0.838884	-0.278171	1.11506	0.367511
CEL	0.01936	2.42003	0.643802	-0.01936	2.04247	0.896187	0.0169208	1.26698	0.517708	-0.0998554	1.18992	0.357675
TNFRSF10C	1.19698	4.66022	2.88745	-1.19698	5.59518	2.05092	1.90476	3.02538	3.19243	2.38754	6.42942	3.56389
CTHRC1	0.749933	2.64127	0.0424075	-0.749933	1.96454	0.422617	1.005	0.517977	0.272647	0.0943275	2.66943	0.288118
LY6K	0.22552	0.827795	1.01765	-0.22552	0.974725	0.929215	-0.040335	0.18675	0.84274	-0.56945	-0.047935	-0.70437
OR52E4	-0.117407	0.811423	0.230247	0.117407	0.955993	1.39654	0.100138	0.145813	0.470492	-0.277952	0.307908	0.581052
DDB2	0.0447143	1.39772	1.32306	-0.0447143	1.26277	1.09735	-0.182636	0.677751	0.771367	-0.0345786	1.05867	1.03831
ROM1	-0.20541	3.5574	0.999215	0.20541	3.56463	0.612985	0.335615	1.43505	1.51236	0.33615	2.14	1.12187
MRPL49	0.801195	1.39836	1.5641	-0.801195	0.317495	-2.06311	-0.509585	0.043595	-0.366115	0.718315	-1.37902	-0.532305
FAM89B	0.140393	1.61849	0.157507	-0.140393	1.46043	-0.665937	-0.507208	0.838727	0.393437	0.314702	0.464738	-0.326163
CCS	0.00584857	2.01319	0.424211	-0.00584857	1.9324	0.308914	0.108714	0.539529	0.552821	0.209459	1.61246	0.289353
AMOTL1	-0.113797	0.895335	-0.680938	0.113797	0.674912	-0.458988	-0.00264	-0.127505	-0.351052	0.373247	0.276045	-0.130625
GRIA4	0.45281	0.72826	1.2302	-0.45281	1.29364	0.342805	0.188925	0.086855	0.21088	1.12884	0.39852	0.28447
ANKK1	-0.511205	0.952372	0.818182	0.511205	1.33197	0.422535	-0.450085	0.284382	0.489152	-0.000878333	0.721878	0.126815
SIDT2	0.416915	4.14706	3.60148	-0.416915	4.66563	3.0355	1.29052	3.42556	3.04587	1.99792	4.5453	2.57891
PI4K2A	0.05247	1.10543	1.12109	-0.05247	0.965085	0.563115	-0.37654	0.208	0.28785	0.06363	0.531985	0.309185
ARMS2	-0.559105	0.712925	0.492775	0.559105	2.28516	0.404695	0.366675	0.337125	1.00277	0.169515	2.38854	1.57173
TARBP2	-0.218328	0.770702	0.537802	0.218328	0.839108	0.160078	1.35339	-0.161788	0.906767	-0.511478	0.392302	0.942192
SLC35E3	-0.050875	1.29625	1.58866	0.050875	1.90021	0.891955	0.552765	0.959525	1.4876	0.288015	0.852895	0.972815
ISCU	-0.082736	0.940966	0.340394	0.082736	1.15104	0.6851	-0.497766	0.251758	-0.052986	0.117404	0.632366	0.55554
CCDC63	-0.00523227	0.823663	0.0143941	0.00523227	0.948736	0.477846	-0.108412	-0.0400395	-0.187114	0.263088	0.174002	0.385133
PRKAB1	-0.091215	1.94234	1.36213	0.091215	1.53704	1.4585	-0.158855	1.00578	1.08906	0.707635	1.94247	1.39349
MAPKBP1	-0.120697	1.01846	0.716473	0.120697	1.32829	-0.212035	-0.897453	-0.336173	0.046251	0.238389	0.451231	0.039173
JMJD7	-0.07583	0.71532	0.605745	0.07583	1.73661	0.557715	1.01716	0.231015	1.97376	0.818835	-0.38065	-0.738
PLEKHO2	0.336373	1.95534	-0.354963	-0.336373	2.10501	0.4489	0.239763	1.18785	0.59567	0.106843	1.35496	0.25469
IL16	0.273154	0.623962	0.274825	-0.273154	1.44871	0.361611	0.0257925	0.153025	0.00406125	0.381785	0.896842	0.150048
RNASE2	0.085365	1.51927	1.28744	-0.085365	0.455335	0.989645	0.072495	0.169895	1.37593	1.42833	0.951475	0.926355
DHRS2	0.257122	3.05635	0.0275606	-0.257122	2.93581	0.231869	0.139424	-0.128169	-0.328496	0.469625	4.07356	0.874025
KIAA0247	-0.212625	1.23461	1.22841	0.212625	1.6582	-0.0106721	0.0655864	0.266272	0.519966	-0.281704	1.23892	0.101882
C14orf45	-0.480965	0.401955	-0.579825	0.480965	1.1385	1.18392	0.737445	0.062585	0.210625	0.306875	2.3156	0.890665
RAB11FIP4	-0.02305	1.10491	-0.371587	0.02305	1.356	-0.186911	0.657711	0.399534	0.475713	0.559371	0.144173	-0.0619143
TBX2	-0.045889	0.194347	0.069229	0.045889	1.44966	0.196665	0.015625	0.000983	-0.036803	-0.302051	0.706583	0.065265
KCNJ2	-0.623448	0.626365	1.14685	0.623448	1.15079	-0.329468	1.4727	-0.0150417	0.971282	0.610865	1.11117	-0.0122883
C17orf80	-0.351741	2.81041	0.573405	0.351741	3.35008	0.372008	0.163264	0.676028	0.473835	-0.653366	2.13965	0.169298
RAB37	-0.0862925	1.74131	0.438173	0.0862925	1.92402	-0.44447	-0.660705	-0.036865	-0.289513	-0.153805	1.88427	-0.247252
GALR2	-0.034473	0.816145	-0.101885	0.034473	1.05794	-0.087655	-0.666659	0.224047	0.022989	-0.163821	0.763131	-0.551265
CRAMP1L	0.33408	1.90233	0.87863	-0.33408	0.93296	1.88909	0.50379	0.81747	1.09405	0.82449	1.38163	0.50299
CES3	-0.102342	1.3159	0.868971	0.102342	1.33915	0.549331	0.168655	0.553788	-0.306769	-0.337051	0.817535	0.225509
ICAM4	0.0907025	2.72676	0.351322	-0.0907025	2.83526	0.178773	-0.143143	2.06808	-0.442833	0.239083	1.394	-0.313642
ZNF30	0.085052	0.671166	0.296676	-0.085052	0.861362	0.351664	1.30687	-0.137958	1.52705	0.607756	0.558218	0.768284
FAM98C	0.0891967	1.05617	0.691287	-0.0891967	1.22586	1.30547	0.0456633	0.174773	0.718777	0.241567	0.388327	1.34574
CYP2S1	0.0250922	1.29018	1.11504	-0.0250922	1.24798	0.664347	-0.0646044	0.368557	0.794187	-0.0581678	0.896497	0.549142
ZNF584	-0.04184	0.95235	0.073325	0.04184	0.922455	-0.58556	0.35028	0.258105	0.75534	-0.26728	0.262665	-0.22172
APOBEC3D	-1.12004	3.23448	1.9274	1.12004	4.15809	0.70071	-0.61662	1.39307	3.24169	-0.21862	2.20064	-0.38936
LDLRAD2	-0.079275	1.09291	-0.45666	0.079275	1.06268	-1.02314	-0.160445	0.379995	-0.392195	0.327705	0.6247	0.03537
ADCK3	0.212905	1.29336	0.780855	-0.212905	1.12651	0.698645	-0.282175	0.068165	0.799715	0.459995	1.0614	0.994055
C3orf23	0.0899575	1.31805	0.81409	-0.0899575	0.228277	0.0375475	-0.119483	-0.200295	0.309337	0.07333	0.78639	0.49187
P4HTM	0.16009	1.61045	0.54798	-0.16009	0.90455	0.20196	0.08548	0.63107	0.52834	-0.45573	0.30052	0.42044
ARL14	0.255069	1.69843	0.777741	-0.255069	1.7259	0.748066	-0.756683	-0.254514	0.39282	-0.150957	1.69467	0.119859
POLR2H	0.0293283	1.14044	-0.379002	-0.0293283	1.36922	-0.243382	-0.0768017	-0.00587833	0.486908	-0.317262	1.60797	-0.099905
AGBL5	0.61205	1.26654	1.22748	-0.61205	1.67113	-1.30304	-0.53511	0.80753	-0.31336	0.02928	1.80069	-0.1467
ADAM23	-0.132684	2.66696	0.301033	0.132684	2.82755	0.480051	0.097952	0.566529	0.0205489	0.0710193	2.1502	0.0442643
AMTN	-0.19616	0.870158	0.132088	0.19616	1.9972	-0.127263	-0.242746	0.233841	0.20422	-0.257671	1.1036	-0.469042
C4orf51	0.365145	1.04672	1.02319	-0.365145	0.859915	1.03184	0.562785	0.209515	0.478505	0.217295	0.213165	0.888395
CPE	1.10755	2.11996	-0.363665	-1.10755	4.0838	0.448065	1.49133	2.00431	0.0187867	0.808333	4.08418	1.67288
TRIM38	0.416831	1.10223	1.50124	-0.416831	1.58252	0.659761	0.129934	0.629968	1.14177	-0.05426	1.2595	-0.064205
TMEM63B	0.639885	1.14576	-0.162745	-0.639885	1.63409	0.041805	0.603695	0.191665	0.137435	-0.115805	1.42603	0.197095
IL33	-0.18899	1.78154	1.2313	0.18899	2.69637	0.048055	-0.660265	0.599315	-0.539883	-0.784273	-1.14199	-1.41335
DAPK1	0.123372	1.45655	-0.276662	-0.123372	2.01818	-0.176078	-0.702618	0.871558	-0.626502	1.40644	2.61831	0.556918
PHPT1	-0.154275	0.83895	0.811693	0.154275	1.17878	0.339147	-0.122222	0.247375	-0.156023	0.208535	0.873705	0.522417
ZNF596	-0.882685	0.929655	1.56239	0.882685	2.57378	2.73489	1.00945	0.310005	2.27933	1.16247	2.3696	2.54126
EFNB1	-0.0219694	0.713642	0.141302	0.0219694	0.840987	-0.236256	-0.363906	0.149619	-0.271072	-0.0364194	0.300992	-0.353134
IL13RA1	0.271265	0.847192	-0.718705	-0.271265	1.42277	-0.767672	-0.00757167	0.468632	-0.543695	-0.673125	0.840128	-0.270425
SAC3D1	0.0286783	1.27807	-0.660932	-0.0286783	1.05753	0.655745	0.007175	-0.228562	-0.262998	-0.204535	0.267045	-0.323968
AQP11	0.283483	2.00166	-0.66445	-0.283483	3.24397	0.0930625	0.79398	1.89377	1.03394	0.308657	1.51034	0.20423
ZC3H12C	-0.182776	1.3977	0.754936	0.182776	1.63208	1.24206	0.178578	0.79095	0.483724	0.73307	1.67497	0.941188
C10orf32	-0.414679	1.34737	0.589979	0.414679	1.05883	0.479867	0.461691	0.521141	0.613201	0.221185	1.58503	0.738627
DPYSL4	-0.0570192	2.02806	0.272743	0.0570192	2.63203	0.0631092	0.180173	0.422289	-0.623494	-0.227149	1.65876	0.506919
LACC1	0.188396	3.95186	2.62978	-0.188396	4.06076	1.66366	-0.213998	2.24692	1.9584	0.217876	3.30898	1.71395
ANP32D	0.21235	0.50671	-1.11302	-0.21235	1.1096	0.94183	-0.44168	-0.18578	0.05212	0.40275	-0.75465	0.87597
CHST14	-0.243495	1.75097	-0.231895	0.243495	2.47504	-0.181915	0.22738	0.13342	0.71959	0.52879	1.64083	0.574065
CD276	0.83627	1.0934	0.86188	-0.83627	1.08134	-0.05084	0.67227	-0.56446	0.96402	1.25879	0.09179	0.17792
ABHD4	0.05677	1.99328	1.02768	-0.05677	1.96533	0.40148	0.32861	1.07913	1.38065	0.25309	1.49672	0.41283
PPM1D	-0.149494	1.82658	1.92891	0.149494	2.54343	1.8575	-0.26864	1.36729	1.76113	0.688475	2.23032	1.86619
ASPSCR1	-0.0961531	1.26912	0.0648881	0.0961531	1.19853	0.310413	0.162563	0.265156	0.141557	0.258674	0.458541	0.119317
CETN1	0.109105	0.963255	1.24198	-0.109105	0.719535	-0.075155	-0.062505	-0.110685	1.28574	0.309825	-0.349695	0.687605
SNAP25	-0.02795	0.72244	-0.4705	0.02795	1.21002	0.38986	0.27723	0.37946	0.28109	-0.89249	0.61377	0.70248
PHF20	-0.102726	0.793041	-0.609622	0.102726	1.03829	-0.669929	-0.3072	0.330135	-0.0744188	-0.131494	0.215424	-0.288548
UMODL1	-0.24433	1.45185	1.78251	0.24433	1.49124	-0.48753	0.5928	0.53469	0.88913	1.52556	1.18881	1.20608
ABCG1	0.215709	1.30186	0.769986	-0.215709	1.60249	-0.420181	-0.365773	-0.603963	0.669836	0.155266	0.189334	-0.158108
ACOT7	-0.08141	0.796637	-0.593012	0.08141	0.845105	-0.703853	0.0702217	-0.276362	-0.585032	0.226107	0.312097	-0.633308
WDR63	0.183658	2.45707	0.286542	-0.183658	2.76765	-0.103623	-0.795897	1.01094	-0.401365	0.244351	3.02468	0.714003
CLCA2	0.071622	1.60779	-0.797922	-0.071622	1.9427	-1.27379	0.35827	0.548588	-0.548576	-0.714184	1.96084	-0.041024
TMEM56	-0.149874	0.996616	0.11445	0.149874	1.08847	0.39579	-0.21424	0.150628	-0.512612	-0.060906	2.1108	-0.541716
PYHIN1	0.175126	2.51298	0.378291	-0.175126	2.60428	0.375166	0.103611	0.503789	0.140136	-0.194449	2.05859	0.274404
MDM4	-0.506027	0.724923	-0.314928	0.506027	1.27292	-0.512302	0.0417775	-0.812843	0.555002	-0.626977	0.0755275	-1.01497
HHAT	0.325138	3.13168	-0.447625	-0.325138	3.3907	-1.13913	0.54083	0.223463	-0.908953	0.566427	4.32153	-0.529338
PLCL2	-0.120064	0.763559	-0.792744	0.120064	1.65524	0.123854	0.803379	-0.588219	-0.217869	-0.0897913	2.43899	-0.179274
TRAK1	0.017789	1.12353	1.0572	-0.017789	1.60908	0.161663	-0.132725	0.374105	0.525501	-0.254991	1.5448	0.644665
ARHGEF3	-0.555085	1.03968	0.920875	0.555085	1.10594	-0.287575	0.450695	0.386025	-0.408305	0.497225	1.62498	0.228225
PLCXD2	0.235797	2.09386	2.13814	-0.235797	2.47209	1.01289	-0.900783	1.11837	1.53385	-0.463893	2.6157	1.2827
GOLGB1	0.0435362	0.846017	-0.565094	-0.0435362	1.07277	-0.698592	-0.204185	0.323914	0.33115	-0.262474	1.72814	0.215443
MYLK	0.12478	1.73198	-0.0577867	-0.12478	2.12321	-0.11443	1.0808	1.02151	0.499293	2.19499	1.49893	0.327233
ZMAT3	0.0555641	0.910951	0.748267	-0.0555641	1.18016	0.156072	-0.935771	-0.154266	0.285619	0.414868	1.78288	0.744393
EPAS1	0.302691	1.28377	0.382377	-0.302691	1.71825	-0.304051	0.271055	0.363923	-0.101931	-0.888651	1.35609	-0.542451
ACYP2	0.304446	1.38999	0.200559	-0.304446	1.22872	0.222184	0.0769612	0.530004	-0.709434	-0.0931737	0.815101	-0.300349
PLEK	0.164587	1.20589	-0.145868	-0.164587	1.09969	-0.0656	-0.316493	0.464095	-0.224265	0.371945	0.567272	-0.158675
TSGA10	0.0868713	1.91112	-0.0583784	-0.0868713	2.44477	-0.236916	0.414315	1.21115	0.0363779	0.662186	2.80071	0.449168
NCKAP5	0.499852	1.67573	-1.41531	-0.499852	1.41952	-1.02264	0.0831817	0.467658	-1.07778	0.419412	2.3929	-0.149765
CERS6	0.0252503	0.869874	-1.69102	-0.0252503	0.803776	-2.15952	-0.131715	-0.255886	-1.11363	-0.122392	0.758226	-0.642777
UBR3	0.169648	0.595502	-0.987121	-0.169648	1.07395	-1.9966	0.0583722	-0.235481	-0.710017	0.0492067	1.06411	-0.763662
MYO3B	-0.113574	1.09188	-0.246041	0.113574	0.981101	-0.603792	0.0981598	0.201565	-0.481513	0.304817	2.04287	-0.441114
METTL8	0.331628	0.878829	-1.13733	-0.331628	1.03645	-1.22913	0.238864	0.223931	-0.07281	-0.831749	1.169	-0.923118
FAM171B	0.0451646	2.47496	1.23277	-0.0451646	2.67465	1.10196	-0.723212	0.495312	0.763304	-0.479445	3.09167	0.685257
PGAP1	0.0988239	0.946353	-0.178086	-0.0988239	0.742436	-1.16288	0.669424	0.186906	0.399576	-1.74823	0.917049	-0.517875
BMPR2	0.534401	0.743955	-1.91616	-0.534401	1.07043	-1.97407	0.179381	-0.390297	-1.06209	-0.008149	0.841073	-0.862177
ABCA12	-0.103706	2.98215	0.281674	0.103706	3.1777	0.0664487	0.112377	1.17304	0.422939	-0.148778	3.50563	1.15629
CMBL	0.289758	3.30184	1.20185	-0.289758	2.86667	-0.171848	0.913965	0.0815383	1.16989	1.48862	2.62459	1.36753
TGFBI	0.0557219	1.28017	-0.943596	-0.0557219	1.29221	-1.7456	0.145786	0.593192	-1.30404	0.142568	1.35109	-0.163747
PPP2R2B	0.0415123	1.31757	-0.195854	-0.0415123	0.80494	-0.0283348	0.0176152	0.407111	-0.396364	-0.0248227	0.48158	-0.181662
SPATA18	0.37003	2.37525	1.15418	-0.37003	1.65681	0.61592	-0.51387	0.98407	0.56303	0.441355	1.91113	1.17163
CCDC158	0.385152	1.06347	0.404868	-0.385152	1.90861	0.732095	0.500895	0.744495	1.01008	1.25364	2.02742	0.842948
HSPA4L	0.0150741	0.641978	-0.0424186	-0.0150741	1.14883	-0.821461	0.33143	0.039495	0.730059	-0.558118	0.877559	0.0803995
TBC1D9	-0.28664	0.71862	0.529162	0.28664	2.04784	-0.062805	-0.1662	-0.0804425	0.317972	-0.032345	1.39433	0.026185
STOX2	0.0615325	1.62031	0.0838975	-0.0615325	2.15327	-0.749947	-0.539142	-0.907038	-1.04917	-0.354388	1.1272	-1.24589
ADCY1	0.209317	1.03826	-0.07241	-0.209317	0.710018	0.0999978	-0.343716	0.172518	-0.223579	-0.259453	0.90754	-0.0978106
GALNT11	-0.597735	1.73551	1.84523	0.597735	2.44637	-1.35817	0.411655	0.103955	-0.534645	0.175785	2.38311	0.450935
ZFAND3	-0.39701	0.24702	-1.81353	0.39701	1.42709	-1.14476	0.74701	-1.93694	0.4404	0.32442	1.80447	-0.36725
UNC13B	-0.197577	0.944411	-1.78117	0.197577	0.998476	-1.74344	0.0296367	-0.101965	-1.75168	-0.0523719	1.13883	-0.315586
HSDL2	0.00111	1.40732	0.601103	-0.00111	0.894903	-0.579813	0.304933	0.389813	0.454913	-0.43779	0.914787	0.31272
GARNL3	-0.324652	-0.737395	-0.514835	0.324652	2.32301	-1.52997	-1.40223	-0.678185	-1.21878	0.410682	-1.01769	-0.968665
ANK1	-0.137955	1.83838	1.35857	0.137955	1.67074	1.03794	0.334365	0.556325	0.617745	0.327715	1.47852	1.17542
TMEM68	-0.007185	0.797465	0.363185	0.007185	0.991865	-0.808135	-0.590435	0.174715	0.065715	-0.326985	0.184185	0.014075
RIMS2	-0.409127	-0.240263	0.618373	0.409127	1.84232	0.14513	0.17691	-0.28445	0.445893	0.0121167	1.40047	0.105687
ENPP2	0.0719786	2.03698	0.628267	-0.0719786	2.75105	0.463361	0.334249	0.582653	0.0590629	0.192521	2.36313	-0.04046
XG	0.159836	2.02926	0.550214	-0.159836	1.76891	0.65513	0.129617	0.0678762	0.227635	0.497719	1.52661	0.652645
RBM41	-0.192977	1.20698	0.411293	0.192977	1.09525	0.713757	-0.188123	0.247503	0.709943	0.04118	0.0712233	0.0563133
SYT9	-0.339425	1.26775	0.916285	0.339425	0.93975	-0.18621	0.521065	0.080415	1.05585	0.020055	0.60649	0.620065
RIC3	0.0070769	1.39026	0.697949	-0.0070769	2.13854	0.672426	0.306029	0.117667	0.494894	0.483879	1.84904	0.434366
DGKZ	0.10977	0.919932	0.485196	-0.10977	0.890374	0.019636	0.099248	0.223342	0.578898	0.048408	0.69546	-0.186484
NADSYN1	-0.308225	1.87696	0.89258	0.308225	1.95242	0.43088	-0.524655	0.29292	-1.19732	0.16869	1.05738	0.377135
BTG4	-0.480088	1.0518	0.611625	0.480088	0.871915	0.425155	0.994092	-0.000468334	0.794668	1.20526	0.154082	0.367095
PRKCQ	-0.0723934	1.22187	-1.43016	0.0723934	1.66719	-1.88734	-0.455191	-0.576095	-1.80682	-1.17173	0.14774	-0.798102
CELF2	0.0621344	0.851714	-0.642228	-0.0621344	1.07015	-0.641087	0.231277	0.139703	-1.23095	1.14118	1.82276	0.291321
FAM107B	-0.0982929	1.0748	-0.157274	0.0982929	1.14776	-0.0780686	-0.584881	0.470133	1.1486	0.321269	1.24095	-0.0167629
ARHGAP22	0.564353	1.91525	-0.260452	-0.564353	0.197593	0.418052	0.989513	-0.240597	0.135288	-0.561693	1.07266	-0.102468
RHOBTB1	-0.00978167	0.966005	-1.54704	0.00978167	0.644752	-1.2108	0.769975	-1.56946	-1.09595	-0.0821483	2.13984	-0.941222
SLC25A16	-0.0103219	1.0771	0.435469	0.0103219	1.70979	0.0912769	0.510788	0.503597	-0.478081	-0.0571169	1.1835	0.941851
ZMIZ1	-0.157146	1.29874	-0.428949	0.157146	1.17894	-0.507183	0.0554966	0.496115	0.0460955	0.00181797	0.255058	-0.152743
ACTA2	-0.84183	1.81781	1.16352	0.84183	1.72048	0.0416033	-0.417343	1.18003	-0.03586	0.498047	1.62053	0.294157
PPAPDC1A	-0.647197	1.38072	-0.482612	0.647197	1.38375	-0.221773	-0.0241425	0.108113	-0.807307	0.165307	1.87168	-0.0766575
SLC2A13	-0.0617307	1.05611	-0.730184	0.0617307	1.32638	-1.33352	-0.121599	0.516294	-1.29913	-0.880628	1.54275	-0.305931
VDR	0.208125	0.435295	0.062945	-0.208125	1.33336	-1.66895	0.430015	0.071715	-0.66718	-0.39837	0.5897	-0.769685
E2F7	-0.0182621	1.52157	0.618466	0.0182621	2.35275	0.268804	-0.620201	0.796825	0.381738	-0.861889	1.30339	-0.411979
KITLG	0.284195	0.98205	0.283892	-0.284195	1.23506	-0.27065	-1.07418	0.07162	-0.595527	-0.611332	0.659955	0.737938
CCDC60	-0.11965	2.72237	0.24566	0.11965	3.55696	-0.04954	-0.328463	-0.07427	-0.02491	-0.51824	1.55442	-0.356833
EIF2AK4	0.30537	0.87319	-1.00467	-0.30537	0.890733	-1.12554	-0.18921	-0.200095	-0.448949	0.04547	0.766198	-0.259367
SHF	-0.06883	1.23654	0.59081	0.06883	0.62606	0.45008	-0.26438	-0.1146	1.35031	-0.62526	0.93826	0.32823
TEX9	0.082395	2.59585	-0.021525	-0.082395	1.75124	1.27006	-1.60634	1.48175	-0.241855	1.11582	1.91658	1.86397
RBPMS2	-0.255336	1.26076	0.0130664	0.255336	1.27818	0.807984	0.823572	-0.00530214	-0.103265	0.324084	0.442921	0.345912
SMAD3	0.0640325	2.55551	0.492743	-0.0640325	2.73272	1.24228	-0.605492	1.24107	0.497157	0.191653	1.71944	0.786022
LRRC28	0.37163	1.54743	-1.02036	-0.37163	0.9189	-0.47888	0.35702	-0.0765	-0.84444	-0.32658	0.92425	-1.34112
TECPR2	-0.47773	2.02542	0.55596	0.47773	2.73365	-1.76624	-0.83937	1.16343	-1.18873	-0.17673	0.20569	0.49069
NLRP1	-0.216852	0.707895	1.12689	0.216852	0.934742	0.0372233	-0.339779	-0.161361	0.0471072	0.0243989	-0.230491	0.366602
STAT3	-0.0465393	2.08281	1.16378	0.0465393	2.01996	0.0465493	0.629446	1.40195	0.962424	0.694194	1.61259	0.932319
DNAH3	0.086925	1.38816	-0.376425	-0.086925	0.963028	0.077155	-0.0427507	0.481385	-0.349861	-0.0796921	0.906352	-0.540674
ITFG1	-0.0138975	2.14142	-1.68726	0.0138975	2.41703	-1.64626	0.580756	1.47419	-1.09087	0.597019	1.80908	-0.248655
RBL2	-0.112964	1.82201	-0.152522	0.112964	1.95536	-0.719305	-0.16219	1.24959	0.0962454	0.0902238	1.20706	0.0490315
CDH8	1.61926	-0.188955	-1.7246	-1.61926	3.74836	-0.634615	-1.3864	-1.1081	-0.134155	-1.0775	-0.274475	-1.45856
C18orf34	-0.260672	0.955242	0.498028	0.260672	1.16567	0.845113	1.43298	-0.0831275	0.231222	-0.324367	1.85148	0.474322
ECE1	0.0728225	1.59057	-0.307252	-0.0728225	1.47108	-0.507097	-0.0070625	-0.0151475	-0.316582	0.219537	1.16147	0.117367
INPP1	-0.211325	1.10523	0.841385	0.211325	1.34326	-0.446595	-0.190545	0.24861	0.815155	-0.123455	1.54734	-0.63933
SNX2	0.189587	0.716189	0.150229	-0.189587	1.1218	-0.984476	0.302368	0.270062	0.758466	0.0560531	1.505	0.388077
CYFIP2	-0.10568	2.64319	0.34463	0.10568	2.26261	0.710385	-0.643695	-0.41178	0.96905	1.04627	2.24791	-0.987265
LNX1	0.188087	0.280697	0.736603	-0.188087	1.91709	-1.25807	-1.00881	0.158482	0.0479075	-0.779467	-0.162658	-0.246482
SORBS2	-0.738038	3.26242	-0.395327	0.738038	4.01933	0.396732	2.87105	1.21583	0.798562	1.74555	2.76358	1.41474
PCLO	0.0952221	1.21831	-0.594005	-0.0952221	1.38648	-1.61234	-0.571599	0.0249736	-1.06926	0.251108	0.816318	-0.991675
TRIM24	0.1965	0.48243	-3.41617	-0.1965	1.98498	-2.23705	0.54709	0.26436	-0.28058	-0.1171	2.06599	-1.09442
POLH	0.204922	1.43069	0.53462	-0.204922	1.47382	-0.24257	-0.258769	-0.0575135	0.604135	-0.67096	2.12299	0.27576
REV3L	-0.264565	0.124183	-0.378079	0.264565	1.75068	-0.627914	0.473236	0.161153	0.619296	0.00255875	1.74888	-0.331883
TLE4	0.0441836	1.25992	0.38007	-0.0441836	1.39387	0.187194	0.275016	0.731793	0.186853	0.34571	1.79789	0.502041
RALGPS1	-0.268832	1.36199	-0.575973	0.268832	1.62732	-1.00714	-0.51765	-0.593605	-0.749772	-0.000691667	1.10066	-0.518807
TNFRSF10A	-0.102659	1.60519	1.34556	0.102659	1.87246	0.000400834	-0.447373	0.0244375	0.0349875	-0.597564	0.940204	-0.166824
MCF2	0.131003	2.28859	0.670219	-0.131003	2.17431	0.521595	-0.123376	0.314875	0.217405	-0.0698153	1.36126	0.401673
TMPRSS4	-0.403722	1.4927	0.786492	0.403722	1.47251	-0.313995	0.384978	0.758292	0.766952	0.301598	1.19829	-0.104832
TBCEL	0.674755	0.73559	0.56764	-0.674755	1.39444	-0.77476	-0.83191	0.428895	0.3484	0.68107	0.39389	0.91448
PHYHIPL	-0.253995	1.17336	-0.351315	0.253995	1.08494	0.102635	-0.238258	0.487137	-0.245272	0.511002	1.00698	0.346598
FAM196A	0.424424	1.40252	-0.276306	-0.424424	2.52885	-0.385883	-0.272189	-0.308297	0.0311986	-0.364263	2.24009	-0.433429
C12orf5	-0.059927	1.78496	0.457497	0.059927	2.15493	0.340505	-1.40949	0.870197	-0.466985	-0.657457	0.846441	0.989641
TSPAN11	-0.121224	0.958918	0.388434	0.121224	0.629042	0.579565	-0.427338	-0.290974	-0.216681	0.311588	0.587571	0.355911
PLA2G4D	-0.236809	1.69129	0.671046	0.236809	1.46163	0.643086	0.196073	0.852153	-0.0229043	0.155954	0.681444	0.37632
RAB8B	0.133964	1.27458	-0.504658	-0.133964	1.00871	0.328852	0.043784	0.471022	0.212696	-0.304252	-0.38602	0.397492
CA12	0.545708	2.22918	-1.49394	-0.545708	2.2644	-1.71727	0.786953	0.283759	-1.34258	-0.898869	-0.467208	-1.96237
RGMA	-0.21381	1.18288	0.08236	0.21381	0.3894	0.47844	0.12298	-0.2988	0.20423	0.35461	-0.11612	0.86688
STXBP6	-0.056357	1.27638	0.200799	0.056357	1.82594	0.277063	-0.214053	-0.222943	-0.241597	0.335413	3.01538	0.098391
RTN1	0.161686	1.23377	-0.187974	-0.161686	1.02697	-0.014164	-0.699012	-0.003166	-0.346752	-0.403848	-0.370796	-0.562428
ARG2	0.0117	0.434592	0.149535	-0.0117	1.24909	0.321043	0.04567	0.15754	0.671488	-0.30919	1.13498	-0.229142
BBS2	0.227444	1.18208	-0.064476	-0.227444	0.762208	-0.084446	0.08061	-0.186686	-0.834338	0.342784	0.302946	0.619844
C20orf78	-0.135745	0.411145	-0.092345	0.135745	1.64643	0.398755	0.256815	0.276115	-0.281075	0.602575	0.738415	0.467445
CITED4	-0.00178	2.00377	-0.56614	0.00178	1.89026	-1.15894	-0.6112	1.03005	-0.18913	-0.91482	1.54104	-0.45434
SIKE1	0.57914	0.87839	1.00488	-0.57914	1.67021	0.87092	0.82541	0.28502	1.66249	0.75978	1.52357	0.64008
RETSAT	0.284098	1.28817	1.29297	-0.284098	1.2654	0.569275	0.237321	0.514668	0.400857	0.146823	1.30718	0.639944
C6orf52	0.48737	1.83926	0.63128	-0.48737	2.09205	1.59439	-0.15236	0.96432	1.93364	-0.01105	1.22818	1.75684
MDC1	-0.03894	2.02782	1.01464	0.03894	1.18311	0.58804	0.21288	-0.77574	0.942	0.53149	1.07888	0.52221
FAM84B	0.0370025	1.09906	0.891443	-0.0370025	1.24365	1.31741	-0.432237	0.294357	0.684512	1.14101	0.487528	0.756073
DHRS12	-0.70325	1.27438	-0.79174	0.70325	0.6794	-0.775975	0.2673	-0.262125	0.345125	-0.04202	0.536085	-1.04773
HAPLN3	0.0355257	1.23162	-0.202597	-0.0355257	1.63872	-0.0169571	-0.40562	0.819417	-0.326811	-0.32025	1.55277	0.0323443
CYTH1	-0.0272691	0.786759	0.822894	0.0272691	0.960549	0.0330368	-0.408654	0.202884	0.150197	0.498866	0.520164	0.261227
PID1	-0.456065	1.34485	-0.67536	0.456065	1.80797	0.334615	-0.59134	0.280095	-0.873805	0.3295	2.21927	-0.547025
CCDC122	-0.116203	2.09487	-0.191938	0.116203	1.57672	0.0005675	-0.384493	1.19584	0.523267	0.256493	1.36868	0.456352
PPARA	0.16403	1.27683	0.66183	-0.16403	0.88805	-0.02914	1.02942	0.456	0.79949	0.75694	0.2755	0.62094
CHI3L2	-0.0998325	4.04609	0.827213	0.0998325	3.38084	-0.421187	1.92081	2.90063	1.43255	-0.429378	2.97013	-0.996258
C3orf52	0.632905	0.676095	1.62251	-0.632905	1.11285	-1.1123	-0.152065	0.131665	1.21771	-1.27218	0.679675	0.331325
GALNT5	-0.182969	1.29374	1.27202	0.182969	1.03496	0.593702	-0.0427487	0.134624	0.576004	0.367693	1.90698	1.25498
HERC5	0.0510046	1.44524	0.47944	-0.0510046	1.74422	-0.792777	-0.359673	0.79146	-0.0377096	-0.666883	2.50306	-0.110471
MYO6	0.170003	0.681203	0.251111	-0.170003	1.01816	-0.821001	0.344749	0.157288	0.49182	0.243265	1.55272	0.555584
FBXO25	0.391628	1.37363	-1.12598	-0.391628	1.60973	-1.96872	0.696396	0.66927	0.587052	-0.19145	1.92036	0.041988
TRIM55	0.089132	1.25195	-0.046026	-0.089132	2.3116	0.134729	-0.050717	1.13175	-0.045565	0.043284	1.70747	-0.08147
CCDC81	-0.222203	0.362087	0.06592	0.222203	1.45352	0.35025	0.13567	0.140987	-0.682743	0.622297	-0.55242	-0.461053
ABCC2	0.0815188	1.65663	1.19611	-0.0815188	2.63256	-0.348656	1.83516	0.815429	1.45249	0.0930437	2.37957	1.13557
NT5M	0.078944	0.942214	0.42019	-0.078944	0.629092	0.719548	0.18335	-0.01924	0.173902	0.19824	0.455406	0.349214
ATF7IP2	-0.071115	0.833739	-0.442367	0.071115	0.716491	-0.594227	-0.609075	-0.501735	0.221021	-1.09505	1.33869	-0.942391
C22orf25	-0.02168	0.85228	1.15066	0.02168	0.90099	-0.15937	-1.55141	-0.88742	1.88677	1.38389	1.02938	0.61327
MR1	-0.00507	1.91511	2.45605	0.00507	1.49989	0.72209	0.545193	0.49366	1.32499	-0.367597	1.41265	0.53689
KCNS2	-0.327778	0.446932	0.0525183	0.327778	1.11258	0.733902	-0.298198	-0.090585	0.0869517	-0.251508	-0.484122	-0.214065
ATP12A	0.162416	2.70118	-0.278179	-0.162416	1.95623	-0.0797348	-0.327481	1.05802	-0.379269	1.14155	2.64293	0.31947
KRTAP19-5	0.203885	0.093625	1.35969	-0.203885	-0.104105	0.746765	0.061205	0.375435	-0.106545	0.641285	0.550365	0.236875
SIK1	-0.33086	1.13209	1.74886	0.33086	0.70405	0.958135	0.0610725	1.6151	-0.279407	0.890637	1.18287	0.23018
RNF215	0.08939	-0.2362	1.34387	-0.08939	0.68809	0.85865	-0.01592	-0.49383	-0.78091	-0.54653	0.06545	-0.26968
CSNK1E	-0.32244	-0.16282	1.2732	0.32244	-0.248145	0.60246	0.21988	-0.44165	0.238875	-0.608425	-0.18454	-0.01155
FNDC5	-0.0601825	0.545717	0.582943	0.0601825	0.485179	0.991897	0.339714	0.447724	0.117276	0.687061	-0.0470392	0.530336
LDLRAD1	0.331453	0.63542	1.0436	-0.331453	0.2508	0.893213	0.307	0.0487667	0.09449	-0.58534	0.355493	0.39318
C1orf98	-0.39061	2.50407	2.63446	0.39061	4.10743	2.1637	0.751	3.94132	0.31362	0.59029	6.1383	3.61885
IL10	-0.038715	0.199125	1.87481	0.038715	-0.278825	1.0373	0.056535	0.308555	0.750065	0.292035	0.632705	0.262515
TNNC1	0.61413	0.361355	0.353875	-0.61413	-0.940075	1.20191	-0.177365	1.08157	-0.27764	0.21447	0.619885	1.10452
MUC13	-0.103953	-0.110113	0.461622	0.103953	-0.482695	1.39925	-0.04702	0.0389025	0.140327	0.0298825	0.162543	-0.276373
ALDH1L1	0.13873	-0.20723	0.78989	-0.13873	-0.42252	0.95931	0.23459	0.28066	0.24755	0.68573	-0.67127	0.52408
SLC30A3	-0.198215	0.628295	0.478295	0.198215	0.273325	1.05368	0.055795	0.111815	-0.043565	0.951405	0.196725	0.634035
DIRC1	-0.04451	0.41089	1.42187	0.04451	-0.20414	2.05549	-0.41299	-0.17255	-0.16244	0.35203	-0.71004	0.77904
ECSCR	-0.0165683	0.378532	0.753852	0.0165683	0.149942	1.23053	-0.0493617	0.243538	0.0759083	0.495975	0.114308	0.551522
GNPDA1	0.588055	1.67675	1.40914	-0.588055	0.941475	0.972605	0.588735	1.42205	-2.18609	0.392025	0.034605	1.54696
CYP3A5	-0.012345	0.766785	0.291775	0.012345	0.009465	1.78275	-0.337075	0.589635	0.171205	0.527805	0.077465	0.932745
ACHE	0.0293775	0.673667	0.535767	-0.0293775	0.192702	1.04121	0.139208	0.0435625	-0.106377	0.379972	-0.0776125	0.638803
TMEM217	0.0332187	0.172285	0.742429	-0.0332187	0.692743	0.910226	-0.495089	0.512914	0.030275	0.81753	0.328827	0.790385
TNFRSF10D	0.122306	0.698819	0.905799	-0.122306	0.514971	0.92476	-0.171504	0.0900337	0.263554	-0.130717	0.50859	0.488419
SCRIB	0.0479287	0.357504	1.03633	-0.0479287	0.429124	0.559876	-0.0481663	-0.464384	0.132376	0.524699	0.0626687	0.652101
IFITM5	-0.00611	0.59652	1.19465	0.00611	0.25332	0.90288	-0.4434	0.58902	0.29978	0.08731	0.5428	-0.06018
RNH1	0.25193	0.95598	1.23617	-0.25193	0.46263	1.04087	0.74232	1.49308	0.43766	0.78506	-0.31835	0.83928
KCNK7	0.0914375	0.521787	0.427432	-0.0914375	0.111283	1.18608	0.178673	-0.395832	-0.495598	0.374883	-0.197472	0.467448
PPP1R3C	0.047445	1.39798	1.93577	-0.047445	-0.109065	0.0482125	1.34445	0.86966	0.346552	0.613258	2.50081	1.70002
POLL	0.192748	0.178102	1.04417	-0.192748	0.484554	0.554408	0.088224	-0.293254	0.022676	0.012486	0.28312	0.053854
KRT85	-0.23645	-0.19313	0.657415	0.23645	0.676435	0.947105	-0.223835	-0.41732	-1.18916	-0.512615	0.48168	0.240675
CALCOCO1	-0.31721	2.07966	2.90787	0.31721	2.56971	2.92667	-1.51476	3.31317	1.10929	1.76027	2.98121	2.68582
FAM189A1	-0.507135	1.87287	-0.306455	0.507135	0.879065	2.36401	1.93337	1.40272	0.096965	2.13102	0.022945	1.44949
PATL2	0.0465975	0.319563	0.876025	-0.0465975	0.37752	0.78147	-0.0441825	-0.294077	0.0300725	-0.169887	0.43485	0.43836
MEGF11	-0.21767	0.78916	1.80194	0.21767	0.60243	2.07739	-0.03454	-0.05171	0.58387	0.52163	0.1038	0.51132
OMG	0.5629	0.21003	1.39646	-0.5629	0.54196	0.82746	0.321155	0.700155	0.4758	0.17171	0.4025	0.90599
KRT34	0.294502	0.691675	3.71715	-0.294502	0.587692	2.80397	0.109548	0.0945745	1.43903	0.0700295	-0.424306	0.528844
KRT19	-0.265147	0.876663	2.2541	0.265147	0.411073	1.34595	-0.214218	0.457732	0.354988	2.36257	0.317812	1.59468
KRT15	0.074955	3.42854	1.69385	-0.074955	3.12669	0.93153	0.784265	3.02454	0.670625	2.35682	2.3459	1.57967
SP6	-0.269443	1.06355	0.955253	0.269443	0.606817	0.727907	-0.10929	0.553793	-0.11942	0.480137	0.151243	0.296743
DCUN1D3	-0.256535	-0.81567	1.43691	0.256535	-0.150455	0.559395	-0.16565	0.62132	-0.144215	0.94789	0.53524	0.42983
ZDHHC1	-0.330398	-0.465218	1.51615	0.330398	-0.390062	0.903828	1.11441	-0.0626775	-0.331313	0.173302	-0.600943	0.252283
PLAUR	0.415422	-0.492029	2.02237	-0.415422	-0.538459	1.62648	-0.0291307	0.00294357	1.12259	0.273794	-0.889436	0.100104
CGB7	0.06101	0.56209	1.24095	-0.06101	0.24154	1.14533	0.18782	0.03322	0.175	0.47512	1.20675	0.14061
DUSP15	-0.113714	0.385184	0.629689	0.113714	0.439864	1.18813	-0.0533588	0.468969	-0.0421863	0.486986	0.302161	0.700616
CBX6	0.145626	-0.123354	1.19566	-0.145626	-0.115108	0.39491	-0.226644	-0.0174	-0.082066	0.269504	-0.3531	0.07991
C1orf194	0.0274133	1.27219	0.517137	-0.0274133	0.10345	1.0571	0.6124	0.776923	-0.0630967	0.909877	0.589903	0.9841
PI4KB	0.172048	0.328397	1.49841	-0.172048	0.498163	0.304492	0.081525	0.68905	0.295577	0.050005	0.0565867	0.22803
IRF6	0.16687	-0.240073	1.78252	-0.16687	0.0298833	0.470817	-0.349607	-0.81381	0.377287	-0.67218	-0.473473	-0.5052
PRSS42	0.37878	0.03568	0.66248	-0.37878	-0.92535	1.22756	-0.58416	0.46908	-0.68915	-0.35344	0.42619	0.6738
ACAD11	0.64311	0.25177	1.72579	-0.64311	-0.06632	0.27496	-1.04297	0.38167	-0.15996	0.26138	-0.12074	0.74929
PASK	0.259427	0.327653	0.672778	-0.259427	-0.517352	0.944152	-0.157748	0.327707	0.215638	0.147297	-0.325497	0.862407
TNFRSF11B	0.006145	-0.897885	0.429475	-0.006145	0.053545	1.17647	-0.199035	1.1665	-1.46876	0.435255	0.135245	0.842415
NAALADL1	0.133015	0.327275	0.544815	-0.133015	0.479795	1.70507	1.9604	-0.257465	-0.673615	-0.055185	0.268015	0.950465
NFKBIA	-0.371915	0.134185	1.63603	0.371915	-0.012935	-0.030965	0.220965	1.12018	-0.188115	0.322765	-0.494845	0.067955
ATXN7L3	0.216879	0.0778413	1.56024	-0.216879	-0.236851	0.186031	0.351979	-0.395064	-0.583409	0.117704	-0.826529	-0.432464
FAM138A	-0.44076	-1.14576	2.07877	0.44076	1.88657	1.45667	-0.8821	2.79424	-0.16189	-0.1109	-0.54458	-0.40758
ACP5	-0.113887	1.87031	1.3473	0.113887	1.89237	1.04017	0.826577	1.30103	0.546677	0.278247	1.18452	0.79444
SIRT2	-0.31613	0.568753	1.77266	0.31613	0.859713	0.347123	0.393347	0.94006	-0.284673	-0.505867	-0.0980633	-0.00948333
C20orf4	-0.009265	-0.196622	0.776208	0.009265	0.108738	0.890958	0.377625	-0.223658	0.0951483	0.244662	-0.217692	-0.158578
PARD6B	0.0140133	0.618263	1.32177	-0.0140133	1.16695	1.58099	0.29958	0.32984	0.4304	0.79817	0.415723	1.10345
KRTAP10-12	-0.20247	0.46912	1.88197	0.20247	-0.0291	1.05201	0.01041	0.15386	-0.01234	0.69447	0.01022	0.688
RNF185	-0.429497	1.32643	1.95794	0.429497	1.79841	0.949377	0.787393	2.10214	0.715677	1.55363	1.32873	0.720812
FBLN1	0.12721	0.2017	0.60044	-0.12721	0.35158	0.99485	0.31532	-0.00965	0.17059	0.76851	-0.04905	0.71962
SLC25A34	-0.152675	0.162605	0.628848	0.152675	-0.397572	1.21268	-0.065785	-0.122768	0.186908	0.247038	-0.000101667	0.342645
CELA3A	-0.215245	0.62528	1.17069	0.215245	0.28402	0.628895	0.007475	0.71095	0.212175	-0.027705	-0.10977	0.776855
ZBTB8B	0.131245	0.862685	1.18768	-0.131245	0.953625	1.007	-0.013135	0.629375	-0.916565	1.04703	0.677865	0.904325
ARTN	0.09944	1.12937	1.01506	-0.09944	0.188547	1.13196	-0.514	0.446457	-0.00819667	1.02201	0.314793	0.27712
CYR61	0.197675	0.511565	1.09522	-0.197675	-0.164305	0.892415	-1.49462	-0.850255	0.059215	1.00094	0.679915	1.6101
SPRR4	-0.102722	0.534592	1.13697	0.102722	0.432338	1.45963	-0.040705	0.510622	0.571442	-0.476595	-0.201122	-0.104245
IL6R	0.145583	1.17124	1.0978	-0.145583	1.34343	1.20991	0.858661	0.731645	0.215001	0.65839	1.12695	0.705256
DYRK3	0.317955	0.659055	1.13353	-0.317955	0.473255	0.61584	-0.97299	1.10878	-0.087735	0.865625	-0.04999	0.8191
VIPR1	0.444945	0.676725	0.404975	-0.444945	-0.134645	1.42735	-0.376275	-0.666055	-0.344765	0.608175	-0.212035	0.662105
MITF	-0.110405	-0.005675	0.585015	0.110405	-0.350285	1.04452	-0.212075	-0.222195	-0.456805	0.128015	0.139625	0.287035
TLX2	-0.122375	0.125718	1.08269	0.122375	-0.172988	0.547505	-0.0114317	0.00228833	0.0528917	-0.088045	-0.624388	0.185272
ZAP70	0.044365	1.2065	1.33529	-0.044365	-0.508765	2.57721	-0.515545	0.654105	0.008035	0.934435	-0.228585	1.14793
KLHL30	0.168801	0.550863	0.866414	-0.168801	0.208518	0.763939	0.15828	0.136867	0.0845523	0.207721	-0.0691386	0.19548
LIMCH1	0.312243	0.703647	1.24569	-0.312243	0.139757	0.60657	1.09803	0.775793	-0.0371367	0.386947	0.527893	0.203983
EREG	0.130459	0.9456	1.61422	-0.130459	0.4091	0.971086	-0.205834	-1.10979	0.171889	-1.24934	0.139003	-0.0286014
IL6	0.279958	3.68457	2.4098	-0.279958	4.8779	1.62927	-0.0097775	3.8778	0.820462	1.06975	4.83965	1.49714
CPSF4	-0.10109	0.327715	1.23828	0.10109	1.01099	0.602555	-0.455675	0.463785	0.310195	0.76352	1.17687	-0.19941
DDR1	-0.616645	0.385355	2.62337	0.616645	-0.786335	0.112935	0.853495	0.768985	-0.010545	0.357755	0.693435	0.748145
CYP21A2	0.476745	-1.47405	0.978415	-0.476745	-0.564255	0.673305	1.25567	-0.579315	-0.287845	0.204165	-0.474165	-0.087745
APOBEC2	0.218992	1.14381	0.994908	-0.218992	0.709958	1.50523	0.201358	0.599522	0.353215	0.180822	0.610882	0.520762
WISP1	0.213737	0.516413	1.26894	-0.213737	-0.0401875	1.54158	-0.0349625	-0.284488	0.256727	0.228513	-0.176687	0.210143
CD151	-0.0010875	-0.0108025	1.761	0.0010875	-0.451618	-0.131743	0.340857	0.559928	0.226258	0.142322	-0.549462	-0.412187
CLP1	0.32658	0.3165	2.83659	-0.32658	1.05446	0.15455	-0.51181	0.74463	0.69233	0.89766	0.6747	0.80757
HSPB2	0.689213	-0.711392	1.29546	-0.689213	0.760478	0.369362	0.572618	-0.0447825	-0.185867	-1.29269	-0.706867	-0.592137
DDIT4	-0.33006	0.291173	2.29677	0.33006	0.767487	0.238223	-0.0706833	0.229867	0.45748	0.727837	-0.83573	0.66203
TSPAN9	-0.49334	0.72741	0.07579	0.49334	0.49593	1.45561	-0.276755	1.29549	-0.111835	-0.590535	0.06437	0.109235
PUS1	0.00698	0.34575	1.49826	-0.00698	0.248905	0.46546	0.43122	-0.191965	0.2412	0.354745	0.328705	0.548875
JMJD7-PLA2G4B	-0.337357	0.504413	0.64638	0.337357	0.143533	0.970957	0.39204	-0.200643	0.103403	-0.03049	-0.0487733	0.0343367
AEN	-0.195672	1.17792	1.09125	0.195672	0.611613	0.629637	0.149367	0.630637	-0.0428475	0.211478	0.358117	0.619372
C14orf132	0.06362	0.54276	1.1437	-0.06362	0.59648	1.01984	-0.08097	-0.106363	-0.04478	0.477827	0.409243	0.820423
AK7	0.0916875	1.2014	1.26443	-0.0916875	0.679098	1.17317	0.173618	0.635297	-0.645827	1.22375	0.554573	0.225938
C17orf74	0.0440958	0.582216	1.07418	-0.0440958	0.307371	0.548056	0.0108658	-0.196997	-0.0877292	-0.0213142	-0.00992417	0.544813
DUSP14	0.0887217	1.49907	1.59876	-0.0887217	1.43733	0.186513	-0.128448	1.68219	0.179202	1.05851	0.667693	0.882422
GSDMA	-0.141831	-0.488099	1.05298	0.141831	-1.10038	0.510413	-0.303539	-1.09139	0.196238	0.0396906	-0.715849	0.394149
CYP4F3	0.194533	1.37289	1.70287	-0.194533	0.8131	1.39748	0.0147137	1.05931	0.556952	0.114588	0.362056	0.610094
PGPEP1	-0.00219333	0.636607	1.20917	0.00219333	0.699012	0.847228	0.229208	0.264928	-0.201072	0.77065	0.508292	0.697933
MX2	-0.35021	-0.09593	1.30505	0.35021	-0.55997	0.60625	0.01372	-0.28665	0.15761	0.011	-0.70132	0.35512
TAB1	-0.01483	0.29773	1.53462	0.01483	0.7606	1.35438	-0.1291	1.34267	0.42236	1.09692	0.83848	0.62868
GJA4	-0.20187	0.74431	1.57449	0.20187	-0.08992	0.57203	-0.15221	-1.04025	0.16111	0.23491	0.36255	0.2364
RUSC2	0.272492	1.21803	1.65244	-0.272492	0.271465	0.318228	-0.383952	0.066895	-0.410988	-0.279758	0.775242	0.523915
C8orf46	0.195715	0.489355	0.500035	-0.195715	0.373105	1.34472	-0.011645	0.155605	0.003525	0.422195	0.347265	0.437985
ADCK5	-0.05308	0.610815	0.81236	0.05308	0.55088	0.84924	-0.340565	0.07979	-0.048815	0.188195	-0.228735	0.591195
F2	-0.15728	0.10371	0.84173	0.15728	0.78546	0.75337	0.3963	-0.23167	-0.10002	0.2083	-0.33272	0.61528
FOLR3	0.3727	0.05592	0.92356	-0.3727	-0.099688	0.628636	-0.012666	-0.313906	0.040624	-0.773824	-0.330046	-0.200972
IFIT3	0.08295	-1.17476	1.53571	-0.08295	-1.20138	0.798065	-0.344575	0.240235	0.174365	0.017645	-0.51242	1.33898
VENTX	-0.00786875	#VALUE!	0.611384	0.00786875	0.164961	1.0274	0.107506	0.00510875	0.209459	0.398479	0.174064	0.489521
ALG11	-0.050455	0.940855	1.58152	0.050455	0.359325	0.643685	-0.277085	1.01867	0.388265	-0.170515	0.904965	0.887885
EDDM3B	-0.90585	0.25401	0.78925	0.90585	0.50577	0.80105	0.06438	0.57491	-0.43416	0.7584	0.26673	0.48085
REM2	-0.00365125	0.266421	0.881596	0.00365125	0.625841	0.696666	0.125104	0.904509	0.102846	0.692496	0.0680687	0.711504
SLC35G6	0.105628	0.622558	0.994548	-0.105628	0.374638	0.782538	-0.067135	0.0759417	0.277582	0.681158	0.138912	0.448725
IGFBP4	-0.019625	0.936407	1.11674	0.019625	0.818697	0.894605	-0.19612	0.908532	0.353552	0.270703	0.42534	0.572195
HBZ	0.5579	-1.04341	1.89709	-0.5579	-0.83316	-0.30505	-1.30039	-0.26376	-0.22011	-0.78889	-0.41524	-0.64605
MOV10L1	0.48163	-0.20984	0.59262	-0.48163	1.4197	1.20488	-0.30837	0.46705	-0.84215	1.85009	1.80764	0.33746
RCSD1	-0.08787	0.01877	0.87913	0.08787	-0.08539	0.96811	-0.19651	-0.23665	0.06353	0.26817	-0.45028	0.346
NMNAT3	0.975345	1.75391	1.81099	-0.975345	1.16989	0.808565	0.283295	1.47165	0.424475	1.05981	0.898185	1.01797
ATG10	0.213537	1.13214	1.66382	-0.213537	-0.0664775	0.0896075	-1.1164	0.0074225	-0.196793	-0.0338125	2.47324	0.891942
C1QTNF7	0.23203	1.89024	1.84242	-0.23203	-0.16694	2.03228	1.63871	1.80251	1.3377	1.43269	0.72528	0.74726
DNAJB6	0.03793	0.05509	1.26188	-0.03793	0.70137	0.37623	-0.39977	-0.04766	0.19303	0.17701	0.25948	-0.27549
PHACTR1	0.358685	-0.144515	0.732775	-0.358685	-0.098455	1.37572	1.12601	1.28073	0.286915	1.05651	1.11559	1.10617
TJP2	-0.806641	0.131149	1.85102	0.806641	-0.533936	-0.100861	-0.775041	0.0214762	0.0523863	0.302256	0.269836	0.836924
TMC1	-0.37568	0.628386	1.36396	0.37568	-0.15553	0.314764	-0.359348	0.203786	-0.07237	-0.576308	0.314558	-0.065334
LRRC4C	-0.287553	0.21039	0.934843	0.287553	0.509947	0.63481	-0.630037	-0.601983	-0.36502	0.505633	-0.712197	0.684663
MCF2L	0.41519	0.88594	0.96499	-0.41519	0.59131	1.19687	-0.01644	0.17032	-0.50525	0.41573	0.04003	0.73378
DERA	-0.191058	0.504802	1.21653	0.191058	0.520825	0.757452	0.550365	0.413018	0.379422	0.247415	0.606808	1.48561
FAM81A	-0.413395	-0.083115	0.633905	0.413395	0.839265	1.07525	0.505955	-0.175805	-0.783255	0.013135	-0.707875	0.500945
LOXHD1	-0.147545	0.552998	0.781092	0.147545	0.418712	0.993173	-0.574115	0.418623	-0.260362	0.07799	-0.292073	0.02473
PIK3CD	-0.0883433	0.41265	1.27616	0.0883433	-0.287633	0.396933	1.79777	0.0282233	-0.20601	-0.158647	1.92791	0.33569
AXDND1	0.04825	0.63108	0.96624	-0.04825	-0.09189	1.09646	-0.02198	0.30834	-0.5282	0.66268	-0.11647	0.43508
IL1R2	-0.122634	0.798446	1.316	0.122634	-0.481266	0.890274	0.293966	-0.0344213	0.426554	0.881736	0.519319	0.680089
KRT8	-0.188812	1.40488	1.65828	0.188812	1.68547	0.915265	0.444585	1.86271	0.626985	1.37121	1.12075	1.09107
MAP2K3	-0.14258	0.77331	1.67568	0.14258	0.333637	0.878967	-0.03575	0.126403	0.10856	0.747443	0.37422	0.534197
SLA2	-0.084794	0.830224	1.02792	0.084794	0.465952	1.12291	0.016874	0.399672	0.140078	0.834388	0.067082	0.723088
PIGR	-0.22751	0.589843	0.757563	0.22751	-0.13838	0.971847	0.0170575	0.29029	0.112095	0.526968	0.398125	0.413332
SEMA3A	-0.606835	-0.669265	0.863595	0.606835	-0.822695	1.72809	0.132515	0.017995	0.577675	-0.118515	-0.216005	-0.183905
C22orf28	-0.189592	-0.791128	1.71644	0.189592	-0.985445	-0.136062	-0.0725183	-0.357552	-0.325075	0.203832	-1.0578	-0.329615
C1orf74	0.017487	-0.100233	1.61388	-0.017487	-0.048005	0.498825	-1.12862	-0.442659	0.068847	-0.301173	-0.763647	-0.076543
TTC29	-0.060115	0.482045	1.08502	0.060115	0.525515	1.85198	0.622315	0.403975	0.124975	1.12397	-0.926535	0.921065
GATS	0.17543	0.68164	0.81129	-0.17543	0.053085	1.17196	0.1271	1.0025	-0.459195	0.678075	0.48415	0.5763
MESDC2	-0.15859	0.42047	0.95001	0.15859	0.20028	0.92502	-0.87354	0.66428	-0.83075	0.16273	0.11212	0.49046
RTEL1	-0.14498	0.08198	0.58126	0.14498	0.01837	0.98322	1.36225	-2.05783	-0.3482	-0.29506	0.18587	0.77096
IL36G	-0.197385	-0.77383	1.29928	0.197385	0.288275	0.59415	-1.16836	-0.051275	0.10383	-0.595785	-1.60404	-1.46367
TNFAIP3	0.03024	-0.54337	2.25215	-0.03024	0.04842	1.34216	-0.22809	-0.20614	1.02954	0.35337	0.91218	0.96372
TSPAN2	0.372003	0.814541	-0.054327	-0.372003	0.735283	0.695529	-0.060031	-0.138021	0.489111	1.17636	1.12283	1.04671
XPR1	0.481673	1.03653	-1.25153	-0.481673	1.81686	-2.3095	0.30466	-0.353007	-1.85227	0.349613	2.09335	0.0954667
SLC2A5	-0.0670436	0.893984	0.399226	0.0670436	0.764913	0.491222	0.0515764	0.14492	-0.0156564	-0.133783	0.493469	0.381565
LYPLA2	0.026415	0.5628	1.21449	-0.026415	1.01141	0.47289	-0.101785	0.196035	0.51872	0.6259	0.633065	0.657585
FAM54B	-0.418905	0.911935	1.48158	0.418905	1.19748	-0.218535	-0.898595	-0.028785	0.714025	0.210245	0.247105	0.360035
TRIM63	-0.39318	2.22199	0.525875	0.39318	2.36159	0.04567	0.259458	0.211262	-0.344102	-1.4306	0.576303	-0.236868
FMOD	-0.36553	1.10949	0.48811	0.36553	0.60623	-0.10301	-0.83182	0.16766	-0.07835	-0.76957	-0.05038	0.83511
ERO1LB	0.0861283	2.36344	-0.158437	-0.0861283	2.91341	-1.45404	-0.0636167	1.62442	-0.230665	-0.255197	3.63506	-0.649582
EHD3	-0.0361281	0.684279	0.258458	0.0361281	1.13275	-0.262579	0.265306	0.189257	0.0373306	-0.0351956	0.298958	-0.175172
PPP1R1C	1.47843	1.06432	0.243125	-1.47843	1.6657	0.031485	1.85827	-0.727735	0.333965	1.73464	1.4608	0.711415
TAF1B	-0.276722	0.804702	-0.592638	0.276722	1.72699	-0.572948	1.35078	0.503602	0.874788	0.100492	0.453527	-0.827932
GPD1L	-0.320585	0.853635	-0.194965	0.320585	2.18737	-0.899563	-0.38923	-0.546377	-0.169763	-0.925137	1.11415	-0.79834
MME	-0.762945	1.55201	0.739505	0.762945	3.27174	-0.470515	-2.40124	1.42589	-0.477275	3.06406	4.35281	1.10458
GLRB	0.578825	2.15415	-0.282675	-0.578825	-0.449905	0.600845	0.461845	-0.174975	0.780685	0.849855	0.776635	0.336155
BBS7	-0.0671292	0.680686	0.00928583	0.0671292	1.1946	-0.609964	0.0495892	-0.0512842	0.242148	-0.444802	2.0479	-0.315921
SDHA	-0.001935	0.760735	-0.289605	0.001935	1.49381	-0.799345	0.945355	0.098085	1.28329	-1.65952	1.75781	-0.076985
GAPT	-1.49402	0.844865	0.610555	1.49402	1.82886	1.47992	-0.970075	0.196335	0.007955	1.18874	0.220865	1.08041
P4HA2	0.278968	2.10809	0.859178	-0.278968	1.97997	0.270142	1.09131	0.807582	-0.357492	0.646065	2.03333	0.792935
CD14	-0.866525	1.56964	1.35295	0.866525	0.975185	0.762825	0.380875	0.146485	0.366455	0.062275	0.939185	0.417505
DUSP22	-0.0679287	1.28575	0.465071	0.0679287	1.17802	-0.581909	0.436311	0.498234	0.0512813	0.329276	0.897334	0.0159963
C6orf25	0.8394	1.23802	-0.15675	-0.8394	0.43167	0.213565	0.7761	0.17051	-1.21551	0.54648	0.798275	1.16777
OSTM1	0.529347	0.805848	-1.3953	-0.529347	1.39494	-2.05854	-0.165343	-0.903528	-1.23303	-0.664987	1.58682	-0.981622
ULBP1	-0.0009975	1.89041	0.871864	0.0009975	2.34251	0.971932	-0.431464	0.766151	1.3015	0.117583	2.63589	0.936466
POM121	0.165077	1.00551	-0.247575	-0.165077	0.866481	-0.0408058	0.266183	-0.0483642	0.275783	-0.259888	1.10768	-0.199902
UBE2H	0.108485	0.67566	-0.261785	-0.108485	1.20477	-1.52926	0.00092	0.286745	0.456235	-0.188085	1.08031	0.309965
POMZP3	0.22731	0.543843	-0.0736767	-0.22731	1.15963	-0.0870267	-0.08903	-0.74926	0.50883	-0.180403	1.53055	-0.131403
ATP6V1F	0.173528	0.719182	-0.0396017	-0.173528	1.07053	-0.320108	0.105228	0.155762	0.594658	-0.147628	1.33945	0.469008
ZFAT	-0.25205	1.05654	-2.51991	0.25205	0.67333	-1.61431	-0.12931	0.12452	-0.58444	0.72072	1.07184	-1.20825
XKR9	-0.090305	1.16268	-0.068445	0.090305	0.524345	-0.573425	0.490725	-1.08691	-1.02041	-1.16972	0.635015	-0.985055
RDH10	-0.397697	0.889249	0.334706	0.397697	1.2205	0.0956314	-0.170824	-0.0645271	0.488117	-0.293497	1.47418	0.15315
TNFSF15	0.557752	1.14814	-0.836215	-0.557752	1.64024	-0.0768983	0.370752	-0.418158	1.02612	1.08248	1.88464	2.11958
LCN2	0.115968	1.01663	-0.35261	-0.115968	0.783004	0.579106	-0.335944	0.07599	-0.915804	0.08211	-0.556938	-0.801934
TAF7L	-0.35797	0.856103	-0.0667041	0.35797	1.38375	0.237974	0.268059	0.19096	-0.14235	0.138236	2.50893	0.980749
TLR7	-0.954985	0.931115	0.645945	0.954985	0.821115	1.22386	-0.529285	-0.697415	1.16115	0.602655	0.856465	0.421875
NDP	0.2162	0.767223	0.59523	-0.2162	1.12646	0.194763	0.615463	0.0095	0.302223	-0.0362	0.21335	0.5261
CITED1	-0.32245	0.42971	0.6791	0.32245	1.71929	1.19711	0.85961	0.02757	-0.99117	0.54283	0.69152	0.31138
MORC4	-0.0201113	1.63947	-0.778141	0.0201113	2.26503	-0.514831	-0.116946	1.36626	0.307238	-0.801716	2.0385	-0.109896
TSC22D3	0.59968	1.65368	0.91443	-0.59968	1.15783	0.07506	1.36686	0.04883	2.16173	-0.16938	1.28695	1.6538
TAF3	0.011798	0.830286	-0.419956	-0.011798	0.970136	-0.981464	0.125914	0.081464	0.2794	-0.224624	0.61708	0.074212
CUBN	0.0127685	0.687851	0.0023025	-0.0127685	0.898072	-0.105848	-0.342888	0.203352	-0.167377	-0.117925	0.122326	0.135741
PITRM1	0.11129	1.21206	-0.136673	-0.11129	1.24318	-0.48152	-0.0419567	0.421633	0.257343	0.34452	0.34301	0.0519633
AKR1C1	-0.0364876	1.73033	0.688422	0.0364876	1.3867	0.575485	0.911605	0.893528	0.797178	-0.567282	0.0989785	-0.566602
ITIH2	-0.57002	1.15096	-0.33008	0.57002	0.48894	0.46247	-0.27224	-0.25245	0.19607	0.13471	0.07622	0.71583
EGR2	0.176684	1.16799	-0.0934663	-0.176684	2.12957	-0.336769	-0.299369	0.521126	-1.1794	-0.0797962	1.42429	-0.176591
ANKRD1	-0.302919	0.892755	0.0534138	0.302919	1.38068	-0.08977	0.09607	0.00254625	-0.0958937	0.171522	3.11406	1.76688
TRUB1	-0.221267	0.958317	-1.33443	0.221267	0.98837	-0.135113	-0.17498	0.327057	0.03966	-0.0637433	0.0687433	0.304943
CADM1	0.0569388	1.7417	-2.21013	-0.0569388	1.67409	-2.831	0.168981	-0.0167538	-2.49114	-0.0677113	1.45639	-0.422136
TUB	-0.11521	0.588069	0.243376	0.11521	1.12694	0.05692	0.0560814	-0.270866	-0.365736	-0.115569	0.877046	0.046535
TP53I11	-0.048125	1.23739	0.524795	0.048125	1.47233	0.31587	0.344685	-0.31651	-0.477585	0.279745	1.68832	0.16276
ADM	-0.310047	1.70271	1.41682	0.310047	1.32464	1.27953	0.862672	0.572773	-0.195183	0.489858	0.687237	0.449138
C12orf45	-0.171721	0.752943	-0.899879	0.171721	1.2131	-0.100727	-0.061457	-0.012231	-0.103681	-0.342271	0.646085	-0.210191
C3AR1	0.23525	0.454333	1.56592	-0.23525	1.12231	0.861053	0.891923	0.0639233	1.13315	0.73505	0.297123	1.82311
AICDA	-0.23801	1.97692	1.76166	0.23801	-0.21775	0.68686	0.08086	0.02336	1.14336	0.74792	0.08119	1.08674
A2M	-0.25611	0.56847	1.70872	0.25611	1.17395	2.10648	0.81437	0.15601	1.14437	1.33598	0.81485	1.34262
CLEC2B	0.534553	1.22353	-0.0893167	-0.534553	1.85058	-0.879453	-0.00643	0.72449	-0.02954	-0.13357	0.279413	-0.20874
HIST4H4	0.136805	0.893115	0.62732	-0.136805	1.11631	-1.01026	1.24013	-0.3956	0.50864	0.021575	-0.117545	-0.64284
ADCY6	0.0323185	0.989313	0.993165	-0.0323185	0.652972	0.217137	0.0994005	0.23294	0.0944595	0.115102	0.910613	0.461147
NTS	0.139137	0.690148	0.478045	-0.139137	0.930447	0.511293	-0.0341525	-0.373818	0.33666	-0.308542	0.238687	0.048955
FAM155A	0.158895	1.14308	-0.147825	-0.158895	0.617105	0.767185	1.18573	-0.220825	0.689355	-0.661535	-1.51792	-0.772665
GCH1	-0.020215	1.97713	1.91345	0.020215	0.919245	0.180572	0.910705	0.777228	1.47829	-0.559562	1.58412	0.535595
TSSK4	-0.0207083	0.869928	0.641775	0.0207083	1.25948	0.805905	-0.0568583	-0.247012	-0.271395	-0.00483167	0.0484817	0.320542
RASGRF1	-0.02044	1.70233	-0.127053	0.02044	0.631103	0.17702	-0.125167	0.047115	0.171	0.374905	1.28981	0.607895
LOXL1	0.127459	1.16783	0.362386	-0.127459	1.29402	0.384274	0.442134	0.214655	-0.30847	-0.000435834	0.813436	0.254267
WDR61	0.152505	0.978075	0.892155	-0.152505	0.646665	0.599455	1.43969	-0.026485	1.14512	-0.444355	-0.142945	-0.861495
ZNF423	-0.2705	0.174616	-0.340594	0.2705	1.48881	-0.011844	0.138134	-0.0395	-0.04675	-0.341336	-0.010132	-0.097264
CAPNS2	-0.229868	2.59816	1.23098	0.229868	2.24078	0.967742	0.422658	1.67056	1.82134	-1.02107	1.14652	-1.36344
RASD1	-0.097379	1.13154	0.592331	0.097379	1.06042	1.43682	0.373311	0.403447	0.511095	0.522767	0.926315	0.470199
KRTAP2-1	-0.12178	1.31576	1.17868	0.12178	0.55157	1.61601	0.207253	-0.0475367	0.592673	1.00405	0.60435	1.45726
KRTAP2-2	-0.77246	1.8783	1.18719	0.77246	1.54114	0.00353	2.12192	-0.12174	1.83116	0.76237	0.33768	1.35933
B4GALNT2	-0.331245	0.621056	0.154987	0.331245	1.24458	-0.012204	-0.082378	-0.525822	-0.687204	-0.390888	0.160459	0.077481
FDXR	-0.121786	1.80371	1.60039	0.121786	1.47259	1.0176	-0.0542961	0.373425	0.326013	0.129014	1.25639	0.870645
ANKRD29	0.145912	1.33606	0.0438864	-0.145912	1.19627	-0.0122579	-0.0883407	0.265589	0.0272436	-0.335845	0.395092	-0.132191
CABYR	-0.957107	2.51409	0.277738	0.957107	3.1357	1.55492	-0.549018	1.65671	1.47816	-1.45904	2.00568	0.497787
ZNF562	-0.081025	1.19948	1.04187	0.081025	1.27052	1.05605	-0.427655	0.375105	0.290865	0.054605	1.11485	1.08414
ZBTB46	-0.07848	0.9899	-0.28571	0.07848	0.78021	0.07383	-0.08298	0.1805	-0.26834	0.2908	0.50803	0.04371
C20orf27	-1.31609	2.44747	1.93922	1.31609	2.11078	0.68357	1.61068	0.66965	1.65876	2.37736	0.81599	0.98839
CSTL1	0.550597	1.10999	1.14579	-0.550597	1.2813	0.148682	0.524667	-0.333413	0.403212	-0.339338	0.584647	2.04638
HUNK	0.116769	0.791154	-0.176089	-0.116769	0.956941	-0.121191	-0.252579	0.0497638	-0.481276	-0.385231	0.267731	0.0820338
SLC5A3	0.2336	1.59906	-0.607261	-0.2336	1.70669	-0.568801	0.218109	0.709407	-0.10817	-0.240909	0.949201	-0.530536
MPPED1	0.116135	1.80398	2.7279	-0.116135	1.13525	1.05686	0.708325	0.607855	1.44775	1.11956	1.0476	1.04449
FNDC7	-0.212818	0.0833983	0.967267	0.212818	-0.258643	0.772227	-0.365808	-0.136517	-0.347885	0.0615267	0.590965	0.556292
CRCT1	0.140945	-0.187792	1.20596	-0.140945	-0.718735	0.987338	-0.816868	-1.15951	-0.106335	-0.957465	-0.994268	-0.075885
LCE3D	0.0699167	-0.530673	0.53757	-0.0699167	-0.695387	1.50501	-0.68836	-1.29138	-0.289087	-0.732153	-0.166693	-0.430983
SPRR2A	-0.53347	0.61779	3.47492	0.53347	1.48319	3.28126	1.5707	0.99952	2.20476	-0.24423	-0.82464	0.32952
SPRR2G	0.10184	0.15749	0.07552	-0.10184	0.49821	2.657	-0.89077	-0.59935	-0.04656	0.06764	0.01589	0.10984
AQP10	-0.0534917	0.534143	1.14696	0.0534917	0.388308	1.21853	0.298202	0.570785	0.165773	0.410755	0.45019	0.872007
C1orf204	0.129375	0.082715	0.972085	-0.129375	0.187555	1.04188	-0.616795	1.06483	-0.195965	0.854415	-0.164215	0.180705
SLAMF9	0.121618	0.485082	0.919636	-0.121618	-0.10885	0.903378	-0.170264	-0.00358	0.257344	0.11952	-0.023972	0.04028
RFX8	-0.272505	-0.194195	1.55445	0.272505	0.257295	0.681865	0.694435	0.434475	0.025215	-0.106185	-0.069865	0.193665
SCTR	0.382218	0.801815	1.01098	-0.382218	0.424638	1.02614	-0.0765283	0.138248	0.306062	0.438058	0.495912	0.698748
HOXD1	0.692945	0.409762	1.51706	-0.692945	0.389608	0.812895	0.453625	0.314172	0.469588	0.753118	1.1099	0.674585
HOXD3	-0.219317	0.0322625	0.656713	0.219317	0.268672	1.00071	-0.349127	0.132272	-0.170788	0.646552	-0.624243	0.811867
RUFY4	0.42342	0.36703	1.99326	-0.42342	1.12661	2.19804	-1.13617	-0.02482	0.74562	0.3271	0.09863	0.36275
NHEJ1	0.794875	0.801875	1.44826	-0.794875	0.205895	0.969465	-0.375285	0.285025	0.520285	0.902025	-0.848755	0.932995
P2RY14	-0.039675	0.51172	0.910545	0.039675	0.200785	0.850975	-0.58683	0.355295	-0.933885	0.52463	1.20876	0.819205
LRRC3B	0.015495	-2.0989	1.17691	-0.015495	-1.64431	0.533185	-0.389155	-1.33837	-0.689395	0.689205	-0.571725	0.246065
COL8A1	-0.013135	0.718445	1.23951	0.013135	0.360735	1.38339	-0.324925	0.230935	0.449245	0.459015	0.132405	0.683585
RAB6B	-0.23696	0.22904	0.76784	0.23696	-0.25394	1.32534	0.14692	0.00943	0.22841	0.4046	-0.24703	0.48962
MON1A	0.20135	0.11411	1.99563	-0.20135	0.39035	0.30805	0.68367	-0.33283	0.19206	0.21353	0.25561	0.7774
EIF4E3	0.1724	0.75828	0.00824	-0.1724	-0.0781	1.60783	0.23006	-0.50829	-0.11467	2.41387	3.61561	0.77537
TMEM44	0.07136	-0.613735	0.74429	-0.07136	-1.1343	0.78724	-0.414685	-0.398795	-0.239435	0.077825	-0.952075	-0.076755
GRK4	0.413603	0.864883	0.65175	-0.413603	2.41623	1.36377	1.68675	2.16298	0.05974	0.64296	2.62032	0.551583
RNF175	-0.45509	0.294105	1.20517	0.45509	-0.090705	0.753445	-0.521175	-0.01106	-0.167405	0.34779	-0.34607	-0.26113
RBM46	-0.189032	-0.193348	1.50504	0.189032	-0.333197	0.532793	0.393852	0.379972	-0.0879075	-0.738448	0.641607	0.644572
TMEM175	-0.402595	4.13779	1.5457	0.402595	1.82218	1.87315	0.832255	2.4448	0.566515	-0.529925	1.71398	1.47455
USP17	0.496737	0.502918	0.445342	-0.496737	-0.307943	1.12428	-0.230673	-0.0245225	-0.192688	0.260557	0.186768	0.0975325
CMYA5	0.354557	0.377443	1.36605	-0.354557	0.361697	0.73925	0.114647	2.18655	0.0395033	1.3287	0.553753	0.389833
PCDHA7	0.0247183	0.479305	1.27254	-0.0247183	0.223672	0.549425	0.448055	0.289272	-0.0569417	0.181655	0.203798	0.517942
PCDHAC1	-0.587703	1.10582	1.20837	0.587703	0.377792	1.1097	0.166862	-0.570697	0.105163	0.953557	0.0553575	1.05516
SPINK6	-0.506412	-2.3026	2.06001	0.506412	-0.654178	2.0369	-0.840712	-3.00278	1.42808	0.044245	-0.488352	0.845258
SPINK7	0.29065	-0.79451	0.601795	-0.29065	-0.57068	2.63671	-0.1841	0.83938	0.82595	-0.27665	2.39014	0.473935
N4BP3	0.222895	-0.129495	0.522055	-0.222895	-0.307065	1.2041	-0.697125	-0.309125	0.128765	0.683895	0.177815	0.302875
KAAG1	0.06577	0.27087	1.14234	-0.06577	-0.47476	0.93974	-0.35336	-0.74733	-0.74657	-0.0567	-0.32227	0.28355
BTN3A1	-0.06976	-0.41885	1.02569	0.06976	0.56695	1.0501	0.72739	0.7903	0.4163	0.22649	0.09826	0.8965
CDSN	-0.103165	0.604625	1.33112	0.103165	-0.094255	1.34468	-0.196945	-0.249535	0.446025	0.589905	0.120055	0.860495
STK31	0.01462	0.71901	1.47564	-0.01462	-0.22239	0.28459	0.72261	0.76633	-0.10766	3.02826	0.53054	1.28864
GATSL2	0.148921	0.648989	1.02515	-0.148921	0.195699	0.554007	-0.268769	0.408333	0.074849	0.053809	0.530057	0.266227
WNT16	-0.602556	0.749969	0.668021	0.602556	0.655371	1.02984	0.389574	-0.314174	0.0108562	0.230161	0.271761	0.416104
HOXA5	0.251495	0.091485	0.281725	-0.251495	-0.406675	1.35624	-0.585665	-0.406205	0.027585	0.184715	-0.108515	0.467405
GATSL1	0.266086	0.621051	1.19885	-0.266086	0.636703	0.572261	0.213653	0.673813	0.143847	0.402906	0.25168	0.306389
ARHGEF35	0.17381	-0.12115	0.85165	-0.17381	0.22883	0.8654	-0.29301	-0.01839	-0.1085	0.3248	-0.29758	0.12462
OR2A1	-0.185	0.52108	1.63346	0.185	-0.1882	1.59582	1.53427	1.47056	-1.73125	0.40576	0.32337	0.58997
OR2A42	-0.583605	0.731645	1.30868	0.583605	0.615325	0.354855	0.265795	0.934895	-0.327785	-0.301195	0.024885	0.389165
RNF122	0.474862	0.242546	1.50431	-0.474862	-0.136106	1.113	-0.014172	1.61385	-0.77521	0.162406	-0.248182	0.433038
AGPAT6	-0.144895	-1.12461	2.0442	0.144895	-0.0158617	0.429188	1.28653	-0.351232	0.455212	0.210428	-0.341935	-0.602535
PLAT	0.0421767	1.06858	1.74669	-0.0421767	1.55056	0.152403	-0.115567	0.91933	-0.44241	1.66382	-0.402037	1.15221
GEM	-0.29071	0.95977	1.0963	0.29071	0.36249	1.45126	0.55786	0.36122	0.21858	0.12945	0.64648	0.78062
FAM138C	-0.49995	-0.94498	2.20761	0.49995	1.23844	1.18774	0.00281	2.85927	0.57177	1.70272	-0.55494	-0.22103
ATP6V1G1	-0.128067	0.651307	1.07182	0.128067	0.26374	0.583207	0.145613	0.475487	0.11242	0.378903	0.365103	0.11512
OPN1MW	0.263525	1.38514	1.49856	-0.263525	0.953255	0.036325	1.23748	0.665845	-0.272225	-0.313435	0.976405	-0.944555
BMX	-0.157825	0.699655	1.13704	0.157825	-0.194335	1.94762	3.38083	0.687905	-0.447305	3.77592	-0.132535	2.55809
GAGE12J	-0.101775	1.01345	0.939575	0.101775	0.206725	0.91865	-0.23261	0.437195	0.22997	0.215715	0.078425	0.56146
RET	-0.347382	0.165263	0.945863	0.347382	-0.0581625	0.800353	0.0085775	-0.0648725	0.237983	0.146303	-0.160903	0.357027
C10orf35	-0.00764333	0.37379	1.20637	0.00764333	0.27888	0.646823	-0.673747	0.00408333	0.24628	-0.335903	0.05171	0.325607
SPON1	0.497318	-0.713228	1.15083	-0.497318	0.372713	0.642123	-0.938782	-1.42616	0.248447	-0.441507	0.696303	0.738842
VWF	0.29919	0.2451	0.61224	-0.29919	-0.05384	1.09365	-0.35894	-0.53823	-0.07479	0.11603	0.17498	-0.03943
GUCY2C	0.15194	0.858935	0.857768	-0.15194	0.411744	0.686621	0.345826	0.509962	0.0483188	0.344755	-0.019135	0.469011
MANSC4	0.33468	1.34392	1.15452	-0.33468	0.62177	1.13776	0.78993	1.13464	-0.27985	1.81016	1.55724	1.80936
KCNA1	-0.163213	0.793728	1.22587	0.163213	0.501607	0.971592	0.238538	0.0534025	-0.0340475	1.00882	-0.164458	1.26341
GABARAPL1	-0.28634	2.52983	2.99809	0.28634	2.63013	3.01697	1.62364	2.81999	1.98484	0.51221	3.50826	2.60692
ZAR1L	0.064455	0.170435	1.04008	-0.064455	0.707785	0.580745	0.231055	-0.931905	-0.171545	-0.455195	-0.080415	0.485125
PELI2	-0.163625	0.713085	1.01699	0.163625	0.232815	1.45735	0.500035	0.172125	0.561775	0.565385	-0.356275	0.671905
NRL	0.0113267	0.433407	0.63244	-0.0113267	0.264953	0.921403	0.31101	0.173393	-1.2225	0.48499	0.48027	0.870227
BMP4	-0.856935	0.668535	2.94055	0.856935	1.44866	0.608475	-0.796045	1.70903	-0.265845	3.56028	2.99591	2.05859
ZFYVE1	-0.312244	0.170454	1.20027	0.312244	1.13287	0.636184	-0.0508738	0.557816	0.195934	0.0446213	0.305364	0.640874
ISM2	-0.23769	0.32712	0.34374	0.23769	1.15086	1.28868	0.15003	-0.00456	0.03002	0.61036	-0.11964	0.32708
SLC12A6	0.605067	1.00212	2.12566	-0.605067	0.678283	1.82976	0.644303	0.840603	1.25337	0.355168	1.26191	1.56843
GLDN	-0.474575	0.844485	0.984315	0.474575	0.347925	0.963605	-0.872225	-0.112485	-0.283065	0.049265	0.383145	0.580785
CRISPLD2	-0.254045	0.47473	0.83757	0.254045	0.649825	0.785965	-0.468685	0.14048	-0.081585	0.347565	0.2929	0.73618
SYNGR3	-0.0650063	0.494006	0.548904	0.0650063	0.588761	1.18529	-0.399616	-0.315876	-0.173241	0.173564	-0.00329375	-0.00442625
SETD1A	0.02376	0.18919	0.56948	-0.02376	0.21594	1.03816	-0.24302	0.63782	0.158955	-0.36594	-0.016865	-0.02872
KCNAB3	0.48086	0.45295	0.881215	-0.48086	0.743945	0.821045	-0.080885	0.623745	-0.408105	0.93841	0.191325	0.88132
SDF2	-0.16146	0.63042	0.52545	0.16146	-0.147	1.06509	0.28176	-0.23887	-0.0729	0.52584	0.58704	0.48276
LRRC3C	-0.04963	0.828817	0.79591	0.04963	0.404367	1.13853	0.15484	-0.0687533	0.29835	0.67249	0.448167	0.661273
KRTAP4-7	-0.0830025	0.117627	0.916458	0.0830025	-0.0512075	0.949778	-0.406118	-0.0602925	-0.0176525	0.157303	0.310142	0.302642
NKIRAS2	-0.248183	1.27186	1.50765	0.248183	0.405577	0.917543	0.261808	0.966642	0.368598	0.535508	0.0612125	0.789698
CSH2	-0.449175	-0.198985	1.68749	0.449175	0.010825	0.409995	0.234225	0.052895	-0.591145	1.12067	0.509385	0.307955
FAM195B	0.0199488	0.236384	0.966356	-0.0199488	0.0452162	0.608559	0.375359	-0.118759	0.164784	0.293444	0.0211238	0.391434
DSG4	-0.144729	-0.0796747	1.77326	0.144729	0.189914	1.32271	0.334727	-0.0298165	0.121775	0.282294	-0.129324	0.247278
TMEM91	-0.00094	0.903251	1.20823	0.00094	0.539001	1.0416	0.18537	0.214452	0.080095	0.473517	0.705509	0.778585
C19orf69	0.128718	0.749862	1.19931	-0.128718	0.545697	1.15295	0.639068	0.619507	0.179108	0.109168	-0.278203	1.2654
CEACAM5	-0.108306	0.671928	1.1293	0.108306	1.00101	0.876737	0.210257	0.587556	0.159494	0.441129	0.402018	0.527392
APOE	0.09946	0.7895	1.25342	-0.09946	0.07038	1.18245	0.155135	-0.46573	0.163115	0.613035	0.009125	0.573535
IGFL4	-0.295736	0.625561	0.836894	0.295736	0.386626	1.17846	0.0581812	0.427821	-0.248641	0.499054	0.194716	0.327036
CRX	-0.056435	0.519835	1.77845	0.056435	0.921175	1.82329	0.958925	0.033675	0.677295	0.428595	0.682455	0.672055
SIGLEC10	-0.0303675	0.347382	0.610442	0.0303675	0.291397	1.10279	-0.359488	-0.284407	-0.202013	0.258993	0.161793	0.449858
SDCBP2	-0.231011	0.552275	1.81325	0.231011	0.558316	1.5516	0.050865	0.626696	0.796064	0.623094	0.464402	0.692292
MAP1LC3A	-0.287442	1.30151	1.37521	0.287442	0.737642	0.608208	0.0232425	1.41517	-0.0275775	-0.341517	0.375148	0.641197
ADAMTS1	0.31828	-2.29918	2.39733	-0.31828	-1.32479	2.22254	0.03531	-0.17114	-0.25524	0.44228	0.24111	2.09334
KRTAP21-2	0.0483	0.775855	0.53136	-0.0483	0.842585	1.69034	0.639105	0.311995	-0.162105	1.09543	0.13525	1.06846
S100B	0.09963	0.35624	1.04371	-0.09963	2.21113	1.83022	0.02572	1.25311	0.81343	0.33409	0.98826	1.17453
GGT1	-0.137662	-0.702893	0.930517	0.137662	0.116483	1.93427	-0.352027	-0.518857	-0.932207	0.0244125	0.830503	0.0964975
LGALS2	-0.060705	0.76771	0.661735	0.060705	1.24273	1.16107	-0.10903	0.879205	-0.474005	-0.271805	1.77568	0.29299
TYMP	0.05054	-1.533	1.11376	-0.05054	-0.47059	0.781835	0.07273	-0.79523	-0.697215	-0.272855	-0.74775	-0.297235

## Sheet: Damage repressed genes
siRNA	no siRNA			Scr			TP53			TP63
Drug	Unt	Adr	Cis	Unt	Adr	Cis	Unt	Adr	Cis	Unt	Adr	Cis
PRNT	0.24792	0.99699	0.70879	-0.24792	1.0439	1.34543	-0.33899	0.36416	0.26106	0.41782	0.4301	1.05975
PLTP	0.221449	2.12116	1.26847	-0.221449	1.42367	0.413737	0.0492	0.277963	0.199617	-0.275628	0.603675	-0.0452373
KRTAP19-1	-1.05367	6.54772	3.93669	1.05367	7.95434	5.71722	1.30732	4.22903	0.879165	-0.088985	5.89034	0.134825
MYBPHL	0.0563063	2.03552	1.31455	-0.0563063	1.91682	0.811726	-0.871926	-0.154396	-0.0877312	-0.122161	0.682306	-0.225029
RPTN	-0.485646	0.809194	0.393354	0.485646	1.3128	2.35267	-0.00312625	-0.647654	0.343059	1.1351	-0.651946	1.16426
LCE1C	0.0593071	3.16415	0.778226	-0.0593071	2.92748	0.898831	-0.390444	0.66177	-0.140147	-0.143076	1.63572	-0.0445514
FAIM3	-0.591213	1.58513	1.89126	0.591213	1.24985	1.9783	0.778277	0.301438	0.506228	1.25157	0.136878	0.789693
KIAA1257	-0.164021	2.15428	1.1669	0.164021	3.04918	0.950299	-0.219021	-0.0760056	-0.0606356	0.0175769	1.99967	1.52061
TP53I3	-0.142267	2.42972	2.16785	0.142267	2.6645	0.917675	-0.262645	0.239063	0.645347	0.975457	2.74656	1.52486
DQX1	-0.131922	1.03589	1.30634	0.131922	0.910988	1.01767	0.076612	-0.049304	0.304554	0.351857	1.14148	0.61035
IL1B	0.151072	2.24476	2.05146	-0.151072	2.36732	0.796375	-1.638	-3.38629	-0.779748	-2.34052	-0.096645	-1.97021
TRIML2	0.127429	3.60299	2.79825	-0.127429	3.78507	1.42641	0.0808725	1.6518	1.51237	1.08973	4.58711	2.44241
ZNF195	0.81756	2.70543	2.42303	-0.81756	2.00991	1.21061	0.23136	1.58093	0.78295	1.06453	1.20299	1.20299
MLF2	-0.102807	1.62503	2.26328	0.102807	1.91797	0.381429	0.260735	0.701627	0.535275	-0.313975	1.07646	-0.080581
GLS2	0.066549	2.82062	1.51794	-0.066549	2.67271	0.904047	0.0661762	1.41096	0.341704	0.283072	2.5611	0.870932
STARD5	0.075517	2.08194	1.90491	-0.075517	2.54107	1.33966	0.612997	1.70813	0.937435	0.511823	1.78071	1.05167
PGF	-0.163555	0.854365	1.38715	0.163555	0.84442	0.31582	0.16268	-0.138675	0.20548	0.19542	0.94152	0.544245
HAGH	0.018125	2.21929	1.29849	-0.018125	2.03392	0.880275	0.149243	0.923128	0.408436	0.192541	1.11876	0.427613
RRAD	-0.10452	2.19284	3.84807	0.10452	2.54063	2.42186	0.216761	1.26721	1.11689	0.0969129	1.00176	2.11761
ZNF561	-0.100883	0.67281	1.68975	0.100883	1.7772	1.14117	0.0285967	0.169807	0.524853	0.750967	0.932157	1.11575
C9orf50	-0.0450925	0.742548	1.00216	0.0450925	0.852993	1.08547	-0.165782	0.0514425	0.339718	0.585152	0.541547	0.823043
PLK3	-0.061785	1.31558	1.52386	0.061785	1.49861	0.391441	-0.610695	-0.0776621	0.281669	0.0349464	1.42746	-0.181858
CSF1	0.124478	2.15764	1.74343	-0.124478	3.52216	1.04506	0.179918	0.411492	0.155155	-0.278535	2.98106	0.842795
C1orf68	0.115351	4.31301	0.666452	-0.115351	5.00195	0.907086	-0.0795206	0.463572	0.000226875	-0.0548544	4.34745	0.146923
LCE1E	0.0334825	0.979093	0.902572	-0.0334825	1.12083	0.926547	-0.406212	0.0501375	-0.528502	-0.0552675	0.320192	0.0533375
FCRLA	0.395863	1.40635	1.27289	-0.395863	1.00058	1.16606	0.293885	0.08132	0.47976	0.471133	0.888447	0.429425
DNAJB2	0.15251	1.30903	1.12812	-0.15251	2.49549	0.45123	0.3297	0.12975	-0.24391	1.16995	1.38454	0.92813
GPX3	0.02077	2.30403	2.33951	-0.02077	1.98791	0.42543	-0.10112	0.20471	0.13671	-1.31714	1.76043	-0.36328
CDKN1A	0.0182	1.6112	2.74992	-0.0182	1.44607	2.09218	-1.30132	0.45691	1.17753	0.51523	1.08287	2.28569
PRDM1	-0.0507087	1.71025	2.11757	0.0507087	1.80397	2.22928	-1.43151	-0.316519	1.51441	-0.434939	1.96835	1.06802
ACER2	-0.477138	2.63114	1.84306	0.477138	2.99946	0.806539	-0.918386	1.28729	0.471756	-0.943411	1.71075	1.06957
TMEM8B	0.05551	1.19634	0.549455	-0.05551	0.848905	1.22413	0.49981	0.30071	0.01582	0.329885	0.45374	0.702735
MDM2	0.12442	1.87443	2.52969	-0.12442	1.52988	1.65663	-0.62535	0.15521	0.74188	0.36283	0.83	2.22305
DTWD1	-0.013145	0.699865	0.787235	0.013145	0.960685	0.903905	-0.151125	-0.539245	0.080975	0.175475	-0.115475	0.564795
RNASE7	0.209299	4.73713	2.66216	-0.209299	4.72114	2.71902	-0.369389	2.91542	0.257729	-0.586665	3.55457	0.738193
GRN	-0.119183	2.47464	1.61294	0.119183	2.20396	0.75787	-0.0618467	1.32897	0.188537	0.513523	1.58899	0.390227
CES2	-0.189276	1.79754	1.40363	0.189276	1.6939	1.01016	-0.0684529	0.918855	0.499719	0.405935	1.44903	0.752574
GDF15	-0.340714	3.84089	3.43181	0.340714	3.85583	2.77432	-0.105453	1.40395	1.3147	0.0207071	3.30397	2.03803
PPP1R15A	0.121924	1.34262	1.89678	-0.121924	1.36975	1.17069	0.112506	0.585984	0.782337	0.402797	0.959989	0.838191
APOBEC3C	0.139956	1.43289	1.18966	-0.139956	1.07397	0.680649	-1.01062	-0.279036	-0.392954	0.154451	0.853211	0.854789
RASSF5	0.38361	2.27662	1.58672	-0.38361	2.63102	1.19764	1.0388	1.1571	0.61544	1.81787	2.71089	0.81051
FAM198B	-0.539317	4.53968	2.80474	0.539317	4.6249	2.04983	-1.80841	0.945587	0.288367	1.31148	5.36517	2.57074
PALM2-AKAP2	-0.62248	1.18748	0.52278	0.62248	0.85965	1.247	0.85015	0.31988	-1.27134	0.73432	-0.14505	0.87659
RRM2B	0.00474	2.94769	2.64475	-0.00474	2.75948	1.89422	-0.39432	2.00573	1.36359	0.52996	2.69423	1.96858
TMEM27	-0.14135	3.72806	3.35138	0.14135	4.11545	3.38271	0.571063	2.4114	2.40194	1.54837	4.51063	3.85779
EDA2R	-0.0683975	1.20425	1.67193	0.0683975	1.41082	1.31164	0.216128	0.330898	0.0347525	0.218993	1.39588	0.876713
CATSPERG	-0.123755	3.40496	1.1979	0.123755	4.32669	0.898955	0.844965	2.77167	-0.59091	1.4547	3.52477	1.22758
ACPL2	0.60902	0.42632	3.41014	-0.60902	2.21491	0.24022	1.08939	-0.39255	-0.21419	-0.35199	1.90462	0.25156
CYP3A7	-0.246518	0.908698	0.0282675	0.246518	2.45896	2.03266	0.165307	0.557527	-0.0186675	-0.0038625	3.10271	0.348872
TRPV3	0.067205	1.24551	1.49656	-0.067205	1.43138	1.17118	0.641522	0.46666	0.583268	0.988873	1.32682	0.495472
SLAMF7	0.072355	1.46145	1.16725	-0.072355	0.842285	1.26206	0.125265	0.121335	0.471615	0.078505	1.43554	0.590825
ALDH1A3	-0.116348	1.56504	2.51931	0.116348	1.76629	0.501982	0.0461175	0.160718	-0.404728	0.820283	1.00253	1.16172
ZSCAN4	-0.166559	2.34809	1.09773	0.166559	2.69608	0.462797	0.387825	0.575837	-0.025719	0.230128	2.59305	0.794538
SLC4A11	-0.0561697	0.916832	0.446131	0.0561697	1.32336	-0.2628	0.0108322	0.233223	-0.202625	-0.247659	1.01141	0.0253503
ZNF337	-0.274235	1.06423	1.14308	0.274235	0.919458	0.684582	-0.132201	-0.00686786	0.819406	0.312362	0.682768	0.531701
BLCAP	0.18361	1.27512	0.46955	-0.18361	0.62684	0.24082	0.07704	-0.10638	0.15928	0.5221	1.25778	-0.0814
FITM2	-0.073365	0.984425	-1.13836	0.073365	1.35433	-0.561465	0.106645	0.384065	-0.431395	-0.175095	-0.239265	-0.905405
SULF2	-0.187227	1.29839	-1.32035	0.187227	1.2293	-1.01053	-0.0379462	0.67758	-1.53659	0.617281	0.856822	-0.13911
NKAIN4	0.207795	1.42551	1.41897	-0.207795	1.05278	0.836655	0.290445	-0.312045	1.22636	0.082925	-0.869705	1.21006
PRODH	-0.243292	1.27342	0.322832	0.243292	1.32901	0.00809167	-0.414455	0.414165	-0.546358	0.397068	2.92545	0.713308
ZMAT5	0.524695	1.86782	0.186705	-0.524695	1.93257	-1.20826	0.047815	0.391505	-0.085075	0.367455	1.99721	0.629485
RANGAP1	0.209056	1.65745	1.40698	-0.209056	1.06268	0.122539	0.594384	0.722391	0.577716	-0.429564	0.556976	-0.117581
ARSA	-0.18547	1.26877	0.415814	0.18547	1.10732	0.43835	0.131121	0.264636	-0.0801843	0.53348	0.731501	0.691076
TMEM52	-0.093298	1.03298	0.567092	0.093298	0.905578	0.189282	-0.01983	-0.10662	0.317536	0.149206	0.238944	0.205436
EPHA2	-0.108099	0.845554	0.504257	0.108099	0.883714	-0.0450389	-0.781808	0.0927211	-0.0564989	-0.0802278	1.04864	-0.0458311
TCEA3	0.17335	2.74073	0.27849	-0.17335	2.81895	0.23932	1.01394	2.1143	0.986355	0.314855	2.92076	0.28127
FUCA1	-0.423846	1.35882	1.12954	0.423846	2.41865	0.354872	0.014838	0.633186	0.669332	0.02366	2.67654	1.2516
PAQR7	0.288799	1.61566	0.734355	-0.288799	1.60122	0.128159	-0.393233	0.427769	0.914299	0.264163	2.12702	0.613745
OSCP1	0.0994	1.05062	-0.769165	-0.0994	1.33901	-0.944562	-0.697585	-0.149828	0.189417	-0.629413	0.62958	-0.34907
POU3F1	0.227164	0.996219	0.317207	-0.227164	0.946757	0.594697	-0.22512	0.339267	-0.43842	-0.38523	1.11961	-0.200863
BMP8B	-0.240025	0.763925	0.715198	0.240025	0.901432	0.757455	-0.386592	0.204742	0.482325	0.642428	0.374015	0.122255
PPM1J	0.00707455	0.862333	0.494697	-0.00707455	1.32562	0.216369	-0.454774	0.0175691	-0.23666	-0.364321	1.75269	-0.102953
ITLN2	0.0383164	1.64599	0.996532	-0.0383164	1.32716	0.404164	0.217998	0.603742	-0.208041	0.622642	1.81423	0.765574
RGS16	0.116091	2.36934	1.16618	-0.116091	2.17433	1.10478	0.0358507	0.833525	0.593005	0.186049	2.04586	0.416508
SLC30A1	0.00869714	0.954614	0.570169	-0.00869714	1.18287	0.338437	-0.412137	0.253306	0.157721	0.0150257	0.959179	0.332614
XPC	0.220519	1.2092	0.671019	-0.220519	1.46484	0.580935	-0.384014	0.385644	0.485545	-0.0552493	1.68037	0.436916
CCK	-0.0584467	3.01452	0.172043	0.0584467	3.18026	0.872053	-0.276003	1.79022	-0.34714	0.717423	4.34527	2.0101
UCN2	0.095881	0.753283	-0.475853	-0.095881	0.932929	-0.072565	-0.030293	0.055049	-0.145915	-0.487159	0.898129	-0.366033
GPX1	-0.146668	2.11636	1.55868	0.146668	1.88255	-0.0547783	-0.0586917	0.378935	-0.481295	0.611012	1.81864	0.923048
PCBP4	-0.250563	1.65912	0.90082	0.250563	1.60113	0.1309	0.0382233	0.236893	0.175703	0.11804	1.52553	0.41413
ANKUB1	0.73148	5.02814	1.60365	-0.73148	5.39561	1.17545	-1.7369	2.57922	1.04292	-2.0293	5.66074	0.25118
GPR87	0.0458639	1.13486	0.618274	-0.0458639	1.32974	-0.0487294	0.0200272	0.349339	1.08582	-0.560633	1.45069	0.353829
LEPREL1	0.0866895	1.23357	-0.491445	-0.0866895	1.53746	-1.21088	-0.0638832	-1.24967	-1.67545	-0.004925	1.48451	-0.0817277
KRCC1	0.111077	0.592132	-1.55503	-0.111077	1.09909	-1.43251	0.225892	-0.326827	0.394927	-0.0109725	1.41022	0.219218
FHL2	0.105542	1.35711	0.612945	-0.105542	1.25776	-0.0440683	0.147878	0.375892	0.663785	0.653598	1.3914	0.987222
FKBP7	-0.388925	2.22125	2.10462	0.388925	1.45466	0.273645	2.16018	1.11306	2.7672	2.45978	0.574435	0.808545
SDPR	0.036677	1.47229	0.87393	-0.036677	1.16393	-0.089942	0.275466	-0.084381	0.697743	0.085619	1.35054	0.59302
TMEFF2	0.161744	0.448987	0.185392	-0.161744	1.91152	0.361563	0.143881	0.558041	0.0218175	0.531771	0.684761	-0.104097
ABCB6	0.226665	1.89074	0.860645	-0.226665	2.65894	0.397125	0.658335	1.5135	2.09665	0.351845	3.0192	0.761155
ANKRA2	-0.068575	1.28611	1.10492	0.068575	1.52839	0.442005	0.0888275	0.312918	1.39095	-0.232522	2.36788	0.59446
ENC1	-0.263145	0.859582	0.717513	0.263145	1.51594	0.0541139	-0.726629	-0.292006	-0.0884217	-0.0398017	1.25332	0.510151
FAM169A	0.53718	1.58789	0.494577	-0.53718	1.63451	-0.371947	0.00159333	0.0936833	0.685923	-0.13168	2.26355	0.347297
TMEM173	0.28052	2.40609	1.84867	-0.28052	2.37619	1.36874	0.01806	0.00367	1.39084	-0.44741	1.52288	-0.90557
LRPAP1	-0.002568	2.73486	0.339216	0.002568	2.80332	-0.826988	0.444	1.57224	0.216516	-0.385452	2.78432	0.369896
PRSS12	0.114463	0.873217	1.56729	-0.114463	0.893468	0.44718	-0.06718	0.210262	0.6705	0.091625	1.51988	0.909828
POM121C	0.248862	1.1647	-0.192609	-0.248862	0.968526	-0.163632	0.394014	-0.0650079	0.369848	-0.198091	1.35453	-0.174285
PON3	-0.093634	0.704424	-0.378316	0.093634	1.06752	0.18711	0.18599	-0.277884	0.070006	0.6776	1.36145	0.977412
BAIAP2L1	0.469849	1.07367	-1.24316	-0.469849	1.15305	-0.606437	0.396619	-0.593045	0.260881	-0.461575	0.675265	0.076913
GAL3ST4	0.128188	2.15993	1.37392	-0.128188	1.87021	0.96321	0.264395	0.856985	0.791515	0.213285	1.42826	0.25145
SLC13A4	0.503883	0.65383	-0.0803633	-0.503883	1.00065	0.555337	-0.288913	0.0697	0.32708	-0.104223	0.431487	0.09601
EZH2	0.102769	0.558737	-1.18176	-0.102769	1.47485	-1.945	0.246185	0.379918	0.540186	-1.50359	1.3145	-1.44024
FLOT1	0.159404	1.38654	0.273691	-0.159404	0.816071	-0.455284	0.0862862	-0.507686	0.534704	-0.224076	-0.323426	-0.00984125
LRFN2	0.75789	1.55318	1.70865	-0.75789	0.82622	1.56512	0.53954	0.50206	1.162	0.7767	0.81233	0.91754
SESN1	-0.0535156	2.06087	2.17494	0.0535156	2.64507	0.611858	0.244792	0.637958	1.47314	0.221059	3.11422	1.19134
TSPYL4	0.432559	0.323289	0.729324	-0.432559	1.21419	0.826606	0.154954	0.0360412	1.24789	0.138551	0.625211	0.406774
GABBR2	-0.126067	1.53679	0.771293	0.126067	2.22203	1.08061	-0.258978	-0.660648	0.630208	0.301113	0.371372	0.296113
DFNB31	-0.0237432	1.14111	0.0636625	0.0237432	1.38954	0.309356	-0.199386	0.0606611	-0.392663	0.310872	1.23253	0.117919
TNFRSF10B	0.0717711	1.42832	1.36684	-0.0717711	2.08536	0.253308	-0.644749	0.539853	0.518367	-0.207484	1.31455	0.203096
ANXA13	0.273448	0.763217	0.819553	-0.273448	1.10849	0.119453	-0.383622	-0.297918	-0.406637	-0.468247	0.979947	0.716952
LYNX1	-0.31555	2.30663	0.76161	0.31555	2.31225	-0.02349	0.08953	1.4165	-0.16864	-0.19304	1.61146	0.63273
TAB3	0.029023	2.26136	0.599877	-0.029023	2.04703	0.591647	0.152199	0.914939	0.609749	0.757831	2.44903	0.363055
RGAG4	-0.100679	2.11577	0.490157	0.100679	2.08378	0.673648	-0.131933	0.0961806	-0.0778361	0.192977	1.98864	0.291482
FLNA	-0.0881425	1.1417	-0.988003	0.0881425	1.24922	-1.1435	0.0078975	0.462788	-1.0622	-0.169442	0.915432	-0.253167
SLC1A2	-0.083745	-0.504465	0.586255	0.083745	2.71071	0.152285	-0.316495	-0.400935	0.187575	0.617335	-0.394815	-0.364655
OR5B2	0.193373	0.815527	0.148847	-0.193373	0.968172	0.592677	0.474445	-0.093095	0.504692	0.474793	0.3305	1.17823
FADS1	0.11726	1.90494	-0.15495	-0.11726	2.2203	-0.6569	0.32883	1.44154	0.40354	0.24478	2.41812	0.6321
ZNHIT2	-0.29452	1.21749	-0.3917	0.29452	1.1307	-0.85295	1.86861	0.43043	1.50432	0.08618	0.11306	-0.2641
CCDC90B	-0.0171725	1.21331	-0.495972	0.0171725	1.12023	0.500788	-0.293457	0.324342	0.0193975	0.232077	0.378887	0.933558
DRD2	0.023335	1.426	-0.080605	-0.023335	1.61207	1.38089	-0.622395	0.849775	0.025775	1.95114	1.37841	1.20252
SCN4B	-0.28447	3.1548	1.07402	0.28447	3.05301	-0.33811	0.25721	0.163705	0.56635	0.68379	2.19669	1.26744
SCN3B	-0.201633	1.51396	-0.0793533	0.201633	1.57714	0.654545	-0.183657	0.172758	-0.065035	-0.181312	0.373713	0.241795
SIAE	-0.144943	2.9377	0.856483	0.144943	1.44757	-0.37777	-0.238813	1.11686	0.311003	-0.118957	1.59004	0.409097
PTPLA	-0.34942	0.92744	-0.07242	0.34942	0.96222	0.24909	0.531895	0.32534	0.204925	0.204415	0.321175	0.550245
SVIL	-0.0229844	1.1128	-1.1431	0.0229844	1.30303	-2.17505	0.535624	0.0626956	-1.16799	0.431076	0.562316	-0.243996
FAM25B	0.084105	2.33346	0.723405	-0.084105	1.6926	1.45537	0.397865	1.22022	0.97489	1.03804	1.33439	0.790485
FAM25G	0.06749	2.31756	0.652145	-0.06749	1.71574	1.37186	0.435395	1.26408	0.95201	1.02372	1.30747	0.614535
FAM25C	0.067905	2.40901	0.62643	-0.067905	1.63043	1.36562	0.25946	1.0245	0.62177	0.994685	0.753415	0.66345
TYSND1	-0.0882725	1.94878	0.879212	0.0882725	1.57148	0.715078	0.59227	1.07111	0.755075	0.184268	1.11109	0.596005
NODAL	-0.22481	2.26511	1.24374	0.22481	2.46431	1.00967	-0.030065	-0.01934	0.778945	0.190493	1.74666	0.46329
AVPI1	-0.189358	1.64126	0.853776	0.189358	2.08359	1.50849	0.04541	1.07739	0.872856	-0.032782	1.35221	0.635198
KLRK1	-0.401355	1.98277	-1.3665	0.401355	2.97213	0.33046	-0.788235	1.44753	-0.837015	-0.29812	1.00723	-0.10879
C12orf71	0.0754433	0.217547	1.18657	-0.0754433	1.37231	0.632447	0.27863	0.0167867	0.700827	0.170703	0.49881	0.146737
FAM186A	-0.199723	0.867457	-0.436917	0.199723	0.82728	-0.321157	-0.55934	-0.19613	-0.06212	-1.03021	-0.265547	0.18125
ZNF385A	0.44352	1.01885	-0.97574	-0.44352	1.48647	-0.21565	-0.40063	0.17374	-0.03486	-1.07189	1.07522	0.06481
IKBIP	0.113637	1.02616	-0.580679	-0.113637	1.10099	-0.440631	-0.484891	-0.0203619	-0.560229	-0.740926	0.577234	-0.486359
RASAL1	-0.149696	1.54327	0.888636	0.149696	1.25706	0.277881	0.384031	-0.092385	0.207525	0.241954	0.679784	0.338774
TBX3	-0.06321	1.03147	0.474934	0.06321	1.35686	0.859344	-0.205814	0.595174	0.285958	0.278254	0.36758	0.313566
C15orf57	0.150795	1.48542	-0.277385	-0.150795	1.90543	1.11206	0.842355	0.766275	1.07952	0.504095	1.02268	0.557985
LYSMD2	-0.26035	1.31261	0.215605	0.26035	2.18635	0.399465	-0.83708	0.06273	0.77933	-0.00152	1.02373	0.469695
RPS27L	-0.04569	0.963693	0.35529	0.04569	1.00343	0.98892	-0.423127	0.235803	0.0201067	0.810687	0.36547	1.33722
TEP1	0.114878	1.16799	0.723437	-0.114878	0.9662	0.391444	-0.207127	0.287323	0.177995	0.16947	0.976633	0.543377
ZNF219	0.158625	0.2787	1.5809	-0.158625	1.34549	0.816595	-0.06496	0.08151	0.938305	0.27326	0.39747	0.22046
TLCD1	-0.116175	2.9432	-0.443797	0.116175	3.28577	-0.56102	0.513907	1.50493	0.41649	0.376792	2.41379	-0.155865
GIT1	0.335292	1.84976	0.367588	-0.335292	1.2708	0.751502	0.239758	-0.179328	-0.377727	0.0439425	-0.190163	0.287287
ERN1	-0.214555	1.01376	0.288495	0.214555	1.3115	0.75371	-0.15613	0.404279	0.397979	-0.0401548	0.302151	0.32461
FAM104A	0.165145	1.4991	0.405935	-0.165145	1.4024	0.089135	-0.27121	0.137795	-0.12482	-0.039725	1.16782	0.280155
MXRA7	-0.04006	0.941365	-0.050385	0.04006	1.02316	0.291725	-0.261895	0.140275	-0.136085	-0.01188	0.260235	0.067875
C16orf5	-0.108388	2.15397	0.803252	0.108388	2.17601	0.832438	-0.338154	0.726764	0.399914	-0.267889	1.94921	0.426619
NUPR1	-0.105001	2.12007	1.15966	0.105001	2.02248	1.41998	0.429677	0.425693	1.44942	0.018837	1.16246	1.06127
SLC12A4	-0.197928	2.05751	1.5182	0.197928	2.11712	0.765144	-0.0845338	1.33413	0.71488	0.298109	1.93894	0.847271
PRAM1	0.08856	1.36653	0.421323	-0.08856	1.25695	0.758855	0.505887	0.455693	0.2038	0.482913	0.12438	0.381902
ZNF812	0.531567	4.73815	1.1465	-0.531567	4.92543	0.893573	-0.325087	1.39429	0.549757	-0.44326	3.05441	0.445147
PDE4C	-0.05994	1.27727	0.07556	0.05994	1.39021	0.34398	-0.1765	0.35288	-0.41271	0.14785	1.6278	0.12558
ISYNA1	-0.0427856	2.4226	1.40565	0.0427856	2.09941	0.996587	-0.00430222	1.28837	1.09406	-0.00868556	1.8612	0.316171
PSG1	0.0426483	3.79046	0.582475	-0.0426483	3.40884	1.05521	0.651972	2.81271	0.459612	0.071895	3.56163	1.36508
PSG6	-0.803647	4.033	1.19081	0.803647	3.88423	1.54177	0.692922	2.97566	1.34114	0.836448	4.02581	1.79129
CADM4	-0.211474	1.42198	-0.0462364	0.211474	0.880545	0.067175	0.365895	-0.258525	0.0649193	0.320696	0.679984	0.140065
MBOAT7	0.04794	1.36175	-0.92862	-0.04794	1.35142	-0.228215	-0.332445	0.364845	0.010695	0.623135	1.05367	-0.11897
CST4	0.0413833	1.45011	-0.490427	-0.0413833	1.24667	0.313958	0.0888133	-0.245688	0.0697717	0.335707	0.397863	0.204205
C1orf168	0.091095	1.08877	0.376638	-0.091095	1.9881	0.124045	0.462149	0.179824	0.293319	-0.108641	2.67249	-0.291195
HIST2H2AA4	-0.0847487	1.27024	-0.131674	0.0847487	1.82001	-0.463166	0.114814	0.892731	0.228084	-0.445754	1.94246	-0.712186
HIST2H3A	-0.275915	0.908508	0.252318	0.275915	1.38886	0.396118	0.018305	0.477312	-0.148362	0.193872	2.03653	-0.0339717
HIST2H2AA3	-0.203941	1.7227	0.348577	0.203941	2.25294	-0.456853	0.152609	1.27082	0.657925	-0.555261	2.49964	-0.378175
ZNF385B	0.51746	1.76053	-0.64948	-0.51746	-0.0514	-1.88799	3.41658	-0.1931	-1.26181	1.29586	0.58908	-1.1893
CDH18	0.0454733	0.510783	-0.0311367	-0.0454733	1.55262	0.254863	0.280777	-0.17613	-0.66851	0.80403	1.96585	-0.57453
ALDH7A1	0.132355	1.22989	0.247644	-0.132355	1.18737	-0.257446	-0.0510644	-0.454156	-0.410163	-0.727015	1.03599	-0.450023
C5orf4	0.147256	1.34358	0.866654	-0.147256	1.64827	0.713575	0.01412	0.131215	1.14862	1.10773	2.09204	1.22933
ISPD	-0.0185783	1.58801	-1.05878	0.0185783	3.42674	-0.717205	0.005495	0.811418	-1.1579	0.040055	3.06685	-0.977308
C7orf49	0.28068	0.47565	-0.75259	-0.28068	1.21152	-0.46976	0.306465	0.168155	-0.294725	-1.80661	0.61873	-0.07796
ZNF425	0.156445	2.47135	1.07008	-0.156445	3.08399	1.55001	0.108945	1.86712	2.29794	0.195515	2.99543	1.30958
SFTA2	0.307473	0.99754	0.683793	-0.307473	0.704727	0.101077	-0.683557	0.241777	0.406087	0.153683	1.82013	-0.04667
PXT1	0.530217	3.96324	0.691017	-0.530217	4.87155	0.0961167	-0.37775	1.47885	0.0648133	0.32733	5.40569	0.0886567
ETV7	0.013385	0.673285	-0.480635	-0.013385	1.097	-0.096075	0.379162	0.222455	-0.364948	0.0656583	0.737178	0.042285
C9orf66	-0.0453833	0.755303	-0.891013	0.0453833	1.41472	0.813943	-0.0540033	-0.375353	-0.358073	0.50996	1.14961	0.165617
TBC1D2	0.0916325	1.79254	0.284398	-0.0916325	1.43385	-0.242567	-0.396022	0.593272	0.244058	0.522983	0.745888	0.0690225
RALGDS	0.189195	0.87326	0.598365	-0.189195	0.75036	1.02384	0.192875	-0.16	0.248825	0.823965	0.78596	0.527565
CHRNA6	0.36262	5.04903	1.40925	-0.36262	4.57888	-0.119185	-0.992235	1.20827	0.68298	-0.84291	3.4575	-0.02748
GPR143	-0.259525	0.991423	0.138699	0.259525	0.732755	-0.225473	-0.329511	-0.299033	0.101293	0.113339	0.769289	0.042235
AGBL2	0.3572	1.44585	0.83671	-0.3572	0.71905	0.166755	2.43297	0.401035	0.77515	-0.503055	0.049815	0.97786
CARD18	0.014445	2.29428	-0.280265	-0.014445	2.04894	0.688165	-0.153995	0.185125	0.179645	0.091825	1.3521	-0.086295
BACE1	0.681357	1.12904	0.596762	-0.681357	1.01903	0.122362	-0.437727	0.275272	0.587888	0.222972	-0.0361375	-0.295308
FAM13C	-0.25343	0.55055	-0.336703	0.25343	1.26521	-0.270065	-0.326302	-0.660338	-0.794702	-0.405473	0.588125	-0.292197
BNIP3	0.144301	1.00426	0.452569	-0.144301	1.18307	0.420701	0.168183	0.0852312	0.111161	-0.12442	0.827164	0.401012
CHRNB4	0.33835	0.97239	0.29772	-0.33835	0.94557	1.15711	0.38196	0.356	0.34575	0.89969	0.54419	0.63621
TP53	0.30062	0.46376	0.5593	-0.30062	1.71502	0.07138	-2.10487	0.13343	0.00258	1.60512	0.63707	1.02375
MFSD6L	0.272077	0.583865	0.415155	-0.272077	0.999977	0.665005	0.208523	-0.148373	0.102391	-0.159011	0.053877	-0.048195
NR1D1	-0.124984	1.08746	0.561701	0.124984	1.39392	0.850252	-0.443501	0.250689	0.305591	-0.11372	1.45815	1.06451
PPY	0.0239725	1.31575	-0.0692575	-0.0239725	2.09624	0.238677	0.105857	-0.611317	-0.605352	-0.223458	0.963427	0.422277
TMEM101	-0.210957	0.814767	1.05784	0.210957	0.857568	0.218163	0.349423	-6.25e-05	0.558532	0.406722	0.730627	0.739032
C17orf47	0.82918	-0.55187	-0.72018	-0.82918	3.70067	-0.64986	-0.3938	-0.6604	1.83439	-1.0288	-1.26741	0.08296
ISM1	0.0964706	1.4756	0.00556937	-0.0964706	2.02914	-0.381638	-0.00157813	0.969093	-0.173036	-0.791921	0.998866	-0.339151
ADRM1	0.246295	1.43273	0.6303	-0.246295	0.903055	0.029405	0.01592	0.39872	-0.092125	-0.106875	-0.24106	-0.08266
CLIC6	-0.120823	2.65809	0.734268	0.120823	2.9311	0.469248	0.422335	1.87563	0.301117	0.07689	2.71211	-0.0539733
SEC14L2	0.499125	0.671275	-0.261155	-0.499125	1.05615	-2.25839	-0.161675	-0.896215	-0.444795	0.475175	-0.024965	-0.174515
OSBP2	-0.623143	0.73022	-1.17023	0.623143	1.32859	-0.65947	-1.22401	0.020085	-0.744293	-0.216152	-0.40815	-1.37831
LIMK2	-0.135061	1.77254	1.9566	0.135061	2.01969	0.642331	0.180309	1.30248	0.778599	0.185279	1.52451	1.09217
APOBEC3G	0.472695	1.81852	0.67963	-0.472695	1.90602	0.333535	-0.13869	0.433975	0.191835	0.748675	0.822855	0.07731
APOBEC3H	0.333545	0.674648	-0.0796917	-0.333545	1.57584	-0.062255	-0.835595	-0.033925	0.070765	0.494735	0.878828	0.654725
CALML6	0.304318	1.21635	0.160464	-0.304318	2.55044	0.270072	-0.173902	0.375791	-0.524816	0.120369	2.1632	0.287599
TP73	-0.107132	1.04211	-0.0638575	0.107132	0.920419	0.208416	0.0493705	0.0055645	0.221719	-0.0276695	0.836283	0.263043
GJB4	0.113887	2.1659	1.00679	-0.113887	2.35189	0.645553	-0.113876	1.12406	0.260186	-0.131101	1.79413	0.615389
FAM183A	-0.556892	2.15754	0.425892	0.556892	2.60982	0.771838	0.366498	1.56189	1.31859	0.130718	2.94135	-0.412752
GADD45A	0.108125	0.992115	1.72809	-0.108125	0.721925	0.778435	0.07826	-0.22332	0.954715	0.303465	0.14588	0.58248
LCE1B	-0.068755	2.57559	0.144555	0.068755	2.07005	0.209345	-0.098035	0.084035	0.354435	0.409555	1.03764	0.318195
IVL	-0.25816	0.89104	0.731025	0.25816	0.763892	0.758895	-0.446578	-0.165545	0.427882	-0.876875	-0.0001275	-0.579298
DNM3	0.0619281	0.644281	-0.656281	-0.0619281	0.909527	-0.222579	0.280061	-0.184066	-0.161823	0.461042	1.36967	-0.168277
RNPEP	-0.0975012	1.49918	1.19669	0.0975012	1.45349	-0.211389	0.344101	0.772611	0.754626	0.326736	1.49274	0.305509
BTG2	-0.00412667	1.9196	1.29505	0.00412667	2.07789	0.86732	0.138613	1.25008	1.31186	-0.89296	1.5648	0.611133
IL20	0.355247	1.19966	0.960887	-0.355247	0.94995	-0.33951	-0.870303	-0.0919967	-0.65939	0.73554	0.303693	0.146453
BHLHE40	0.33818	1.59681	0.810535	-0.33818	1.6182	-0.050575	0.8293	0.092035	0.522345	-0.106295	1.59647	0.60312
EDEM1	0.01062	0.73188	1.68053	-0.01062	0.95722	-0.70745	-1.02692	0.11412	-0.12565	-0.75928	0.55482	0.13392
ZNF654	0.227008	0.854197	0.203175	-0.227008	1.79702	-0.129539	-0.0244709	0.00179455	0.73216	-0.0932518	2.03728	0.256923
DIRC2	0.18703	1.83378	0.78577	-0.18703	2.17574	0.0924371	0.310707	1.0247	0.795316	-0.0419079	1.87693	0.197234
PPP2R3A	0.131554	0.894852	-1.54404	-0.131554	0.720907	-1.64958	0.092134	0.126879	-0.626358	-0.295535	1.07265	-0.629508
MRAS	0.37275	1.41142	0.86436	-0.37275	0.79729	-0.23464	0.951905	-0.12652	2.48158	1.55631	2.78456	1.00675
HRASLS	-0.621819	4.48838	-0.268836	0.621819	3.69038	-0.307331	-0.00834125	1.04239	-0.449639	-0.136074	4.95602	-0.0660712
YPEL5	0.0795368	1.03565	1.07402	-0.0795368	1.7555	0.605128	-0.0561668	0.715302	0.908684	-0.0174754	2.24143	0.56698
ANXA4	0.163712	1.49697	0.838565	-0.163712	1.65447	-0.484315	0.00100833	0.625882	-0.0489417	0.512708	2.12613	0.406915
MERTK	-0.12157	1.4174	-0.395152	0.12157	1.51033	-0.980136	-0.614458	0.795656	-0.04439	-0.532034	-0.297254	-0.976514
RABL2A	0.318732	0.691562	0.323043	-0.318732	0.941052	-0.193307	-0.29473	0.122432	-0.0743975	0.306092	1.70835	0.263515
DFNB59	0.576049	1.64082	1.99592	-0.576049	2.37184	0.358089	1.77141	0.948711	1.79212	0.984656	2.50222	1.64796
OBFC2A	0.349	0.717102	-0.366175	-0.349	1.19384	-0.597025	-0.711148	-0.04624	-0.0085375	-0.120338	1.92704	0.465805
NRP2	0.107772	2.58251	-0.220853	-0.107772	2.79889	-0.396728	-0.281923	-0.0395025	0.790253	-1.03111	1.9609	-1.52586
IGFBP2	0.43396	1.79017	0.08217	-0.43396	1.81451	1.0726	0.46915	0.53812	-0.30081	0.02482	1.15779	0.3925
STK16	0.24718	0.02274	0.08414	-0.24718	2.20587	-0.63459	0.81556	0.41455	0.38878	-1.05252	0.51894	-0.26182
HSPB3	0.0432763	1.87689	-0.127606	-0.0432763	1.26919	0.506786	0.213824	0.914344	1.29568	0.580656	-0.127499	0.231864
MARVELD2	0.17181	0.599445	-0.12023	-0.17181	1.19467	-0.037	-0.299215	-0.427755	0.06677	-0.260425	0.82256	-0.23626
TNFAIP8	0.768535	1.47853	1.80869	-0.768535	1.92046	0.221425	2.03784	0.358645	2.31852	0.590515	1.22849	0.927245
GM2A	-0.0273425	1.77617	0.913188	0.0273425	2.19983	0.559967	-0.398633	0.740448	-0.0714525	-0.294837	1.94571	0.429638
RGS12	-0.3049	1.86148	-0.14781	0.3049	2.16311	-0.02971	-0.68585	0.18793	0.20588	-1.38265	2.68831	0.40425
LFNG	-0.11004	0.81756	0.812462	0.11004	0.826245	0.280502	-0.39393	0.179925	0.24884	-0.267002	0.00619	0.181028
FSCN1	0.148345	1.12485	0.400928	-0.148345	0.660795	-0.584805	0.228928	-0.0106483	-0.063495	-0.474495	0.645915	-0.918248
SCIN	1.03978	0.798725	-1.16129	-1.03978	1.89924	-1.55594	-1.73148	-0.229205	-1.68409	-1.34274	4.28756	-1.00289
RHBDD2	0.36932	1.40036	0.86895	-0.36932	1.74662	0.57597	0.67816	0.72661	0.49882	-0.08021	2.2087	-0.03565
ZP3	0.126383	1.78983	0.439783	-0.126383	1.69403	0.932488	-0.269462	0.686682	0.571307	-0.324298	1.90584	0.108472
GNAI1	0.895552	1.44643	-0.788403	-0.895552	2.16907	-0.0532625	-0.0664625	1.11706	0.938573	-1.23058	2.15864	-0.148438
CROT	0.178757	2.51381	0.86448	-0.178757	2.86688	0.0354904	0.763875	1.95994	0.698405	-0.152	3.5231	0.526905
C4B	-0.140274	2.09085	1.25491	0.140274	2.12914	0.750618	0.096074	0.745064	0.422952	0.370604	1.71715	0.714208
CUL9	0.22183	1.58732	0.681375	-0.22183	0.826805	-0.149995	-0.378245	0.17152	-0.18457	-0.732295	1.06916	-0.472415
DMRT3	0.88266	1.20918	1.01969	-0.88266	1.21105	0.59205	0.89278	-0.08635	0.91002	-0.83577	0.11705	0.96138
RGS3	0.0243325	1.30386	0.569897	-0.0243325	0.871012	0.424907	-0.0010325	0.234162	0.137767	0.0587875	0.177542	0.144473
FAM125B	-0.533616	0.431596	-0.00822625	0.533616	1.33698	-0.132011	0.0917763	-0.283699	-0.838884	-0.278171	1.11506	0.367511
CEL	0.01936	2.42003	0.643802	-0.01936	2.04247	0.896187	0.0169208	1.26698	0.517708	-0.0998554	1.18992	0.357675
TNFRSF10C	1.19698	4.66022	2.88745	-1.19698	5.59518	2.05092	1.90476	3.02538	3.19243	2.38754	6.42942	3.56389
CTHRC1	0.749933	2.64127	0.0424075	-0.749933	1.96454	0.422617	1.005	0.517977	0.272647	0.0943275	2.66943	0.288118
LY6K	0.22552	0.827795	1.01765	-0.22552	0.974725	0.929215	-0.040335	0.18675	0.84274	-0.56945	-0.047935	-0.70437
OR52E4	-0.117407	0.811423	0.230247	0.117407	0.955993	1.39654	0.100138	0.145813	0.470492	-0.277952	0.307908	0.581052
DDB2	0.0447143	1.39772	1.32306	-0.0447143	1.26277	1.09735	-0.182636	0.677751	0.771367	-0.0345786	1.05867	1.03831
ROM1	-0.20541	3.5574	0.999215	0.20541	3.56463	0.612985	0.335615	1.43505	1.51236	0.33615	2.14	1.12187
MRPL49	0.801195	1.39836	1.5641	-0.801195	0.317495	-2.06311	-0.509585	0.043595	-0.366115	0.718315	-1.37902	-0.532305
FAM89B	0.140393	1.61849	0.157507	-0.140393	1.46043	-0.665937	-0.507208	0.838727	0.393437	0.314702	0.464738	-0.326163
CCS	0.00584857	2.01319	0.424211	-0.00584857	1.9324	0.308914	0.108714	0.539529	0.552821	0.209459	1.61246	0.289353
AMOTL1	-0.113797	0.895335	-0.680938	0.113797	0.674912	-0.458988	-0.00264	-0.127505	-0.351052	0.373247	0.276045	-0.130625
GRIA4	0.45281	0.72826	1.2302	-0.45281	1.29364	0.342805	0.188925	0.086855	0.21088	1.12884	0.39852	0.28447
ANKK1	-0.511205	0.952372	0.818182	0.511205	1.33197	0.422535	-0.450085	0.284382	0.489152	-0.000878333	0.721878	0.126815
SIDT2	0.416915	4.14706	3.60148	-0.416915	4.66563	3.0355	1.29052	3.42556	3.04587	1.99792	4.5453	2.57891
PI4K2A	0.05247	1.10543	1.12109	-0.05247	0.965085	0.563115	-0.37654	0.208	0.28785	0.06363	0.531985	0.309185
ARMS2	-0.559105	0.712925	0.492775	0.559105	2.28516	0.404695	0.366675	0.337125	1.00277	0.169515	2.38854	1.57173
TARBP2	-0.218328	0.770702	0.537802	0.218328	0.839108	0.160078	1.35339	-0.161788	0.906767	-0.511478	0.392302	0.942192
SLC35E3	-0.050875	1.29625	1.58866	0.050875	1.90021	0.891955	0.552765	0.959525	1.4876	0.288015	0.852895	0.972815
ISCU	-0.082736	0.940966	0.340394	0.082736	1.15104	0.6851	-0.497766	0.251758	-0.052986	0.117404	0.632366	0.55554
CCDC63	-0.00523227	0.823663	0.0143941	0.00523227	0.948736	0.477846	-0.108412	-0.0400395	-0.187114	0.263088	0.174002	0.385133
PRKAB1	-0.091215	1.94234	1.36213	0.091215	1.53704	1.4585	-0.158855	1.00578	1.08906	0.707635	1.94247	1.39349
MAPKBP1	-0.120697	1.01846	0.716473	0.120697	1.32829	-0.212035	-0.897453	-0.336173	0.046251	0.238389	0.451231	0.039173
JMJD7	-0.07583	0.71532	0.605745	0.07583	1.73661	0.557715	1.01716	0.231015	1.97376	0.818835	-0.38065	-0.738
PLEKHO2	0.336373	1.95534	-0.354963	-0.336373	2.10501	0.4489	0.239763	1.18785	0.59567	0.106843	1.35496	0.25469
IL16	0.273154	0.623962	0.274825	-0.273154	1.44871	0.361611	0.0257925	0.153025	0.00406125	0.381785	0.896842	0.150048
RNASE2	0.085365	1.51927	1.28744	-0.085365	0.455335	0.989645	0.072495	0.169895	1.37593	1.42833	0.951475	0.926355
DHRS2	0.257122	3.05635	0.0275606	-0.257122	2.93581	0.231869	0.139424	-0.128169	-0.328496	0.469625	4.07356	0.874025
KIAA0247	-0.212625	1.23461	1.22841	0.212625	1.6582	-0.0106721	0.0655864	0.266272	0.519966	-0.281704	1.23892	0.101882
C14orf45	-0.480965	0.401955	-0.579825	0.480965	1.1385	1.18392	0.737445	0.062585	0.210625	0.306875	2.3156	0.890665
RAB11FIP4	-0.02305	1.10491	-0.371587	0.02305	1.356	-0.186911	0.657711	0.399534	0.475713	0.559371	0.144173	-0.0619143
TBX2	-0.045889	0.194347	0.069229	0.045889	1.44966	0.196665	0.015625	0.000983	-0.036803	-0.302051	0.706583	0.065265
KCNJ2	-0.623448	0.626365	1.14685	0.623448	1.15079	-0.329468	1.4727	-0.0150417	0.971282	0.610865	1.11117	-0.0122883
C17orf80	-0.351741	2.81041	0.573405	0.351741	3.35008	0.372008	0.163264	0.676028	0.473835	-0.653366	2.13965	0.169298
RAB37	-0.0862925	1.74131	0.438173	0.0862925	1.92402	-0.44447	-0.660705	-0.036865	-0.289513	-0.153805	1.88427	-0.247252
GALR2	-0.034473	0.816145	-0.101885	0.034473	1.05794	-0.087655	-0.666659	0.224047	0.022989	-0.163821	0.763131	-0.551265
CRAMP1L	0.33408	1.90233	0.87863	-0.33408	0.93296	1.88909	0.50379	0.81747	1.09405	0.82449	1.38163	0.50299
CES3	-0.102342	1.3159	0.868971	0.102342	1.33915	0.549331	0.168655	0.553788	-0.306769	-0.337051	0.817535	0.225509
ICAM4	0.0907025	2.72676	0.351322	-0.0907025	2.83526	0.178773	-0.143143	2.06808	-0.442833	0.239083	1.394	-0.313642
ZNF30	0.085052	0.671166	0.296676	-0.085052	0.861362	0.351664	1.30687	-0.137958	1.52705	0.607756	0.558218	0.768284
FAM98C	0.0891967	1.05617	0.691287	-0.0891967	1.22586	1.30547	0.0456633	0.174773	0.718777	0.241567	0.388327	1.34574
CYP2S1	0.0250922	1.29018	1.11504	-0.0250922	1.24798	0.664347	-0.0646044	0.368557	0.794187	-0.0581678	0.896497	0.549142
ZNF584	-0.04184	0.95235	0.073325	0.04184	0.922455	-0.58556	0.35028	0.258105	0.75534	-0.26728	0.262665	-0.22172
APOBEC3D	-1.12004	3.23448	1.9274	1.12004	4.15809	0.70071	-0.61662	1.39307	3.24169	-0.21862	2.20064	-0.38936
LDLRAD2	-0.079275	1.09291	-0.45666	0.079275	1.06268	-1.02314	-0.160445	0.379995	-0.392195	0.327705	0.6247	0.03537
ADCK3	0.212905	1.29336	0.780855	-0.212905	1.12651	0.698645	-0.282175	0.068165	0.799715	0.459995	1.0614	0.994055
C3orf23	0.0899575	1.31805	0.81409	-0.0899575	0.228277	0.0375475	-0.119483	-0.200295	0.309337	0.07333	0.78639	0.49187
P4HTM	0.16009	1.61045	0.54798	-0.16009	0.90455	0.20196	0.08548	0.63107	0.52834	-0.45573	0.30052	0.42044
ARL14	0.255069	1.69843	0.777741	-0.255069	1.7259	0.748066	-0.756683	-0.254514	0.39282	-0.150957	1.69467	0.119859
POLR2H	0.0293283	1.14044	-0.379002	-0.0293283	1.36922	-0.243382	-0.0768017	-0.00587833	0.486908	-0.317262	1.60797	-0.099905
AGBL5	0.61205	1.26654	1.22748	-0.61205	1.67113	-1.30304	-0.53511	0.80753	-0.31336	0.02928	1.80069	-0.1467
ADAM23	-0.132684	2.66696	0.301033	0.132684	2.82755	0.480051	0.097952	0.566529	0.0205489	0.0710193	2.1502	0.0442643
AMTN	-0.19616	0.870158	0.132088	0.19616	1.9972	-0.127263	-0.242746	0.233841	0.20422	-0.257671	1.1036	-0.469042
C4orf51	0.365145	1.04672	1.02319	-0.365145	0.859915	1.03184	0.562785	0.209515	0.478505	0.217295	0.213165	0.888395
CPE	1.10755	2.11996	-0.363665	-1.10755	4.0838	0.448065	1.49133	2.00431	0.0187867	0.808333	4.08418	1.67288
TRIM38	0.416831	1.10223	1.50124	-0.416831	1.58252	0.659761	0.129934	0.629968	1.14177	-0.05426	1.2595	-0.064205
TMEM63B	0.639885	1.14576	-0.162745	-0.639885	1.63409	0.041805	0.603695	0.191665	0.137435	-0.115805	1.42603	0.197095
IL33	-0.18899	1.78154	1.2313	0.18899	2.69637	0.048055	-0.660265	0.599315	-0.539883	-0.784273	-1.14199	-1.41335
DAPK1	0.123372	1.45655	-0.276662	-0.123372	2.01818	-0.176078	-0.702618	0.871558	-0.626502	1.40644	2.61831	0.556918
PHPT1	-0.154275	0.83895	0.811693	0.154275	1.17878	0.339147	-0.122222	0.247375	-0.156023	0.208535	0.873705	0.522417
ZNF596	-0.882685	0.929655	1.56239	0.882685	2.57378	2.73489	1.00945	0.310005	2.27933	1.16247	2.3696	2.54126
EFNB1	-0.0219694	0.713642	0.141302	0.0219694	0.840987	-0.236256	-0.363906	0.149619	-0.271072	-0.0364194	0.300992	-0.353134
IL13RA1	0.271265	0.847192	-0.718705	-0.271265	1.42277	-0.767672	-0.00757167	0.468632	-0.543695	-0.673125	0.840128	-0.270425
SAC3D1	0.0286783	1.27807	-0.660932	-0.0286783	1.05753	0.655745	0.007175	-0.228562	-0.262998	-0.204535	0.267045	-0.323968
AQP11	0.283483	2.00166	-0.66445	-0.283483	3.24397	0.0930625	0.79398	1.89377	1.03394	0.308657	1.51034	0.20423
ZC3H12C	-0.182776	1.3977	0.754936	0.182776	1.63208	1.24206	0.178578	0.79095	0.483724	0.73307	1.67497	0.941188
C10orf32	-0.414679	1.34737	0.589979	0.414679	1.05883	0.479867	0.461691	0.521141	0.613201	0.221185	1.58503	0.738627
DPYSL4	-0.0570192	2.02806	0.272743	0.0570192	2.63203	0.0631092	0.180173	0.422289	-0.623494	-0.227149	1.65876	0.506919
LACC1	0.188396	3.95186	2.62978	-0.188396	4.06076	1.66366	-0.213998	2.24692	1.9584	0.217876	3.30898	1.71395
ANP32D	0.21235	0.50671	-1.11302	-0.21235	1.1096	0.94183	-0.44168	-0.18578	0.05212	0.40275	-0.75465	0.87597
CHST14	-0.243495	1.75097	-0.231895	0.243495	2.47504	-0.181915	0.22738	0.13342	0.71959	0.52879	1.64083	0.574065
CD276	0.83627	1.0934	0.86188	-0.83627	1.08134	-0.05084	0.67227	-0.56446	0.96402	1.25879	0.09179	0.17792
ABHD4	0.05677	1.99328	1.02768	-0.05677	1.96533	0.40148	0.32861	1.07913	1.38065	0.25309	1.49672	0.41283
PPM1D	-0.149494	1.82658	1.92891	0.149494	2.54343	1.8575	-0.26864	1.36729	1.76113	0.688475	2.23032	1.86619
ASPSCR1	-0.0961531	1.26912	0.0648881	0.0961531	1.19853	0.310413	0.162563	0.265156	0.141557	0.258674	0.458541	0.119317
CETN1	0.109105	0.963255	1.24198	-0.109105	0.719535	-0.075155	-0.062505	-0.110685	1.28574	0.309825	-0.349695	0.687605
SNAP25	-0.02795	0.72244	-0.4705	0.02795	1.21002	0.38986	0.27723	0.37946	0.28109	-0.89249	0.61377	0.70248
PHF20	-0.102726	0.793041	-0.609622	0.102726	1.03829	-0.669929	-0.3072	0.330135	-0.0744188	-0.131494	0.215424	-0.288548
UMODL1	-0.24433	1.45185	1.78251	0.24433	1.49124	-0.48753	0.5928	0.53469	0.88913	1.52556	1.18881	1.20608
ABCG1	0.215709	1.30186	0.769986	-0.215709	1.60249	-0.420181	-0.365773	-0.603963	0.669836	0.155266	0.189334	-0.158108
ACOT7	-0.08141	0.796637	-0.593012	0.08141	0.845105	-0.703853	0.0702217	-0.276362	-0.585032	0.226107	0.312097	-0.633308
WDR63	0.183658	2.45707	0.286542	-0.183658	2.76765	-0.103623	-0.795897	1.01094	-0.401365	0.244351	3.02468	0.714003
CLCA2	0.071622	1.60779	-0.797922	-0.071622	1.9427	-1.27379	0.35827	0.548588	-0.548576	-0.714184	1.96084	-0.041024
TMEM56	-0.149874	0.996616	0.11445	0.149874	1.08847	0.39579	-0.21424	0.150628	-0.512612	-0.060906	2.1108	-0.541716
PYHIN1	0.175126	2.51298	0.378291	-0.175126	2.60428	0.375166	0.103611	0.503789	0.140136	-0.194449	2.05859	0.274404
MDM4	-0.506027	0.724923	-0.314928	0.506027	1.27292	-0.512302	0.0417775	-0.812843	0.555002	-0.626977	0.0755275	-1.01497
HHAT	0.325138	3.13168	-0.447625	-0.325138	3.3907	-1.13913	0.54083	0.223463	-0.908953	0.566427	4.32153	-0.529338
PLCL2	-0.120064	0.763559	-0.792744	0.120064	1.65524	0.123854	0.803379	-0.588219	-0.217869	-0.0897913	2.43899	-0.179274
TRAK1	0.017789	1.12353	1.0572	-0.017789	1.60908	0.161663	-0.132725	0.374105	0.525501	-0.254991	1.5448	0.644665
ARHGEF3	-0.555085	1.03968	0.920875	0.555085	1.10594	-0.287575	0.450695	0.386025	-0.408305	0.497225	1.62498	0.228225
PLCXD2	0.235797	2.09386	2.13814	-0.235797	2.47209	1.01289	-0.900783	1.11837	1.53385	-0.463893	2.6157	1.2827
GOLGB1	0.0435362	0.846017	-0.565094	-0.0435362	1.07277	-0.698592	-0.204185	0.323914	0.33115	-0.262474	1.72814	0.215443
MYLK	0.12478	1.73198	-0.0577867	-0.12478	2.12321	-0.11443	1.0808	1.02151	0.499293	2.19499	1.49893	0.327233
ZMAT3	0.0555641	0.910951	0.748267	-0.0555641	1.18016	0.156072	-0.935771	-0.154266	0.285619	0.414868	1.78288	0.744393
EPAS1	0.302691	1.28377	0.382377	-0.302691	1.71825	-0.304051	0.271055	0.363923	-0.101931	-0.888651	1.35609	-0.542451
ACYP2	0.304446	1.38999	0.200559	-0.304446	1.22872	0.222184	0.0769612	0.530004	-0.709434	-0.0931737	0.815101	-0.300349
PLEK	0.164587	1.20589	-0.145868	-0.164587	1.09969	-0.0656	-0.316493	0.464095	-0.224265	0.371945	0.567272	-0.158675
TSGA10	0.0868713	1.91112	-0.0583784	-0.0868713	2.44477	-0.236916	0.414315	1.21115	0.0363779	0.662186	2.80071	0.449168
NCKAP5	0.499852	1.67573	-1.41531	-0.499852	1.41952	-1.02264	0.0831817	0.467658	-1.07778	0.419412	2.3929	-0.149765
CERS6	0.0252503	0.869874	-1.69102	-0.0252503	0.803776	-2.15952	-0.131715	-0.255886	-1.11363	-0.122392	0.758226	-0.642777
UBR3	0.169648	0.595502	-0.987121	-0.169648	1.07395	-1.9966	0.0583722	-0.235481	-0.710017	0.0492067	1.06411	-0.763662
MYO3B	-0.113574	1.09188	-0.246041	0.113574	0.981101	-0.603792	0.0981598	0.201565	-0.481513	0.304817	2.04287	-0.441114
METTL8	0.331628	0.878829	-1.13733	-0.331628	1.03645	-1.22913	0.238864	0.223931	-0.07281	-0.831749	1.169	-0.923118
FAM171B	0.0451646	2.47496	1.23277	-0.0451646	2.67465	1.10196	-0.723212	0.495312	0.763304	-0.479445	3.09167	0.685257
PGAP1	0.0988239	0.946353	-0.178086	-0.0988239	0.742436	-1.16288	0.669424	0.186906	0.399576	-1.74823	0.917049	-0.517875
BMPR2	0.534401	0.743955	-1.91616	-0.534401	1.07043	-1.97407	0.179381	-0.390297	-1.06209	-0.008149	0.841073	-0.862177
ABCA12	-0.103706	2.98215	0.281674	0.103706	3.1777	0.0664487	0.112377	1.17304	0.422939	-0.148778	3.50563	1.15629
CMBL	0.289758	3.30184	1.20185	-0.289758	2.86667	-0.171848	0.913965	0.0815383	1.16989	1.48862	2.62459	1.36753
TGFBI	0.0557219	1.28017	-0.943596	-0.0557219	1.29221	-1.7456	0.145786	0.593192	-1.30404	0.142568	1.35109	-0.163747
PPP2R2B	0.0415123	1.31757	-0.195854	-0.0415123	0.80494	-0.0283348	0.0176152	0.407111	-0.396364	-0.0248227	0.48158	-0.181662
SPATA18	0.37003	2.37525	1.15418	-0.37003	1.65681	0.61592	-0.51387	0.98407	0.56303	0.441355	1.91113	1.17163
CCDC158	0.385152	1.06347	0.404868	-0.385152	1.90861	0.732095	0.500895	0.744495	1.01008	1.25364	2.02742	0.842948
HSPA4L	0.0150741	0.641978	-0.0424186	-0.0150741	1.14883	-0.821461	0.33143	0.039495	0.730059	-0.558118	0.877559	0.0803995
TBC1D9	-0.28664	0.71862	0.529162	0.28664	2.04784	-0.062805	-0.1662	-0.0804425	0.317972	-0.032345	1.39433	0.026185
STOX2	0.0615325	1.62031	0.0838975	-0.0615325	2.15327	-0.749947	-0.539142	-0.907038	-1.04917	-0.354388	1.1272	-1.24589
ADCY1	0.209317	1.03826	-0.07241	-0.209317	0.710018	0.0999978	-0.343716	0.172518	-0.223579	-0.259453	0.90754	-0.0978106
GALNT11	-0.597735	1.73551	1.84523	0.597735	2.44637	-1.35817	0.411655	0.103955	-0.534645	0.175785	2.38311	0.450935
ZFAND3	-0.39701	0.24702	-1.81353	0.39701	1.42709	-1.14476	0.74701	-1.93694	0.4404	0.32442	1.80447	-0.36725
UNC13B	-0.197577	0.944411	-1.78117	0.197577	0.998476	-1.74344	0.0296367	-0.101965	-1.75168	-0.0523719	1.13883	-0.315586
HSDL2	0.00111	1.40732	0.601103	-0.00111	0.894903	-0.579813	0.304933	0.389813	0.454913	-0.43779	0.914787	0.31272
GARNL3	-0.324652	-0.737395	-0.514835	0.324652	2.32301	-1.52997	-1.40223	-0.678185	-1.21878	0.410682	-1.01769	-0.968665
ANK1	-0.137955	1.83838	1.35857	0.137955	1.67074	1.03794	0.334365	0.556325	0.617745	0.327715	1.47852	1.17542
TMEM68	-0.007185	0.797465	0.363185	0.007185	0.991865	-0.808135	-0.590435	0.174715	0.065715	-0.326985	0.184185	0.014075
RIMS2	-0.409127	-0.240263	0.618373	0.409127	1.84232	0.14513	0.17691	-0.28445	0.445893	0.0121167	1.40047	0.105687
ENPP2	0.0719786	2.03698	0.628267	-0.0719786	2.75105	0.463361	0.334249	0.582653	0.0590629	0.192521	2.36313	-0.04046
XG	0.159836	2.02926	0.550214	-0.159836	1.76891	0.65513	0.129617	0.0678762	0.227635	0.497719	1.52661	0.652645
RBM41	-0.192977	1.20698	0.411293	0.192977	1.09525	0.713757	-0.188123	0.247503	0.709943	0.04118	0.0712233	0.0563133
SYT9	-0.339425	1.26775	0.916285	0.339425	0.93975	-0.18621	0.521065	0.080415	1.05585	0.020055	0.60649	0.620065
RIC3	0.0070769	1.39026	0.697949	-0.0070769	2.13854	0.672426	0.306029	0.117667	0.494894	0.483879	1.84904	0.434366
DGKZ	0.10977	0.919932	0.485196	-0.10977	0.890374	0.019636	0.099248	0.223342	0.578898	0.048408	0.69546	-0.186484
NADSYN1	-0.308225	1.87696	0.89258	0.308225	1.95242	0.43088	-0.524655	0.29292	-1.19732	0.16869	1.05738	0.377135
BTG4	-0.480088	1.0518	0.611625	0.480088	0.871915	0.425155	0.994092	-0.000468334	0.794668	1.20526	0.154082	0.367095
PRKCQ	-0.0723934	1.22187	-1.43016	0.0723934	1.66719	-1.88734	-0.455191	-0.576095	-1.80682	-1.17173	0.14774	-0.798102
CELF2	0.0621344	0.851714	-0.642228	-0.0621344	1.07015	-0.641087	0.231277	0.139703	-1.23095	1.14118	1.82276	0.291321
FAM107B	-0.0982929	1.0748	-0.157274	0.0982929	1.14776	-0.0780686	-0.584881	0.470133	1.1486	0.321269	1.24095	-0.0167629
ARHGAP22	0.564353	1.91525	-0.260452	-0.564353	0.197593	0.418052	0.989513	-0.240597	0.135288	-0.561693	1.07266	-0.102468
RHOBTB1	-0.00978167	0.966005	-1.54704	0.00978167	0.644752	-1.2108	0.769975	-1.56946	-1.09595	-0.0821483	2.13984	-0.941222
SLC25A16	-0.0103219	1.0771	0.435469	0.0103219	1.70979	0.0912769	0.510788	0.503597	-0.478081	-0.0571169	1.1835	0.941851
ZMIZ1	-0.157146	1.29874	-0.428949	0.157146	1.17894	-0.507183	0.0554966	0.496115	0.0460955	0.00181797	0.255058	-0.152743
ACTA2	-0.84183	1.81781	1.16352	0.84183	1.72048	0.0416033	-0.417343	1.18003	-0.03586	0.498047	1.62053	0.294157
PPAPDC1A	-0.647197	1.38072	-0.482612	0.647197	1.38375	-0.221773	-0.0241425	0.108113	-0.807307	0.165307	1.87168	-0.0766575
SLC2A13	-0.0617307	1.05611	-0.730184	0.0617307	1.32638	-1.33352	-0.121599	0.516294	-1.29913	-0.880628	1.54275	-0.305931
VDR	0.208125	0.435295	0.062945	-0.208125	1.33336	-1.66895	0.430015	0.071715	-0.66718	-0.39837	0.5897	-0.769685
E2F7	-0.0182621	1.52157	0.618466	0.0182621	2.35275	0.268804	-0.620201	0.796825	0.381738	-0.861889	1.30339	-0.411979
KITLG	0.284195	0.98205	0.283892	-0.284195	1.23506	-0.27065	-1.07418	0.07162	-0.595527	-0.611332	0.659955	0.737938
CCDC60	-0.11965	2.72237	0.24566	0.11965	3.55696	-0.04954	-0.328463	-0.07427	-0.02491	-0.51824	1.55442	-0.356833
EIF2AK4	0.30537	0.87319	-1.00467	-0.30537	0.890733	-1.12554	-0.18921	-0.200095	-0.448949	0.04547	0.766198	-0.259367
SHF	-0.06883	1.23654	0.59081	0.06883	0.62606	0.45008	-0.26438	-0.1146	1.35031	-0.62526	0.93826	0.32823
TEX9	0.082395	2.59585	-0.021525	-0.082395	1.75124	1.27006	-1.60634	1.48175	-0.241855	1.11582	1.91658	1.86397
RBPMS2	-0.255336	1.26076	0.0130664	0.255336	1.27818	0.807984	0.823572	-0.00530214	-0.103265	0.324084	0.442921	0.345912
SMAD3	0.0640325	2.55551	0.492743	-0.0640325	2.73272	1.24228	-0.605492	1.24107	0.497157	0.191653	1.71944	0.786022
LRRC28	0.37163	1.54743	-1.02036	-0.37163	0.9189	-0.47888	0.35702	-0.0765	-0.84444	-0.32658	0.92425	-1.34112
TECPR2	-0.47773	2.02542	0.55596	0.47773	2.73365	-1.76624	-0.83937	1.16343	-1.18873	-0.17673	0.20569	0.49069
NLRP1	-0.216852	0.707895	1.12689	0.216852	0.934742	0.0372233	-0.339779	-0.161361	0.0471072	0.0243989	-0.230491	0.366602
STAT3	-0.0465393	2.08281	1.16378	0.0465393	2.01996	0.0465493	0.629446	1.40195	0.962424	0.694194	1.61259	0.932319
DNAH3	0.086925	1.38816	-0.376425	-0.086925	0.963028	0.077155	-0.0427507	0.481385	-0.349861	-0.0796921	0.906352	-0.540674
ITFG1	-0.0138975	2.14142	-1.68726	0.0138975	2.41703	-1.64626	0.580756	1.47419	-1.09087	0.597019	1.80908	-0.248655
RBL2	-0.112964	1.82201	-0.152522	0.112964	1.95536	-0.719305	-0.16219	1.24959	0.0962454	0.0902238	1.20706	0.0490315
CDH8	1.61926	-0.188955	-1.7246	-1.61926	3.74836	-0.634615	-1.3864	-1.1081	-0.134155	-1.0775	-0.274475	-1.45856
C18orf34	-0.260672	0.955242	0.498028	0.260672	1.16567	0.845113	1.43298	-0.0831275	0.231222	-0.324367	1.85148	0.474322
ECE1	0.0728225	1.59057	-0.307252	-0.0728225	1.47108	-0.507097	-0.0070625	-0.0151475	-0.316582	0.219537	1.16147	0.117367
INPP1	-0.211325	1.10523	0.841385	0.211325	1.34326	-0.446595	-0.190545	0.24861	0.815155	-0.123455	1.54734	-0.63933
SNX2	0.189587	0.716189	0.150229	-0.189587	1.1218	-0.984476	0.302368	0.270062	0.758466	0.0560531	1.505	0.388077
CYFIP2	-0.10568	2.64319	0.34463	0.10568	2.26261	0.710385	-0.643695	-0.41178	0.96905	1.04627	2.24791	-0.987265
LNX1	0.188087	0.280697	0.736603	-0.188087	1.91709	-1.25807	-1.00881	0.158482	0.0479075	-0.779467	-0.162658	-0.246482
SORBS2	-0.738038	3.26242	-0.395327	0.738038	4.01933	0.396732	2.87105	1.21583	0.798562	1.74555	2.76358	1.41474
PCLO	0.0952221	1.21831	-0.594005	-0.0952221	1.38648	-1.61234	-0.571599	0.0249736	-1.06926	0.251108	0.816318	-0.991675
TRIM24	0.1965	0.48243	-3.41617	-0.1965	1.98498	-2.23705	0.54709	0.26436	-0.28058	-0.1171	2.06599	-1.09442
POLH	0.204922	1.43069	0.53462	-0.204922	1.47382	-0.24257	-0.258769	-0.0575135	0.604135	-0.67096	2.12299	0.27576
REV3L	-0.264565	0.124183	-0.378079	0.264565	1.75068	-0.627914	0.473236	0.161153	0.619296	0.00255875	1.74888	-0.331883
TLE4	0.0441836	1.25992	0.38007	-0.0441836	1.39387	0.187194	0.275016	0.731793	0.186853	0.34571	1.79789	0.502041
RALGPS1	-0.268832	1.36199	-0.575973	0.268832	1.62732	-1.00714	-0.51765	-0.593605	-0.749772	-0.000691667	1.10066	-0.518807
TNFRSF10A	-0.102659	1.60519	1.34556	0.102659	1.87246	0.000400834	-0.447373	0.0244375	0.0349875	-0.597564	0.940204	-0.166824
MCF2	0.131003	2.28859	0.670219	-0.131003	2.17431	0.521595	-0.123376	0.314875	0.217405	-0.0698153	1.36126	0.401673
TMPRSS4	-0.403722	1.4927	0.786492	0.403722	1.47251	-0.313995	0.384978	0.758292	0.766952	0.301598	1.19829	-0.104832
TBCEL	0.674755	0.73559	0.56764	-0.674755	1.39444	-0.77476	-0.83191	0.428895	0.3484	0.68107	0.39389	0.91448
PHYHIPL	-0.253995	1.17336	-0.351315	0.253995	1.08494	0.102635	-0.238258	0.487137	-0.245272	0.511002	1.00698	0.346598
FAM196A	0.424424	1.40252	-0.276306	-0.424424	2.52885	-0.385883	-0.272189	-0.308297	0.0311986	-0.364263	2.24009	-0.433429
C12orf5	-0.059927	1.78496	0.457497	0.059927	2.15493	0.340505	-1.40949	0.870197	-0.466985	-0.657457	0.846441	0.989641
TSPAN11	-0.121224	0.958918	0.388434	0.121224	0.629042	0.579565	-0.427338	-0.290974	-0.216681	0.311588	0.587571	0.355911
PLA2G4D	-0.236809	1.69129	0.671046	0.236809	1.46163	0.643086	0.196073	0.852153	-0.0229043	0.155954	0.681444	0.37632
RAB8B	0.133964	1.27458	-0.504658	-0.133964	1.00871	0.328852	0.043784	0.471022	0.212696	-0.304252	-0.38602	0.397492
CA12	0.545708	2.22918	-1.49394	-0.545708	2.2644	-1.71727	0.786953	0.283759	-1.34258	-0.898869	-0.467208	-1.96237
RGMA	-0.21381	1.18288	0.08236	0.21381	0.3894	0.47844	0.12298	-0.2988	0.20423	0.35461	-0.11612	0.86688
STXBP6	-0.056357	1.27638	0.200799	0.056357	1.82594	0.277063	-0.214053	-0.222943	-0.241597	0.335413	3.01538	0.098391
RTN1	0.161686	1.23377	-0.187974	-0.161686	1.02697	-0.014164	-0.699012	-0.003166	-0.346752	-0.403848	-0.370796	-0.562428
ARG2	0.0117	0.434592	0.149535	-0.0117	1.24909	0.321043	0.04567	0.15754	0.671488	-0.30919	1.13498	-0.229142
BBS2	0.227444	1.18208	-0.064476	-0.227444	0.762208	-0.084446	0.08061	-0.186686	-0.834338	0.342784	0.302946	0.619844
C20orf78	-0.135745	0.411145	-0.092345	0.135745	1.64643	0.398755	0.256815	0.276115	-0.281075	0.602575	0.738415	0.467445
CITED4	-0.00178	2.00377	-0.56614	0.00178	1.89026	-1.15894	-0.6112	1.03005	-0.18913	-0.91482	1.54104	-0.45434
SIKE1	0.57914	0.87839	1.00488	-0.57914	1.67021	0.87092	0.82541	0.28502	1.66249	0.75978	1.52357	0.64008
RETSAT	0.284098	1.28817	1.29297	-0.284098	1.2654	0.569275	0.237321	0.514668	0.400857	0.146823	1.30718	0.639944
C6orf52	0.48737	1.83926	0.63128	-0.48737	2.09205	1.59439	-0.15236	0.96432	1.93364	-0.01105	1.22818	1.75684
MDC1	-0.03894	2.02782	1.01464	0.03894	1.18311	0.58804	0.21288	-0.77574	0.942	0.53149	1.07888	0.52221
FAM84B	0.0370025	1.09906	0.891443	-0.0370025	1.24365	1.31741	-0.432237	0.294357	0.684512	1.14101	0.487528	0.756073
DHRS12	-0.70325	1.27438	-0.79174	0.70325	0.6794	-0.775975	0.2673	-0.262125	0.345125	-0.04202	0.536085	-1.04773
HAPLN3	0.0355257	1.23162	-0.202597	-0.0355257	1.63872	-0.0169571	-0.40562	0.819417	-0.326811	-0.32025	1.55277	0.0323443
CYTH1	-0.0272691	0.786759	0.822894	0.0272691	0.960549	0.0330368	-0.408654	0.202884	0.150197	0.498866	0.520164	0.261227
PID1	-0.456065	1.34485	-0.67536	0.456065	1.80797	0.334615	-0.59134	0.280095	-0.873805	0.3295	2.21927	-0.547025
CCDC122	-0.116203	2.09487	-0.191938	0.116203	1.57672	0.0005675	-0.384493	1.19584	0.523267	0.256493	1.36868	0.456352
PPARA	0.16403	1.27683	0.66183	-0.16403	0.88805	-0.02914	1.02942	0.456	0.79949	0.75694	0.2755	0.62094
CHI3L2	-0.0998325	4.04609	0.827213	0.0998325	3.38084	-0.421187	1.92081	2.90063	1.43255	-0.429378	2.97013	-0.996258
C3orf52	0.632905	0.676095	1.62251	-0.632905	1.11285	-1.1123	-0.152065	0.131665	1.21771	-1.27218	0.679675	0.331325
GALNT5	-0.182969	1.29374	1.27202	0.182969	1.03496	0.593702	-0.0427487	0.134624	0.576004	0.367693	1.90698	1.25498
HERC5	0.0510046	1.44524	0.47944	-0.0510046	1.74422	-0.792777	-0.359673	0.79146	-0.0377096	-0.666883	2.50306	-0.110471
MYO6	0.170003	0.681203	0.251111	-0.170003	1.01816	-0.821001	0.344749	0.157288	0.49182	0.243265	1.55272	0.555584
FBXO25	0.391628	1.37363	-1.12598	-0.391628	1.60973	-1.96872	0.696396	0.66927	0.587052	-0.19145	1.92036	0.041988
TRIM55	0.089132	1.25195	-0.046026	-0.089132	2.3116	0.134729	-0.050717	1.13175	-0.045565	0.043284	1.70747	-0.08147
CCDC81	-0.222203	0.362087	0.06592	0.222203	1.45352	0.35025	0.13567	0.140987	-0.682743	0.622297	-0.55242	-0.461053
ABCC2	0.0815188	1.65663	1.19611	-0.0815188	2.63256	-0.348656	1.83516	0.815429	1.45249	0.0930437	2.37957	1.13557
NT5M	0.078944	0.942214	0.42019	-0.078944	0.629092	0.719548	0.18335	-0.01924	0.173902	0.19824	0.455406	0.349214
ATF7IP2	-0.071115	0.833739	-0.442367	0.071115	0.716491	-0.594227	-0.609075	-0.501735	0.221021	-1.09505	1.33869	-0.942391
C22orf25	-0.02168	0.85228	1.15066	0.02168	0.90099	-0.15937	-1.55141	-0.88742	1.88677	1.38389	1.02938	0.61327
MR1	-0.00507	1.91511	2.45605	0.00507	1.49989	0.72209	0.545193	0.49366	1.32499	-0.367597	1.41265	0.53689
KCNS2	-0.327778	0.446932	0.0525183	0.327778	1.11258	0.733902	-0.298198	-0.090585	0.0869517	-0.251508	-0.484122	-0.214065
ATP12A	0.162416	2.70118	-0.278179	-0.162416	1.95623	-0.0797348	-0.327481	1.05802	-0.379269	1.14155	2.64293	0.31947
KRTAP19-5	0.203885	0.093625	1.35969	-0.203885	-0.104105	0.746765	0.061205	0.375435	-0.106545	0.641285	0.550365	0.236875
SIK1	-0.33086	1.13209	1.74886	0.33086	0.70405	0.958135	0.0610725	1.6151	-0.279407	0.890637	1.18287	0.23018
RNF215	0.08939	-0.2362	1.34387	-0.08939	0.68809	0.85865	-0.01592	-0.49383	-0.78091	-0.54653	0.06545	-0.26968
CSNK1E	-0.32244	-0.16282	1.2732	0.32244	-0.248145	0.60246	0.21988	-0.44165	0.238875	-0.608425	-0.18454	-0.01155
FNDC5	-0.0601825	0.545717	0.582943	0.0601825	0.485179	0.991897	0.339714	0.447724	0.117276	0.687061	-0.0470392	0.530336
LDLRAD1	0.331453	0.63542	1.0436	-0.331453	0.2508	0.893213	0.307	0.0487667	0.09449	-0.58534	0.355493	0.39318
C1orf98	-0.39061	2.50407	2.63446	0.39061	4.10743	2.1637	0.751	3.94132	0.31362	0.59029	6.1383	3.61885
IL10	-0.038715	0.199125	1.87481	0.038715	-0.278825	1.0373	0.056535	0.308555	0.750065	0.292035	0.632705	0.262515
TNNC1	0.61413	0.361355	0.353875	-0.61413	-0.940075	1.20191	-0.177365	1.08157	-0.27764	0.21447	0.619885	1.10452
MUC13	-0.103953	-0.110113	0.461622	0.103953	-0.482695	1.39925	-0.04702	0.0389025	0.140327	0.0298825	0.162543	-0.276373
ALDH1L1	0.13873	-0.20723	0.78989	-0.13873	-0.42252	0.95931	0.23459	0.28066	0.24755	0.68573	-0.67127	0.52408
SLC30A3	-0.198215	0.628295	0.478295	0.198215	0.273325	1.05368	0.055795	0.111815	-0.043565	0.951405	0.196725	0.634035
DIRC1	-0.04451	0.41089	1.42187	0.04451	-0.20414	2.05549	-0.41299	-0.17255	-0.16244	0.35203	-0.71004	0.77904
ECSCR	-0.0165683	0.378532	0.753852	0.0165683	0.149942	1.23053	-0.0493617	0.243538	0.0759083	0.495975	0.114308	0.551522
GNPDA1	0.588055	1.67675	1.40914	-0.588055	0.941475	0.972605	0.588735	1.42205	-2.18609	0.392025	0.034605	1.54696
CYP3A5	-0.012345	0.766785	0.291775	0.012345	0.009465	1.78275	-0.337075	0.589635	0.171205	0.527805	0.077465	0.932745
ACHE	0.0293775	0.673667	0.535767	-0.0293775	0.192702	1.04121	0.139208	0.0435625	-0.106377	0.379972	-0.0776125	0.638803
TMEM217	0.0332187	0.172285	0.742429	-0.0332187	0.692743	0.910226	-0.495089	0.512914	0.030275	0.81753	0.328827	0.790385
TNFRSF10D	0.122306	0.698819	0.905799	-0.122306	0.514971	0.92476	-0.171504	0.0900337	0.263554	-0.130717	0.50859	0.488419
SCRIB	0.0479287	0.357504	1.03633	-0.0479287	0.429124	0.559876	-0.0481663	-0.464384	0.132376	0.524699	0.0626687	0.652101
IFITM5	-0.00611	0.59652	1.19465	0.00611	0.25332	0.90288	-0.4434	0.58902	0.29978	0.08731	0.5428	-0.06018
RNH1	0.25193	0.95598	1.23617	-0.25193	0.46263	1.04087	0.74232	1.49308	0.43766	0.78506	-0.31835	0.83928
KCNK7	0.0914375	0.521787	0.427432	-0.0914375	0.111283	1.18608	0.178673	-0.395832	-0.495598	0.374883	-0.197472	0.467448
PPP1R3C	0.047445	1.39798	1.93577	-0.047445	-0.109065	0.0482125	1.34445	0.86966	0.346552	0.613258	2.50081	1.70002
POLL	0.192748	0.178102	1.04417	-0.192748	0.484554	0.554408	0.088224	-0.293254	0.022676	0.012486	0.28312	0.053854
KRT85	-0.23645	-0.19313	0.657415	0.23645	0.676435	0.947105	-0.223835	-0.41732	-1.18916	-0.512615	0.48168	0.240675
CALCOCO1	-0.31721	2.07966	2.90787	0.31721	2.56971	2.92667	-1.51476	3.31317	1.10929	1.76027	2.98121	2.68582
FAM189A1	-0.507135	1.87287	-0.306455	0.507135	0.879065	2.36401	1.93337	1.40272	0.096965	2.13102	0.022945	1.44949
PATL2	0.0465975	0.319563	0.876025	-0.0465975	0.37752	0.78147	-0.0441825	-0.294077	0.0300725	-0.169887	0.43485	0.43836
MEGF11	-0.21767	0.78916	1.80194	0.21767	0.60243	2.07739	-0.03454	-0.05171	0.58387	0.52163	0.1038	0.51132
OMG	0.5629	0.21003	1.39646	-0.5629	0.54196	0.82746	0.321155	0.700155	0.4758	0.17171	0.4025	0.90599
KRT34	0.294502	0.691675	3.71715	-0.294502	0.587692	2.80397	0.109548	0.0945745	1.43903	0.0700295	-0.424306	0.528844
KRT19	-0.265147	0.876663	2.2541	0.265147	0.411073	1.34595	-0.214218	0.457732	0.354988	2.36257	0.317812	1.59468
KRT15	0.074955	3.42854	1.69385	-0.074955	3.12669	0.93153	0.784265	3.02454	0.670625	2.35682	2.3459	1.57967
SP6	-0.269443	1.06355	0.955253	0.269443	0.606817	0.727907	-0.10929	0.553793	-0.11942	0.480137	0.151243	0.296743
DCUN1D3	-0.256535	-0.81567	1.43691	0.256535	-0.150455	0.559395	-0.16565	0.62132	-0.144215	0.94789	0.53524	0.42983
ZDHHC1	-0.330398	-0.465218	1.51615	0.330398	-0.390062	0.903828	1.11441	-0.0626775	-0.331313	0.173302	-0.600943	0.252283
PLAUR	0.415422	-0.492029	2.02237	-0.415422	-0.538459	1.62648	-0.0291307	0.00294357	1.12259	0.273794	-0.889436	0.100104
CGB7	0.06101	0.56209	1.24095	-0.06101	0.24154	1.14533	0.18782	0.03322	0.175	0.47512	1.20675	0.14061
DUSP15	-0.113714	0.385184	0.629689	0.113714	0.439864	1.18813	-0.0533588	0.468969	-0.0421863	0.486986	0.302161	0.700616
CBX6	0.145626	-0.123354	1.19566	-0.145626	-0.115108	0.39491	-0.226644	-0.0174	-0.082066	0.269504	-0.3531	0.07991
C1orf194	0.0274133	1.27219	0.517137	-0.0274133	0.10345	1.0571	0.6124	0.776923	-0.0630967	0.909877	0.589903	0.9841
PI4KB	0.172048	0.328397	1.49841	-0.172048	0.498163	0.304492	0.081525	0.68905	0.295577	0.050005	0.0565867	0.22803
IRF6	0.16687	-0.240073	1.78252	-0.16687	0.0298833	0.470817	-0.349607	-0.81381	0.377287	-0.67218	-0.473473	-0.5052
PRSS42	0.37878	0.03568	0.66248	-0.37878	-0.92535	1.22756	-0.58416	0.46908	-0.68915	-0.35344	0.42619	0.6738
ACAD11	0.64311	0.25177	1.72579	-0.64311	-0.06632	0.27496	-1.04297	0.38167	-0.15996	0.26138	-0.12074	0.74929
PASK	0.259427	0.327653	0.672778	-0.259427	-0.517352	0.944152	-0.157748	0.327707	0.215638	0.147297	-0.325497	0.862407
TNFRSF11B	0.006145	-0.897885	0.429475	-0.006145	0.053545	1.17647	-0.199035	1.1665	-1.46876	0.435255	0.135245	0.842415
NAALADL1	0.133015	0.327275	0.544815	-0.133015	0.479795	1.70507	1.9604	-0.257465	-0.673615	-0.055185	0.268015	0.950465
NFKBIA	-0.371915	0.134185	1.63603	0.371915	-0.012935	-0.030965	0.220965	1.12018	-0.188115	0.322765	-0.494845	0.067955
ATXN7L3	0.216879	0.0778413	1.56024	-0.216879	-0.236851	0.186031	0.351979	-0.395064	-0.583409	0.117704	-0.826529	-0.432464
FAM138A	-0.44076	-1.14576	2.07877	0.44076	1.88657	1.45667	-0.8821	2.79424	-0.16189	-0.1109	-0.54458	-0.40758
ACP5	-0.113887	1.87031	1.3473	0.113887	1.89237	1.04017	0.826577	1.30103	0.546677	0.278247	1.18452	0.79444
SIRT2	-0.31613	0.568753	1.77266	0.31613	0.859713	0.347123	0.393347	0.94006	-0.284673	-0.505867	-0.0980633	-0.00948333
C20orf4	-0.009265	-0.196622	0.776208	0.009265	0.108738	0.890958	0.377625	-0.223658	0.0951483	0.244662	-0.217692	-0.158578
PARD6B	0.0140133	0.618263	1.32177	-0.0140133	1.16695	1.58099	0.29958	0.32984	0.4304	0.79817	0.415723	1.10345
KRTAP10-12	-0.20247	0.46912	1.88197	0.20247	-0.0291	1.05201	0.01041	0.15386	-0.01234	0.69447	0.01022	0.688
RNF185	-0.429497	1.32643	1.95794	0.429497	1.79841	0.949377	0.787393	2.10214	0.715677	1.55363	1.32873	0.720812
FBLN1	0.12721	0.2017	0.60044	-0.12721	0.35158	0.99485	0.31532	-0.00965	0.17059	0.76851	-0.04905	0.71962
SLC25A34	-0.152675	0.162605	0.628848	0.152675	-0.397572	1.21268	-0.065785	-0.122768	0.186908	0.247038	-0.000101667	0.342645
CELA3A	-0.215245	0.62528	1.17069	0.215245	0.28402	0.628895	0.007475	0.71095	0.212175	-0.027705	-0.10977	0.776855
ZBTB8B	0.131245	0.862685	1.18768	-0.131245	0.953625	1.007	-0.013135	0.629375	-0.916565	1.04703	0.677865	0.904325
ARTN	0.09944	1.12937	1.01506	-0.09944	0.188547	1.13196	-0.514	0.446457	-0.00819667	1.02201	0.314793	0.27712
CYR61	0.197675	0.511565	1.09522	-0.197675	-0.164305	0.892415	-1.49462	-0.850255	0.059215	1.00094	0.679915	1.6101
SPRR4	-0.102722	0.534592	1.13697	0.102722	0.432338	1.45963	-0.040705	0.510622	0.571442	-0.476595	-0.201122	-0.104245
IL6R	0.145583	1.17124	1.0978	-0.145583	1.34343	1.20991	0.858661	0.731645	0.215001	0.65839	1.12695	0.705256
DYRK3	0.317955	0.659055	1.13353	-0.317955	0.473255	0.61584	-0.97299	1.10878	-0.087735	0.865625	-0.04999	0.8191
VIPR1	0.444945	0.676725	0.404975	-0.444945	-0.134645	1.42735	-0.376275	-0.666055	-0.344765	0.608175	-0.212035	0.662105
MITF	-0.110405	-0.005675	0.585015	0.110405	-0.350285	1.04452	-0.212075	-0.222195	-0.456805	0.128015	0.139625	0.287035
TLX2	-0.122375	0.125718	1.08269	0.122375	-0.172988	0.547505	-0.0114317	0.00228833	0.0528917	-0.088045	-0.624388	0.185272
ZAP70	0.044365	1.2065	1.33529	-0.044365	-0.508765	2.57721	-0.515545	0.654105	0.008035	0.934435	-0.228585	1.14793
KLHL30	0.168801	0.550863	0.866414	-0.168801	0.208518	0.763939	0.15828	0.136867	0.0845523	0.207721	-0.0691386	0.19548
LIMCH1	0.312243	0.703647	1.24569	-0.312243	0.139757	0.60657	1.09803	0.775793	-0.0371367	0.386947	0.527893	0.203983
EREG	0.130459	0.9456	1.61422	-0.130459	0.4091	0.971086	-0.205834	-1.10979	0.171889	-1.24934	0.139003	-0.0286014
IL6	0.279958	3.68457	2.4098	-0.279958	4.8779	1.62927	-0.0097775	3.8778	0.820462	1.06975	4.83965	1.49714
CPSF4	-0.10109	0.327715	1.23828	0.10109	1.01099	0.602555	-0.455675	0.463785	0.310195	0.76352	1.17687	-0.19941
DDR1	-0.616645	0.385355	2.62337	0.616645	-0.786335	0.112935	0.853495	0.768985	-0.010545	0.357755	0.693435	0.748145
CYP21A2	0.476745	-1.47405	0.978415	-0.476745	-0.564255	0.673305	1.25567	-0.579315	-0.287845	0.204165	-0.474165	-0.087745
APOBEC2	0.218992	1.14381	0.994908	-0.218992	0.709958	1.50523	0.201358	0.599522	0.353215	0.180822	0.610882	0.520762
WISP1	0.213737	0.516413	1.26894	-0.213737	-0.0401875	1.54158	-0.0349625	-0.284488	0.256727	0.228513	-0.176687	0.210143
CD151	-0.0010875	-0.0108025	1.761	0.0010875	-0.451618	-0.131743	0.340857	0.559928	0.226258	0.142322	-0.549462	-0.412187
CLP1	0.32658	0.3165	2.83659	-0.32658	1.05446	0.15455	-0.51181	0.74463	0.69233	0.89766	0.6747	0.80757
HSPB2	0.689213	-0.711392	1.29546	-0.689213	0.760478	0.369362	0.572618	-0.0447825	-0.185867	-1.29269	-0.706867	-0.592137
DDIT4	-0.33006	0.291173	2.29677	0.33006	0.767487	0.238223	-0.0706833	0.229867	0.45748	0.727837	-0.83573	0.66203
TSPAN9	-0.49334	0.72741	0.07579	0.49334	0.49593	1.45561	-0.276755	1.29549	-0.111835	-0.590535	0.06437	0.109235
PUS1	0.00698	0.34575	1.49826	-0.00698	0.248905	0.46546	0.43122	-0.191965	0.2412	0.354745	0.328705	0.548875
JMJD7-PLA2G4B	-0.337357	0.504413	0.64638	0.337357	0.143533	0.970957	0.39204	-0.200643	0.103403	-0.03049	-0.0487733	0.0343367
AEN	-0.195672	1.17792	1.09125	0.195672	0.611613	0.629637	0.149367	0.630637	-0.0428475	0.211478	0.358117	0.619372
C14orf132	0.06362	0.54276	1.1437	-0.06362	0.59648	1.01984	-0.08097	-0.106363	-0.04478	0.477827	0.409243	0.820423
AK7	0.0916875	1.2014	1.26443	-0.0916875	0.679098	1.17317	0.173618	0.635297	-0.645827	1.22375	0.554573	0.225938
C17orf74	0.0440958	0.582216	1.07418	-0.0440958	0.307371	0.548056	0.0108658	-0.196997	-0.0877292	-0.0213142	-0.00992417	0.544813
DUSP14	0.0887217	1.49907	1.59876	-0.0887217	1.43733	0.186513	-0.128448	1.68219	0.179202	1.05851	0.667693	0.882422
GSDMA	-0.141831	-0.488099	1.05298	0.141831	-1.10038	0.510413	-0.303539	-1.09139	0.196238	0.0396906	-0.715849	0.394149
CYP4F3	0.194533	1.37289	1.70287	-0.194533	0.8131	1.39748	0.0147137	1.05931	0.556952	0.114588	0.362056	0.610094
PGPEP1	-0.00219333	0.636607	1.20917	0.00219333	0.699012	0.847228	0.229208	0.264928	-0.201072	0.77065	0.508292	0.697933
MX2	-0.35021	-0.09593	1.30505	0.35021	-0.55997	0.60625	0.01372	-0.28665	0.15761	0.011	-0.70132	0.35512
TAB1	-0.01483	0.29773	1.53462	0.01483	0.7606	1.35438	-0.1291	1.34267	0.42236	1.09692	0.83848	0.62868
GJA4	-0.20187	0.74431	1.57449	0.20187	-0.08992	0.57203	-0.15221	-1.04025	0.16111	0.23491	0.36255	0.2364
RUSC2	0.272492	1.21803	1.65244	-0.272492	0.271465	0.318228	-0.383952	0.066895	-0.410988	-0.279758	0.775242	0.523915
C8orf46	0.195715	0.489355	0.500035	-0.195715	0.373105	1.34472	-0.011645	0.155605	0.003525	0.422195	0.347265	0.437985
ADCK5	-0.05308	0.610815	0.81236	0.05308	0.55088	0.84924	-0.340565	0.07979	-0.048815	0.188195	-0.228735	0.591195
F2	-0.15728	0.10371	0.84173	0.15728	0.78546	0.75337	0.3963	-0.23167	-0.10002	0.2083	-0.33272	0.61528
FOLR3	0.3727	0.05592	0.92356	-0.3727	-0.099688	0.628636	-0.012666	-0.313906	0.040624	-0.773824	-0.330046	-0.200972
IFIT3	0.08295	-1.17476	1.53571	-0.08295	-1.20138	0.798065	-0.344575	0.240235	0.174365	0.017645	-0.51242	1.33898
VENTX	-0.00786875	#VALUE!	0.611384	0.00786875	0.164961	1.0274	0.107506	0.00510875	0.209459	0.398479	0.174064	0.489521
ALG11	-0.050455	0.940855	1.58152	0.050455	0.359325	0.643685	-0.277085	1.01867	0.388265	-0.170515	0.904965	0.887885
EDDM3B	-0.90585	0.25401	0.78925	0.90585	0.50577	0.80105	0.06438	0.57491	-0.43416	0.7584	0.26673	0.48085
REM2	-0.00365125	0.266421	0.881596	0.00365125	0.625841	0.696666	0.125104	0.904509	0.102846	0.692496	0.0680687	0.711504
SLC35G6	0.105628	0.622558	0.994548	-0.105628	0.374638	0.782538	-0.067135	0.0759417	0.277582	0.681158	0.138912	0.448725
IGFBP4	-0.019625	0.936407	1.11674	0.019625	0.818697	0.894605	-0.19612	0.908532	0.353552	0.270703	0.42534	0.572195
HBZ	0.5579	-1.04341	1.89709	-0.5579	-0.83316	-0.30505	-1.30039	-0.26376	-0.22011	-0.78889	-0.41524	-0.64605
MOV10L1	0.48163	-0.20984	0.59262	-0.48163	1.4197	1.20488	-0.30837	0.46705	-0.84215	1.85009	1.80764	0.33746
RCSD1	-0.08787	0.01877	0.87913	0.08787	-0.08539	0.96811	-0.19651	-0.23665	0.06353	0.26817	-0.45028	0.346
NMNAT3	0.975345	1.75391	1.81099	-0.975345	1.16989	0.808565	0.283295	1.47165	0.424475	1.05981	0.898185	1.01797
ATG10	0.213537	1.13214	1.66382	-0.213537	-0.0664775	0.0896075	-1.1164	0.0074225	-0.196793	-0.0338125	2.47324	0.891942
C1QTNF7	0.23203	1.89024	1.84242	-0.23203	-0.16694	2.03228	1.63871	1.80251	1.3377	1.43269	0.72528	0.74726
DNAJB6	0.03793	0.05509	1.26188	-0.03793	0.70137	0.37623	-0.39977	-0.04766	0.19303	0.17701	0.25948	-0.27549
PHACTR1	0.358685	-0.144515	0.732775	-0.358685	-0.098455	1.37572	1.12601	1.28073	0.286915	1.05651	1.11559	1.10617
TJP2	-0.806641	0.131149	1.85102	0.806641	-0.533936	-0.100861	-0.775041	0.0214762	0.0523863	0.302256	0.269836	0.836924
TMC1	-0.37568	0.628386	1.36396	0.37568	-0.15553	0.314764	-0.359348	0.203786	-0.07237	-0.576308	0.314558	-0.065334
LRRC4C	-0.287553	0.21039	0.934843	0.287553	0.509947	0.63481	-0.630037	-0.601983	-0.36502	0.505633	-0.712197	0.684663
MCF2L	0.41519	0.88594	0.96499	-0.41519	0.59131	1.19687	-0.01644	0.17032	-0.50525	0.41573	0.04003	0.73378
DERA	-0.191058	0.504802	1.21653	0.191058	0.520825	0.757452	0.550365	0.413018	0.379422	0.247415	0.606808	1.48561
FAM81A	-0.413395	-0.083115	0.633905	0.413395	0.839265	1.07525	0.505955	-0.175805	-0.783255	0.013135	-0.707875	0.500945
LOXHD1	-0.147545	0.552998	0.781092	0.147545	0.418712	0.993173	-0.574115	0.418623	-0.260362	0.07799	-0.292073	0.02473
PIK3CD	-0.0883433	0.41265	1.27616	0.0883433	-0.287633	0.396933	1.79777	0.0282233	-0.20601	-0.158647	1.92791	0.33569
AXDND1	0.04825	0.63108	0.96624	-0.04825	-0.09189	1.09646	-0.02198	0.30834	-0.5282	0.66268	-0.11647	0.43508
IL1R2	-0.122634	0.798446	1.316	0.122634	-0.481266	0.890274	0.293966	-0.0344213	0.426554	0.881736	0.519319	0.680089
KRT8	-0.188812	1.40488	1.65828	0.188812	1.68547	0.915265	0.444585	1.86271	0.626985	1.37121	1.12075	1.09107
MAP2K3	-0.14258	0.77331	1.67568	0.14258	0.333637	0.878967	-0.03575	0.126403	0.10856	0.747443	0.37422	0.534197
SLA2	-0.084794	0.830224	1.02792	0.084794	0.465952	1.12291	0.016874	0.399672	0.140078	0.834388	0.067082	0.723088
PIGR	-0.22751	0.589843	0.757563	0.22751	-0.13838	0.971847	0.0170575	0.29029	0.112095	0.526968	0.398125	0.413332
SEMA3A	-0.606835	-0.669265	0.863595	0.606835	-0.822695	1.72809	0.132515	0.017995	0.577675	-0.118515	-0.216005	-0.183905
C22orf28	-0.189592	-0.791128	1.71644	0.189592	-0.985445	-0.136062	-0.0725183	-0.357552	-0.325075	0.203832	-1.0578	-0.329615
C1orf74	0.017487	-0.100233	1.61388	-0.017487	-0.048005	0.498825	-1.12862	-0.442659	0.068847	-0.301173	-0.763647	-0.076543
TTC29	-0.060115	0.482045	1.08502	0.060115	0.525515	1.85198	0.622315	0.403975	0.124975	1.12397	-0.926535	0.921065
GATS	0.17543	0.68164	0.81129	-0.17543	0.053085	1.17196	0.1271	1.0025	-0.459195	0.678075	0.48415	0.5763
MESDC2	-0.15859	0.42047	0.95001	0.15859	0.20028	0.92502	-0.87354	0.66428	-0.83075	0.16273	0.11212	0.49046
RTEL1	-0.14498	0.08198	0.58126	0.14498	0.01837	0.98322	1.36225	-2.05783	-0.3482	-0.29506	0.18587	0.77096
IL36G	-0.197385	-0.77383	1.29928	0.197385	0.288275	0.59415	-1.16836	-0.051275	0.10383	-0.595785	-1.60404	-1.46367
TNFAIP3	0.03024	-0.54337	2.25215	-0.03024	0.04842	1.34216	-0.22809	-0.20614	1.02954	0.35337	0.91218	0.96372
TSPAN2	0.372003	0.814541	-0.054327	-0.372003	0.735283	0.695529	-0.060031	-0.138021	0.489111	1.17636	1.12283	1.04671
XPR1	0.481673	1.03653	-1.25153	-0.481673	1.81686	-2.3095	0.30466	-0.353007	-1.85227	0.349613	2.09335	0.0954667
SLC2A5	-0.0670436	0.893984	0.399226	0.0670436	0.764913	0.491222	0.0515764	0.14492	-0.0156564	-0.133783	0.493469	0.381565
LYPLA2	0.026415	0.5628	1.21449	-0.026415	1.01141	0.47289	-0.101785	0.196035	0.51872	0.6259	0.633065	0.657585
FAM54B	-0.418905	0.911935	1.48158	0.418905	1.19748	-0.218535	-0.898595	-0.028785	0.714025	0.210245	0.247105	0.360035
TRIM63	-0.39318	2.22199	0.525875	0.39318	2.36159	0.04567	0.259458	0.211262	-0.344102	-1.4306	0.576303	-0.236868
FMOD	-0.36553	1.10949	0.48811	0.36553	0.60623	-0.10301	-0.83182	0.16766	-0.07835	-0.76957	-0.05038	0.83511
ERO1LB	0.0861283	2.36344	-0.158437	-0.0861283	2.91341	-1.45404	-0.0636167	1.62442	-0.230665	-0.255197	3.63506	-0.649582
EHD3	-0.0361281	0.684279	0.258458	0.0361281	1.13275	-0.262579	0.265306	0.189257	0.0373306	-0.0351956	0.298958	-0.175172
PPP1R1C	1.47843	1.06432	0.243125	-1.47843	1.6657	0.031485	1.85827	-0.727735	0.333965	1.73464	1.4608	0.711415
TAF1B	-0.276722	0.804702	-0.592638	0.276722	1.72699	-0.572948	1.35078	0.503602	0.874788	0.100492	0.453527	-0.827932
GPD1L	-0.320585	0.853635	-0.194965	0.320585	2.18737	-0.899563	-0.38923	-0.546377	-0.169763	-0.925137	1.11415	-0.79834
MME	-0.762945	1.55201	0.739505	0.762945	3.27174	-0.470515	-2.40124	1.42589	-0.477275	3.06406	4.35281	1.10458
GLRB	0.578825	2.15415	-0.282675	-0.578825	-0.449905	0.600845	0.461845	-0.174975	0.780685	0.849855	0.776635	0.336155
BBS7	-0.0671292	0.680686	0.00928583	0.0671292	1.1946	-0.609964	0.0495892	-0.0512842	0.242148	-0.444802	2.0479	-0.315921
SDHA	-0.001935	0.760735	-0.289605	0.001935	1.49381	-0.799345	0.945355	0.098085	1.28329	-1.65952	1.75781	-0.076985
GAPT	-1.49402	0.844865	0.610555	1.49402	1.82886	1.47992	-0.970075	0.196335	0.007955	1.18874	0.220865	1.08041
P4HA2	0.278968	2.10809	0.859178	-0.278968	1.97997	0.270142	1.09131	0.807582	-0.357492	0.646065	2.03333	0.792935
CD14	-0.866525	1.56964	1.35295	0.866525	0.975185	0.762825	0.380875	0.146485	0.366455	0.062275	0.939185	0.417505
DUSP22	-0.0679287	1.28575	0.465071	0.0679287	1.17802	-0.581909	0.436311	0.498234	0.0512813	0.329276	0.897334	0.0159963
C6orf25	0.8394	1.23802	-0.15675	-0.8394	0.43167	0.213565	0.7761	0.17051	-1.21551	0.54648	0.798275	1.16777
OSTM1	0.529347	0.805848	-1.3953	-0.529347	1.39494	-2.05854	-0.165343	-0.903528	-1.23303	-0.664987	1.58682	-0.981622
ULBP1	-0.0009975	1.89041	0.871864	0.0009975	2.34251	0.971932	-0.431464	0.766151	1.3015	0.117583	2.63589	0.936466
POM121	0.165077	1.00551	-0.247575	-0.165077	0.866481	-0.0408058	0.266183	-0.0483642	0.275783	-0.259888	1.10768	-0.199902
UBE2H	0.108485	0.67566	-0.261785	-0.108485	1.20477	-1.52926	0.00092	0.286745	0.456235	-0.188085	1.08031	0.309965
POMZP3	0.22731	0.543843	-0.0736767	-0.22731	1.15963	-0.0870267	-0.08903	-0.74926	0.50883	-0.180403	1.53055	-0.131403
ATP6V1F	0.173528	0.719182	-0.0396017	-0.173528	1.07053	-0.320108	0.105228	0.155762	0.594658	-0.147628	1.33945	0.469008
ZFAT	-0.25205	1.05654	-2.51991	0.25205	0.67333	-1.61431	-0.12931	0.12452	-0.58444	0.72072	1.07184	-1.20825
XKR9	-0.090305	1.16268	-0.068445	0.090305	0.524345	-0.573425	0.490725	-1.08691	-1.02041	-1.16972	0.635015	-0.985055
RDH10	-0.397697	0.889249	0.334706	0.397697	1.2205	0.0956314	-0.170824	-0.0645271	0.488117	-0.293497	1.47418	0.15315
TNFSF15	0.557752	1.14814	-0.836215	-0.557752	1.64024	-0.0768983	0.370752	-0.418158	1.02612	1.08248	1.88464	2.11958
LCN2	0.115968	1.01663	-0.35261	-0.115968	0.783004	0.579106	-0.335944	0.07599	-0.915804	0.08211	-0.556938	-0.801934
TAF7L	-0.35797	0.856103	-0.0667041	0.35797	1.38375	0.237974	0.268059	0.19096	-0.14235	0.138236	2.50893	0.980749
TLR7	-0.954985	0.931115	0.645945	0.954985	0.821115	1.22386	-0.529285	-0.697415	1.16115	0.602655	0.856465	0.421875
NDP	0.2162	0.767223	0.59523	-0.2162	1.12646	0.194763	0.615463	0.0095	0.302223	-0.0362	0.21335	0.5261
CITED1	-0.32245	0.42971	0.6791	0.32245	1.71929	1.19711	0.85961	0.02757	-0.99117	0.54283	0.69152	0.31138
MORC4	-0.0201113	1.63947	-0.778141	0.0201113	2.26503	-0.514831	-0.116946	1.36626	0.307238	-0.801716	2.0385	-0.109896
TSC22D3	0.59968	1.65368	0.91443	-0.59968	1.15783	0.07506	1.36686	0.04883	2.16173	-0.16938	1.28695	1.6538
TAF3	0.011798	0.830286	-0.419956	-0.011798	0.970136	-0.981464	0.125914	0.081464	0.2794	-0.224624	0.61708	0.074212
CUBN	0.0127685	0.687851	0.0023025	-0.0127685	0.898072	-0.105848	-0.342888	0.203352	-0.167377	-0.117925	0.122326	0.135741
PITRM1	0.11129	1.21206	-0.136673	-0.11129	1.24318	-0.48152	-0.0419567	0.421633	0.257343	0.34452	0.34301	0.0519633
AKR1C1	-0.0364876	1.73033	0.688422	0.0364876	1.3867	0.575485	0.911605	0.893528	0.797178	-0.567282	0.0989785	-0.566602
ITIH2	-0.57002	1.15096	-0.33008	0.57002	0.48894	0.46247	-0.27224	-0.25245	0.19607	0.13471	0.07622	0.71583
EGR2	0.176684	1.16799	-0.0934663	-0.176684	2.12957	-0.336769	-0.299369	0.521126	-1.1794	-0.0797962	1.42429	-0.176591
ANKRD1	-0.302919	0.892755	0.0534138	0.302919	1.38068	-0.08977	0.09607	0.00254625	-0.0958937	0.171522	3.11406	1.76688
TRUB1	-0.221267	0.958317	-1.33443	0.221267	0.98837	-0.135113	-0.17498	0.327057	0.03966	-0.0637433	0.0687433	0.304943
CADM1	0.0569388	1.7417	-2.21013	-0.0569388	1.67409	-2.831	0.168981	-0.0167538	-2.49114	-0.0677113	1.45639	-0.422136
TUB	-0.11521	0.588069	0.243376	0.11521	1.12694	0.05692	0.0560814	-0.270866	-0.365736	-0.115569	0.877046	0.046535
TP53I11	-0.048125	1.23739	0.524795	0.048125	1.47233	0.31587	0.344685	-0.31651	-0.477585	0.279745	1.68832	0.16276
ADM	-0.310047	1.70271	1.41682	0.310047	1.32464	1.27953	0.862672	0.572773	-0.195183	0.489858	0.687237	0.449138
C12orf45	-0.171721	0.752943	-0.899879	0.171721	1.2131	-0.100727	-0.061457	-0.012231	-0.103681	-0.342271	0.646085	-0.210191
C3AR1	0.23525	0.454333	1.56592	-0.23525	1.12231	0.861053	0.891923	0.0639233	1.13315	0.73505	0.297123	1.82311
AICDA	-0.23801	1.97692	1.76166	0.23801	-0.21775	0.68686	0.08086	0.02336	1.14336	0.74792	0.08119	1.08674
A2M	-0.25611	0.56847	1.70872	0.25611	1.17395	2.10648	0.81437	0.15601	1.14437	1.33598	0.81485	1.34262
CLEC2B	0.534553	1.22353	-0.0893167	-0.534553	1.85058	-0.879453	-0.00643	0.72449	-0.02954	-0.13357	0.279413	-0.20874
HIST4H4	0.136805	0.893115	0.62732	-0.136805	1.11631	-1.01026	1.24013	-0.3956	0.50864	0.021575	-0.117545	-0.64284
ADCY6	0.0323185	0.989313	0.993165	-0.0323185	0.652972	0.217137	0.0994005	0.23294	0.0944595	0.115102	0.910613	0.461147
NTS	0.139137	0.690148	0.478045	-0.139137	0.930447	0.511293	-0.0341525	-0.373818	0.33666	-0.308542	0.238687	0.048955
FAM155A	0.158895	1.14308	-0.147825	-0.158895	0.617105	0.767185	1.18573	-0.220825	0.689355	-0.661535	-1.51792	-0.772665
GCH1	-0.020215	1.97713	1.91345	0.020215	0.919245	0.180572	0.910705	0.777228	1.47829	-0.559562	1.58412	0.535595
TSSK4	-0.0207083	0.869928	0.641775	0.0207083	1.25948	0.805905	-0.0568583	-0.247012	-0.271395	-0.00483167	0.0484817	0.320542
RASGRF1	-0.02044	1.70233	-0.127053	0.02044	0.631103	0.17702	-0.125167	0.047115	0.171	0.374905	1.28981	0.607895
LOXL1	0.127459	1.16783	0.362386	-0.127459	1.29402	0.384274	0.442134	0.214655	-0.30847	-0.000435834	0.813436	0.254267
WDR61	0.152505	0.978075	0.892155	-0.152505	0.646665	0.599455	1.43969	-0.026485	1.14512	-0.444355	-0.142945	-0.861495
ZNF423	-0.2705	0.174616	-0.340594	0.2705	1.48881	-0.011844	0.138134	-0.0395	-0.04675	-0.341336	-0.010132	-0.097264
CAPNS2	-0.229868	2.59816	1.23098	0.229868	2.24078	0.967742	0.422658	1.67056	1.82134	-1.02107	1.14652	-1.36344
RASD1	-0.097379	1.13154	0.592331	0.097379	1.06042	1.43682	0.373311	0.403447	0.511095	0.522767	0.926315	0.470199
KRTAP2-1	-0.12178	1.31576	1.17868	0.12178	0.55157	1.61601	0.207253	-0.0475367	0.592673	1.00405	0.60435	1.45726
KRTAP2-2	-0.77246	1.8783	1.18719	0.77246	1.54114	0.00353	2.12192	-0.12174	1.83116	0.76237	0.33768	1.35933
B4GALNT2	-0.331245	0.621056	0.154987	0.331245	1.24458	-0.012204	-0.082378	-0.525822	-0.687204	-0.390888	0.160459	0.077481
FDXR	-0.121786	1.80371	1.60039	0.121786	1.47259	1.0176	-0.0542961	0.373425	0.326013	0.129014	1.25639	0.870645
ANKRD29	0.145912	1.33606	0.0438864	-0.145912	1.19627	-0.0122579	-0.0883407	0.265589	0.0272436	-0.335845	0.395092	-0.132191
CABYR	-0.957107	2.51409	0.277738	0.957107	3.1357	1.55492	-0.549018	1.65671	1.47816	-1.45904	2.00568	0.497787
ZNF562	-0.081025	1.19948	1.04187	0.081025	1.27052	1.05605	-0.427655	0.375105	0.290865	0.054605	1.11485	1.08414
ZBTB46	-0.07848	0.9899	-0.28571	0.07848	0.78021	0.07383	-0.08298	0.1805	-0.26834	0.2908	0.50803	0.04371
C20orf27	-1.31609	2.44747	1.93922	1.31609	2.11078	0.68357	1.61068	0.66965	1.65876	2.37736	0.81599	0.98839
CSTL1	0.550597	1.10999	1.14579	-0.550597	1.2813	0.148682	0.524667	-0.333413	0.403212	-0.339338	0.584647	2.04638
HUNK	0.116769	0.791154	-0.176089	-0.116769	0.956941	-0.121191	-0.252579	0.0497638	-0.481276	-0.385231	0.267731	0.0820338
SLC5A3	0.2336	1.59906	-0.607261	-0.2336	1.70669	-0.568801	0.218109	0.709407	-0.10817	-0.240909	0.949201	-0.530536
MPPED1	0.116135	1.80398	2.7279	-0.116135	1.13525	1.05686	0.708325	0.607855	1.44775	1.11956	1.0476	1.04449
FNDC7	-0.212818	0.0833983	0.967267	0.212818	-0.258643	0.772227	-0.365808	-0.136517	-0.347885	0.0615267	0.590965	0.556292
CRCT1	0.140945	-0.187792	1.20596	-0.140945	-0.718735	0.987338	-0.816868	-1.15951	-0.106335	-0.957465	-0.994268	-0.075885
LCE3D	0.0699167	-0.530673	0.53757	-0.0699167	-0.695387	1.50501	-0.68836	-1.29138	-0.289087	-0.732153	-0.166693	-0.430983
SPRR2A	-0.53347	0.61779	3.47492	0.53347	1.48319	3.28126	1.5707	0.99952	2.20476	-0.24423	-0.82464	0.32952
SPRR2G	0.10184	0.15749	0.07552	-0.10184	0.49821	2.657	-0.89077	-0.59935	-0.04656	0.06764	0.01589	0.10984
AQP10	-0.0534917	0.534143	1.14696	0.0534917	0.388308	1.21853	0.298202	0.570785	0.165773	0.410755	0.45019	0.872007
C1orf204	0.129375	0.082715	0.972085	-0.129375	0.187555	1.04188	-0.616795	1.06483	-0.195965	0.854415	-0.164215	0.180705
SLAMF9	0.121618	0.485082	0.919636	-0.121618	-0.10885	0.903378	-0.170264	-0.00358	0.257344	0.11952	-0.023972	0.04028
RFX8	-0.272505	-0.194195	1.55445	0.272505	0.257295	0.681865	0.694435	0.434475	0.025215	-0.106185	-0.069865	0.193665
SCTR	0.382218	0.801815	1.01098	-0.382218	0.424638	1.02614	-0.0765283	0.138248	0.306062	0.438058	0.495912	0.698748
HOXD1	0.692945	0.409762	1.51706	-0.692945	0.389608	0.812895	0.453625	0.314172	0.469588	0.753118	1.1099	0.674585
HOXD3	-0.219317	0.0322625	0.656713	0.219317	0.268672	1.00071	-0.349127	0.132272	-0.170788	0.646552	-0.624243	0.811867
RUFY4	0.42342	0.36703	1.99326	-0.42342	1.12661	2.19804	-1.13617	-0.02482	0.74562	0.3271	0.09863	0.36275
NHEJ1	0.794875	0.801875	1.44826	-0.794875	0.205895	0.969465	-0.375285	0.285025	0.520285	0.902025	-0.848755	0.932995
P2RY14	-0.039675	0.51172	0.910545	0.039675	0.200785	0.850975	-0.58683	0.355295	-0.933885	0.52463	1.20876	0.819205
LRRC3B	0.015495	-2.0989	1.17691	-0.015495	-1.64431	0.533185	-0.389155	-1.33837	-0.689395	0.689205	-0.571725	0.246065
COL8A1	-0.013135	0.718445	1.23951	0.013135	0.360735	1.38339	-0.324925	0.230935	0.449245	0.459015	0.132405	0.683585
RAB6B	-0.23696	0.22904	0.76784	0.23696	-0.25394	1.32534	0.14692	0.00943	0.22841	0.4046	-0.24703	0.48962
MON1A	0.20135	0.11411	1.99563	-0.20135	0.39035	0.30805	0.68367	-0.33283	0.19206	0.21353	0.25561	0.7774
EIF4E3	0.1724	0.75828	0.00824	-0.1724	-0.0781	1.60783	0.23006	-0.50829	-0.11467	2.41387	3.61561	0.77537
TMEM44	0.07136	-0.613735	0.74429	-0.07136	-1.1343	0.78724	-0.414685	-0.398795	-0.239435	0.077825	-0.952075	-0.076755
GRK4	0.413603	0.864883	0.65175	-0.413603	2.41623	1.36377	1.68675	2.16298	0.05974	0.64296	2.62032	0.551583
RNF175	-0.45509	0.294105	1.20517	0.45509	-0.090705	0.753445	-0.521175	-0.01106	-0.167405	0.34779	-0.34607	-0.26113
RBM46	-0.189032	-0.193348	1.50504	0.189032	-0.333197	0.532793	0.393852	0.379972	-0.0879075	-0.738448	0.641607	0.644572
TMEM175	-0.402595	4.13779	1.5457	0.402595	1.82218	1.87315	0.832255	2.4448	0.566515	-0.529925	1.71398	1.47455
USP17	0.496737	0.502918	0.445342	-0.496737	-0.307943	1.12428	-0.230673	-0.0245225	-0.192688	0.260557	0.186768	0.0975325
CMYA5	0.354557	0.377443	1.36605	-0.354557	0.361697	0.73925	0.114647	2.18655	0.0395033	1.3287	0.553753	0.389833
PCDHA7	0.0247183	0.479305	1.27254	-0.0247183	0.223672	0.549425	0.448055	0.289272	-0.0569417	0.181655	0.203798	0.517942
PCDHAC1	-0.587703	1.10582	1.20837	0.587703	0.377792	1.1097	0.166862	-0.570697	0.105163	0.953557	0.0553575	1.05516
SPINK6	-0.506412	-2.3026	2.06001	0.506412	-0.654178	2.0369	-0.840712	-3.00278	1.42808	0.044245	-0.488352	0.845258
SPINK7	0.29065	-0.79451	0.601795	-0.29065	-0.57068	2.63671	-0.1841	0.83938	0.82595	-0.27665	2.39014	0.473935
N4BP3	0.222895	-0.129495	0.522055	-0.222895	-0.307065	1.2041	-0.697125	-0.309125	0.128765	0.683895	0.177815	0.302875
KAAG1	0.06577	0.27087	1.14234	-0.06577	-0.47476	0.93974	-0.35336	-0.74733	-0.74657	-0.0567	-0.32227	0.28355
BTN3A1	-0.06976	-0.41885	1.02569	0.06976	0.56695	1.0501	0.72739	0.7903	0.4163	0.22649	0.09826	0.8965
CDSN	-0.103165	0.604625	1.33112	0.103165	-0.094255	1.34468	-0.196945	-0.249535	0.446025	0.589905	0.120055	0.860495
STK31	0.01462	0.71901	1.47564	-0.01462	-0.22239	0.28459	0.72261	0.76633	-0.10766	3.02826	0.53054	1.28864
GATSL2	0.148921	0.648989	1.02515	-0.148921	0.195699	0.554007	-0.268769	0.408333	0.074849	0.053809	0.530057	0.266227
WNT16	-0.602556	0.749969	0.668021	0.602556	0.655371	1.02984	0.389574	-0.314174	0.0108562	0.230161	0.271761	0.416104
HOXA5	0.251495	0.091485	0.281725	-0.251495	-0.406675	1.35624	-0.585665	-0.406205	0.027585	0.184715	-0.108515	0.467405
GATSL1	0.266086	0.621051	1.19885	-0.266086	0.636703	0.572261	0.213653	0.673813	0.143847	0.402906	0.25168	0.306389
ARHGEF35	0.17381	-0.12115	0.85165	-0.17381	0.22883	0.8654	-0.29301	-0.01839	-0.1085	0.3248	-0.29758	0.12462
OR2A1	-0.185	0.52108	1.63346	0.185	-0.1882	1.59582	1.53427	1.47056	-1.73125	0.40576	0.32337	0.58997
OR2A42	-0.583605	0.731645	1.30868	0.583605	0.615325	0.354855	0.265795	0.934895	-0.327785	-0.301195	0.024885	0.389165
RNF122	0.474862	0.242546	1.50431	-0.474862	-0.136106	1.113	-0.014172	1.61385	-0.77521	0.162406	-0.248182	0.433038
AGPAT6	-0.144895	-1.12461	2.0442	0.144895	-0.0158617	0.429188	1.28653	-0.351232	0.455212	0.210428	-0.341935	-0.602535
PLAT	0.0421767	1.06858	1.74669	-0.0421767	1.55056	0.152403	-0.115567	0.91933	-0.44241	1.66382	-0.402037	1.15221
GEM	-0.29071	0.95977	1.0963	0.29071	0.36249	1.45126	0.55786	0.36122	0.21858	0.12945	0.64648	0.78062
FAM138C	-0.49995	-0.94498	2.20761	0.49995	1.23844	1.18774	0.00281	2.85927	0.57177	1.70272	-0.55494	-0.22103
ATP6V1G1	-0.128067	0.651307	1.07182	0.128067	0.26374	0.583207	0.145613	0.475487	0.11242	0.378903	0.365103	0.11512
OPN1MW	0.263525	1.38514	1.49856	-0.263525	0.953255	0.036325	1.23748	0.665845	-0.272225	-0.313435	0.976405	-0.944555
BMX	-0.157825	0.699655	1.13704	0.157825	-0.194335	1.94762	3.38083	0.687905	-0.447305	3.77592	-0.132535	2.55809
GAGE12J	-0.101775	1.01345	0.939575	0.101775	0.206725	0.91865	-0.23261	0.437195	0.22997	0.215715	0.078425	0.56146
RET	-0.347382	0.165263	0.945863	0.347382	-0.0581625	0.800353	0.0085775	-0.0648725	0.237983	0.146303	-0.160903	0.357027
C10orf35	-0.00764333	0.37379	1.20637	0.00764333	0.27888	0.646823	-0.673747	0.00408333	0.24628	-0.335903	0.05171	0.325607
SPON1	0.497318	-0.713228	1.15083	-0.497318	0.372713	0.642123	-0.938782	-1.42616	0.248447	-0.441507	0.696303	0.738842
VWF	0.29919	0.2451	0.61224	-0.29919	-0.05384	1.09365	-0.35894	-0.53823	-0.07479	0.11603	0.17498	-0.03943
GUCY2C	0.15194	0.858935	0.857768	-0.15194	0.411744	0.686621	0.345826	0.509962	0.0483188	0.344755	-0.019135	0.469011
MANSC4	0.33468	1.34392	1.15452	-0.33468	0.62177	1.13776	0.78993	1.13464	-0.27985	1.81016	1.55724	1.80936
KCNA1	-0.163213	0.793728	1.22587	0.163213	0.501607	0.971592	0.238538	0.0534025	-0.0340475	1.00882	-0.164458	1.26341
GABARAPL1	-0.28634	2.52983	2.99809	0.28634	2.63013	3.01697	1.62364	2.81999	1.98484	0.51221	3.50826	2.60692
ZAR1L	0.064455	0.170435	1.04008	-0.064455	0.707785	0.580745	0.231055	-0.931905	-0.171545	-0.455195	-0.080415	0.485125
PELI2	-0.163625	0.713085	1.01699	0.163625	0.232815	1.45735	0.500035	0.172125	0.561775	0.565385	-0.356275	0.671905
NRL	0.0113267	0.433407	0.63244	-0.0113267	0.264953	0.921403	0.31101	0.173393	-1.2225	0.48499	0.48027	0.870227
BMP4	-0.856935	0.668535	2.94055	0.856935	1.44866	0.608475	-0.796045	1.70903	-0.265845	3.56028	2.99591	2.05859
ZFYVE1	-0.312244	0.170454	1.20027	0.312244	1.13287	0.636184	-0.0508738	0.557816	0.195934	0.0446213	0.305364	0.640874
ISM2	-0.23769	0.32712	0.34374	0.23769	1.15086	1.28868	0.15003	-0.00456	0.03002	0.61036	-0.11964	0.32708
SLC12A6	0.605067	1.00212	2.12566	-0.605067	0.678283	1.82976	0.644303	0.840603	1.25337	0.355168	1.26191	1.56843
GLDN	-0.474575	0.844485	0.984315	0.474575	0.347925	0.963605	-0.872225	-0.112485	-0.283065	0.049265	0.383145	0.580785
CRISPLD2	-0.254045	0.47473	0.83757	0.254045	0.649825	0.785965	-0.468685	0.14048	-0.081585	0.347565	0.2929	0.73618
SYNGR3	-0.0650063	0.494006	0.548904	0.0650063	0.588761	1.18529	-0.399616	-0.315876	-0.173241	0.173564	-0.00329375	-0.00442625
SETD1A	0.02376	0.18919	0.56948	-0.02376	0.21594	1.03816	-0.24302	0.63782	0.158955	-0.36594	-0.016865	-0.02872
KCNAB3	0.48086	0.45295	0.881215	-0.48086	0.743945	0.821045	-0.080885	0.623745	-0.408105	0.93841	0.191325	0.88132
SDF2	-0.16146	0.63042	0.52545	0.16146	-0.147	1.06509	0.28176	-0.23887	-0.0729	0.52584	0.58704	0.48276
LRRC3C	-0.04963	0.828817	0.79591	0.04963	0.404367	1.13853	0.15484	-0.0687533	0.29835	0.67249	0.448167	0.661273
KRTAP4-7	-0.0830025	0.117627	0.916458	0.0830025	-0.0512075	0.949778	-0.406118	-0.0602925	-0.0176525	0.157303	0.310142	0.302642
NKIRAS2	-0.248183	1.27186	1.50765	0.248183	0.405577	0.917543	0.261808	0.966642	0.368598	0.535508	0.0612125	0.789698
CSH2	-0.449175	-0.198985	1.68749	0.449175	0.010825	0.409995	0.234225	0.052895	-0.591145	1.12067	0.509385	0.307955
FAM195B	0.0199488	0.236384	0.966356	-0.0199488	0.0452162	0.608559	0.375359	-0.118759	0.164784	0.293444	0.0211238	0.391434
DSG4	-0.144729	-0.0796747	1.77326	0.144729	0.189914	1.32271	0.334727	-0.0298165	0.121775	0.282294	-0.129324	0.247278
TMEM91	-0.00094	0.903251	1.20823	0.00094	0.539001	1.0416	0.18537	0.214452	0.080095	0.473517	0.705509	0.778585
C19orf69	0.128718	0.749862	1.19931	-0.128718	0.545697	1.15295	0.639068	0.619507	0.179108	0.109168	-0.278203	1.2654
CEACAM5	-0.108306	0.671928	1.1293	0.108306	1.00101	0.876737	0.210257	0.587556	0.159494	0.441129	0.402018	0.527392
APOE	0.09946	0.7895	1.25342	-0.09946	0.07038	1.18245	0.155135	-0.46573	0.163115	0.613035	0.009125	0.573535
IGFL4	-0.295736	0.625561	0.836894	0.295736	0.386626	1.17846	0.0581812	0.427821	-0.248641	0.499054	0.194716	0.327036
CRX	-0.056435	0.519835	1.77845	0.056435	0.921175	1.82329	0.958925	0.033675	0.677295	0.428595	0.682455	0.672055
SIGLEC10	-0.0303675	0.347382	0.610442	0.0303675	0.291397	1.10279	-0.359488	-0.284407	-0.202013	0.258993	0.161793	0.449858
SDCBP2	-0.231011	0.552275	1.81325	0.231011	0.558316	1.5516	0.050865	0.626696	0.796064	0.623094	0.464402	0.692292
MAP1LC3A	-0.287442	1.30151	1.37521	0.287442	0.737642	0.608208	0.0232425	1.41517	-0.0275775	-0.341517	0.375148	0.641197
ADAMTS1	0.31828	-2.29918	2.39733	-0.31828	-1.32479	2.22254	0.03531	-0.17114	-0.25524	0.44228	0.24111	2.09334
KRTAP21-2	0.0483	0.775855	0.53136	-0.0483	0.842585	1.69034	0.639105	0.311995	-0.162105	1.09543	0.13525	1.06846
S100B	0.09963	0.35624	1.04371	-0.09963	2.21113	1.83022	0.02572	1.25311	0.81343	0.33409	0.98826	1.17453
GGT1	-0.137662	-0.702893	0.930517	0.137662	0.116483	1.93427	-0.352027	-0.518857	-0.932207	0.0244125	0.830503	0.0964975
LGALS2	-0.060705	0.76771	0.661735	0.060705	1.24273	1.16107	-0.10903	0.879205	-0.474005	-0.271805	1.77568	0.29299
TYMP	0.05054	-1.533	1.11376	-0.05054	-0.47059	0.781835	0.07273	-0.79523	-0.697215	-0.272855	-0.74775	-0.297235

## Sheet: readme
Data expressed as log2 fold change comapred to average of untreated no siRNA and Scr control
