# Supplementary material for: Genome-wide characterization reveals complex interplay between TP53 and TP63 in response to genotoxic stress
Source: Nucleic Acids Res. 2014 May 13;42(10):6270–85. doi: 10.1093/nar/gku299 (PMC4041465; doi:10.1093/nar/gku299)
Supplement: SUPPLEMENTARY DATA [file supp_gku299_nar-03118-x-2013-File008.zip › NAR-03118-2013 Suppl files/Supplementary_file_6.xls]

## Sheet: overlap thurlow
				TP63 or TP53 bound
Thurlow	p53 bound	p63 bound	t53p63bound		Common	p53 only	p63 only		p53 bound	p63 bound	t53p63bound		Common	p53 only	p63 only		p53 bound	p63 bound	t53p63bound		Common	p53 only	p63 only		p53 bound	p63 bound	t53p63bound		Common	p53 only	p63 only
total genes	p53 dep induced	p53 induced	p53 induced	72	54	3	15		p53 dep induced	p53 induced	p53 induced	67	49	5	13		p53 dep repressed	p53 dep repressed	p53 dep repressed	473	264	29	180		p53 dep repressed	p53 dep repressed	p53 dep repressed	234	121	10	103
on array	of 599	of 717	773	DQX1	DQX1	SAC3D1	XPR1		of 599	of 717	773	TP53I3	TP53I3	SFTA2	EHD3		1362	2091	2236	DSN1	DSN1	COMMD2	USP1		1362	2091	2236	MTF1	MTF1	IMPDH2	CLCA4
16640	HNSCC increased	HNSCC increased	HNSCC increased	IL1B	IL1B	TNFRSF10A	TAF1B		HNSCC decreased	HNSCC decreased	HNSCC decreased	ZNF561	ZNF561	TP53	GPD1L		HNSCC increased	HNSCC increased	HNSCC increased	RBL1	RBL1	ANKRD27	LRP8		HNSCC decreased	HNSCC decreased	HNSCC decreased	VAV3	VAV3	PEX3	ATG4C
	1840	1840	1840	GLS2	GLS2	NFKBIA	P4HA2		1528	1528	1528	GPX3	GPX3	C3orf23	DUSP22		1840	1840	1840	AURKA	AURKA	DCLRE1B	DEPDC1		1528	1528	1528	MBOAT2	MBOAT2	DPYSL2	PRKACB
				PGF	PGF		POMZP3		overlap	overlap	overlap	PRDM1	PRDM1	C10orf32	ZNF423		overlap	overlap	overlap	STMN1	STMN1	GFM1	LRRC8D		overlap	overlap	overlap	VPS36	VPS36	ZDHHC21	RALGPS2
	overlap	overlap	overlap	GDF15	GDF15		AKR1C1		54	62	67	DTWD1	DTWD1	PID1	CAPNS2		293	444	473	ORC1	ORC1	CENPO	KIF14		131	224	234	ZSWIM7	ZSWIM7	LMBRD1	ELOVL1
	57	69	72	ACPL2	ACPL2		ADM					GRN	GRN		CRCT1					ISG20L2	ISG20L2	PLK4	ADSS					C10orf76	C10orf76	AKD1	MED8
				BLCAP	BLCAP		NTS					CES2	CES2		P2RY14					UBE2T	UBE2T	CENPW	STIL					C1orf21	C1orf21	CYP2R1	SH3YL1
				RANGAP1	RANGAP1		CABYR					RASSF5	RASSF5		EIF4E3					INTS7	INTS7	HELLS	SSX2IP					PPP1R12B	PPP1R12B	TXNDC15	MALL
				UCN2	UCN2		SLC5A3					SLAMF7	SLAMF7		SPINK7					CDC25A	CDC25A	PLK1	HENMT1					SRSF3	SRSF3	GNAI3	SACM1L
				PON3	PON3		COL8A1					ZMAT5	ZMAT5		BMX					CEBPZ	CEBPZ	RAD54L	TTF2					AIM1	AIM1	NUDT13	SUCLG2
				BAIAP2L1	BAIAP2L1		STK31					XPC	XPC		VWF					HJURP	HJURP	P4HA1	SF3B4					GPSM2	GPSM2		GORASP1
				EZH2	EZH2		C10orf35					KRCC1	KRCC1		GUCY2C					PHIP	PHIP	NUP107	DTL					FOXP1	FOXP1		HPSE
				DFNB31	DFNB31		GABARAPL1					SDPR	SDPR		SLC12A6					PBK	PBK	KIF18A	PYCR2					C2orf55	C2orf55		PLRG1
				TNFRSF10B	TNFRSF10B		SYNGR3					SLC13A4	SLC13A4							SLC25A32	SLC25A32	TIMELESS	PARP1					PDZD2	PDZD2		CDK7
				FLNA	FLNA		TYMP					SESN1	SESN1							ERCC6L	ERCC6L	KIF2C	C1orf131					PIK3R1	PIK3R1		SAR1B
				IKBIP	IKBIP							LYNX1	LYNX1							TRMT2B	TRMT2B	EXO1	EPT1					EPB41L4A	EPB41L4A		DAB2
				TBX3	TBX3							TAB3	TAB3							DNA2	DNA2	RARRES1	LCLAT1					SNCA	SNCA		MRPS36
				ISYNA1	ISYNA1							SIAE	SIAE							CBX5	CBX5	RASSF8	ALMS1					RAPGEF2	RAPGEF2		PAPD4
				NRP2	NRP2							RASAL1	RASAL1							CEP152	CEP152	VMP1	BUB1					HIPK2	HIPK2		RMND5B
				RHBDD2	RHBDD2							ALDH7A1	ALDH7A1							AURKB	AURKB	DSCC1	CKAP2L					KANK1	KANK1		SFRP1
				CTHRC1	CTHRC1							C5orf4	C5orf4							GINS2	GINS2	C12orf73	ACVR1					VPS13A	VPS13A		PRSS3
				ICAM4	ICAM4							FAM13C	FAM13C							ENOSF1	ENOSF1	URB2	E2F6					SLC7A1	SLC7A1		ANXA1
				CYP2S1	CYP2S1							ZNF654	ZNF654							PTPN2	PTPN2	ZBTB10	NCAPH					TAOK3	TAOK3		ZC4H2
				POLR2H	POLR2H							SCIN	SCIN							CCNL1	CCNL1	OSGIN2	TNIK					RAB27A	RAB27A		NRP1
				ADAM23	ADAM23							CROT	CROT							HIST1H2AM	HIST1H2AM	PTPMT1	LRRC58					GABPB2	GABPB2		CCDC6
				EFNB1	EFNB1							IL16	IL16							CDCA5	CDCA5	CHRNA5	POLQ					ELOVL6	ELOVL6		ATL3
				CD276	CD276							IL33	IL33							MKI67	MKI67	LRPPRC	HLTF					UAP1	UAP1		TRIM6
				PHF20	PHF20							IL13RA1	IL13RA1							POLE2	POLE2	GLS	BCHE					FAR1	FAR1		TMEM218
				ABCG1	ABCG1							LACC1	LACC1							LRRC8B	LRRC8B	RIF1	USP13					SPATA6	SPATA6		ACAD8
				ACOT7	ACOT7							ARHGEF3	ARHGEF3							CKS1B	CKS1B		MCM2					TRMT1L	TRMT1L		SLC16A7
				ZMAT3	ZMAT3							GOLGB1	GOLGB1							DARS2	DARS2		TM4SF1					CPVL	CPVL		PYROXD1
				CERS6	CERS6							SPATA18	SPATA18							RRM2	RRM2		TRIM59					GNE	GNE		MTRF1
				PGAP1	PGAP1							UNC13B	UNC13B							CENPA	CENPA		TBCCD1					MPZL2	MPZL2		ALG5
				PPP2R2B	PPP2R2B							HSDL2	HSDL2							MSH2	MSH2		PPAT					ABLIM1	ABLIM1		LPCAT2
				TMEM68	TMEM68							ENPP2	ENPP2							TRIP13	TRIP13		MND1					TMBIM4	TMBIM4		MLKL
				RIMS2	RIMS2							CELF2	CELF2							ANLN	ANLN		TACC3					GSPT1	GSPT1		SHMT1
				E2F7	E2F7							FAM107B	FAM107B							TUBB	TUBB		PAICS					TIFA	TIFA		CRYZL1
				SMAD3	SMAD3							LNX1	LNX1							KIFC1	KIFC1		CCNA2					PRMT2	PRMT2		PALMD
				ECE1	ECE1							SORBS2	SORBS2							RMI1	RMI1		NUP155					CYBRD1	CYBRD1		CCBL2
				RAB8B	RAB8B							RETSAT	RETSAT							ESCO2	ESCO2		DEPDC1B					C10orf57	C10orf57		ALG14
				MDC1	MDC1							DHRS12	DHRS12							FAM92A1	FAM92A1		RNF145					C12orf26	C12orf26		MEIS1
				C3orf52	C3orf52							GALNT5	GALNT5							SQLE	SQLE		PHF15					NFIA	NFIA		TRAK2
				CSNK1E	CSNK1E							ECSCR	ECSCR							DDX10	DDX10		NRM					RABGAP1L	RABGAP1L		DBI
				PLAUR	PLAUR							CYP3A5	CYP3A5							CDK1	CDK1		SNX10					GRAMD1C	GRAMD1C		MOB4
				CBX6	CBX6							KCNK7	KCNK7							NCAPD2	NCAPD2		VKORC1L1					RPS6KA2	RPS6KA2		CCNYL1
				ARTN	ARTN							PPP1R3C	PPP1R3C							DIP2B	DIP2B		CASP2					RECK	RECK		UBE2E1
				DYRK3	DYRK3							GJA4	GJA4							XPOT	XPOT		NCAPG2					DLC1	DLC1		LZTFL1
				IL6	IL6							C1QTNF7	C1QTNF7							BUB1B	BUB1B		LSM5					PARVA	PARVA		CCR2
				WISP1	WISP1							IL1R2	IL1R2							ZWILCH	ZWILCH		FIGNL1					TMEM45B	TMEM45B		THOC7
				DDIT4	DDIT4							SFTA2								PARP2	PARP2		DBF4					IKZF2	IKZF2		CHMP2B
				PUS1	PUS1							TP53								ORC6	ORC6		MTERFD1					SCEL	SCEL		CCDC80
				NMNAT3	NMNAT3							C3orf23								UHRF1	UHRF1		CDCA2					FGF14	FGF14		RABL3
				KRT8	KRT8							C10orf32								PDCD2L	PDCD2L		KIAA0368					CLASP2	CLASP2		ARL6IP5
				TNFAIP3	TNFAIP3							PID1								GPI	GPI		ZNF367					PRKAR2A	PRKAR2A		SH3D19
				SAC3D1								EHD3								CEP192	CEP192		XIAP					KRCC1	KRCC1		LCORL
				TNFRSF10A								GPD1L								U2SURP	U2SURP		KIF11					TFPI	TFPI		TBC1D1
				NFKBIA								DUSP22								FANCI	FANCI		SMC3					PER2	PER2		GUF1
				XPR1								ZNF423								ATAD5	ATAD5		CEP55					OXCT1	OXCT1		CWH43
				TAF1B								CAPNS2								AKT3	AKT3		QSER1					CREB3L2	CREB3L2		CLOCK
				P4HA2								CRCT1								PHLDB2	PHLDB2		CELF1					ERMP1	ERMP1		USO1
				POMZP3								P2RY14								RSRC1	RSRC1		USP28					NIPAL2	NIPAL2		GAB1
				AKR1C1								EIF4E3								TBL1XR1	TBL1XR1		WBP11					RNLS	RNLS		COMMD8
				ADM								SPINK7								TP63	TP63		ARNTL2					N4BP2L2	N4BP2L2		AIMP1
				NTS								BMX								ACAP2	ACAP2		GTF2H3					DOCK9	DOCK9		C4orf32
				CABYR								VWF								CD109	CD109		FOXM1					EEA1	EEA1		MSMO1
				SLC5A3								GUCY2C								PRKDC	PRKDC		CAPRIN2					EFNA5	EFNA5		CLCN3
				COL8A1								SLC12A6								VPS13B	VPS13B		HNRNPA1					UBE2G1	UBE2G1		FAM172A
				STK31																ABCC4	ABCC4		CDK4					CTDSPL	CTDSPL		PARP8
				C10orf35																KNTC1	KNTC1		RASSF9					NSA2	NSA2		HMGCR
				GABARAPL1																VRK1	VRK1		NAA25					SLC25A46	SLC25A46		TTC37
				SYNGR3																CCDC91	CCDC91		BRCA2					DMXL1	DMXL1		REEP5
				TYMP																WDHD1	WDHD1		SCFD1					ATP10D	ATP10D		SEC24A
																				C1orf135	C1orf135		G2E3					EXOC1	EXOC1		UBR2
																				CEP70	CEP70		DDHD1					AIG1	AIG1		C6orf132
																				ATL2	ATL2		CDKN3					RBPMS	RBPMS		SEC63
																				FAM161A	FAM161A		GPX2					HOOK3	HOOK3		CDK19
																				RAPGEF5	RAPGEF5		CASC5					MLLT10	MLLT10		PHACTR2
																				SETX	SETX		DMXL2					UCHL3	UCHL3		HDDC2
																				RACGAP1	RACGAP1		AAGAB					DAAM1	DAAM1		MIOS
																				TIPIN	TIPIN		KIF23					ARIH2	ARIH2		RAB2A
																				DLGAP5	DLGAP5		SCG5					PPP2R5C	PPP2R5C		SH2D4A
																				CDC45	CDC45		RAD51					EPS15	EPS15		SH3BGRL
																				ARL6IP6	ARL6IP6		CTDSPL2					LPHN2	LPHN2		USP6NL
																				TTC26	TTC26		PRC1					KAT2B	KAT2B		NT5C2
																				MTBP	MTBP		RRN3					MAGI1	MAGI1		FAM149B1
																				PPRC1	PPRC1		CIRH1A					BAZ2B	BAZ2B		NUCB2
																				MRPL42	MRPL42		RFWD3					STK39	STK39		MUC15
																				TOM1L1	TOM1L1		KPNB1					HIBCH	HIBCH		CASP1
																				PRR11	PRR11		TMEM97					SPAG16	SPAG16		ERP27
																				DDX11	DDX11		RAD51D					CAB39	CAB39		CAB39L
																				BRD9	BRD9		PSMC3IP					UBE2D2	UBE2D2		ATP6V1D
																				C5orf28	C5orf28		BRCA1					PDLIM5	PDLIM5		VTI1B
																				CDC25C	CDC25C		GJC1					PRDM5	PRDM5		ZFYVE21
																				IKBKAP	IKBKAP		EFTUD2					INPP4B	INPP4B		UACA
																				CTSC	CTSC		SMCHD1					AKAP9	AKAP9		ZNF770
																				DHRS13	DHRS13		C18orf54					UTRN	UTRN		PITPNA
																				POLG2	POLG2		SKA1					SNX9	SNX9		PAFAH1B1
																				KRI1	KRI1		TIMM50					SMARCA2	SMARCA2		GALNT1
																				PTRH2	PTRH2		CHAF1A					MOB3B	MOB3B		ZNF57
																				ADSL	ADSL		RNASEH2A					GNAQ	GNAQ		ZNF823
																				SPEN	SPEN		TEAD2					NCOA2	NCOA2		BRWD1
																				SSFA2	SSFA2		MYBL2					EXPH5	EXPH5		TMEM50B
																				CNTNAP2	CNTNAP2		ASXL1					MPP7	MPP7		TIMP3
																				C8orf47	C8orf47		GART					MIPEP	MIPEP
																				FUS	FUS		DONSON					MBNL2	MBNL2
																				USP10	USP10		YWHAH					WNK1	WNK1
																				PTPRF	PTPRF		MTR					FGD4	FGD4
																				C3orf26	C3orf26		RLF					THSD4	THSD4
																				PRELID2	PRELID2		IPO9					NCOR1	NCOR1
																				RNF217	RNF217		ZC3H11A					LNPEP	LNPEP
																				DOCK1	DOCK1		LPGAT1					SPINK5	SPINK5
																				DNM1L	DNM1L		RPS6KC1					MLL	MLL
																				NDE1	NDE1		MARK1					PARP4	PARP4
																				CCBL1	CCBL1		KDM1A					NFIX	NFIX
																				MPHOSPH9	MPHOSPH9		SRSF10					EFEMP1	EFEMP1
																				DIEXF	DIEXF		SLC30A7					DHRS12	DHRS12
																				C15orf23	C15orf23		PTGFRN					WIBG	WIBG
																				UBA2	UBA2		CHD1L					NUP88	NUP88
																				LIN9	LIN9		TAF1A					ACADM	ACADM
																				CEP170	CEP170		CHML					GLTSCR2	GLTSCR2
																				RUVBL1	RUVBL1		HNRNPU					BCAP29	BCAP29
																				DCUN1D1	DCUN1D1		SCCPDH					IMPDH2
																				CCDC88A	CCDC88A		NOL10					PEX3
																				USP34	USP34		SPAST					DPYSL2
																				PPP3R1	PPP3R1		EML4					ZDHHC21
																				IQCA1	IQCA1		XPO1					LMBRD1
																				MYO10	MYO10		ZNF638					AKD1
																				DROSHA	DROSHA		PLA2R1					CYP2R1
																				G3BP2	G3BP2		ABI2					TXNDC15
																				ARSJ	ARSJ		ADAM17					GNAI3
																				PDGFA	PDGFA		ODC1					NUDT13
																				SNX13	SNX13		PDIA6					CLCA4
																				CDK6	CDK6		GTF3C2					ATG4C
																				BAIAP2L1	BAIAP2L1		HSPD1					PRKACB
																				EZH2	EZH2		FNDC3B					RALGPS2
																				XPO5	XPO5		ATP2C1					ELOVL1
																				PTPRK	PTPRK		XRN1					MED8
																				TTF1	TTF1		DHX36					SH3YL1
																				PTK2	PTK2		SENP2					MALL
																				FAM122B	FAM122B		MB21D2					SACM1L
																				ARL3	ARL3		LRCH3					SUCLG2
																				TMEM194A	TMEM194A		PCCB					GORASP1
																				PAWR	PAWR		DNAJB11					HPSE
																				ANP32A	ANP32A		WHSC1					PLRG1
																				BAZ1A	BAZ1A		UBA6					CDK7
																				MYH10	MYH10		NSUN2					SAR1B
																				SPAG9	SPAG9		KIF3A					DAB2
																				MRPS23	MRPS23		SPRY4					MRPS36
																				CFDP1	CFDP1		E2F3					PAPD4
																				DNMT1	DNMT1		COL12A1					RMND5B
																				CDC42BPA	CDC42BPA		BAG2					SFRP1
																				PARL	PARL		PSMB1					PRSS3
																				RPL39L	RPL39L		SRPK2					ANXA1
																				PPM1G	PPM1G		MET					ZC4H2
																				SPRED2	SPRED2		NUP205					NRP1
																				MED27	MED27		IGF2BP3					CCDC6
																				PDE7A	PDE7A		DPY19L1					ATL3
																				CKAP5	CKAP5		RBM28					TRIM6
																				MYO5A	MYO5A		RHEB					TMEM218
																				GLG1	GLG1		WHSC1L1					ACAD8
																				CDC25B	CDC25B		LACTB2					SLC16A7
																				SLC25A33	SLC25A33		EPB41L4B					PYROXD1
																				CEP85	CEP85		TBL1X					MTRF1
																				MACF1	MACF1		CXorf57					ALG5
																				NASP	NASP		ZNF280C					LPCAT2
																				ZFYVE9	ZFYVE9		FAM208B					MLKL
																				SNX27	SNX27		CSGALNACT2					SHMT1
																				PRRC2C	PRRC2C		INPP5F					CRYZL1
																				CAMSAP2	CAMSAP2		TFAM					PALMD
																				SRGAP2	SRGAP2		KIF21A					CCBL2
																				DNAH14	DNAH14		SLC38A1					ALG14
																				C1orf31	C1orf31		PPTC7					MEIS1
																				UMPS	UMPS		PARN					TRAK2
																				ATP11B	ATP11B		RMI2					DBI
																				PNO1	PNO1		RBBP8					MOB4
																				WDR54	WDR54		TTC39C					CCNYL1
																				ARHGAP26	ARHGAP26		DSG2					UBE2E1
																				EGFR	EGFR		EPS15L1					LZTFL1
																				MRPS17	MRPS17		ZNF507					CCR2
																				GBAS	GBAS		CTNNBL1					THOC7
																				STAG3L4	STAG3L4							CHMP2B
																				PHTF2	PHTF2							CCDC80
																				GMNN	GMNN							RABL3
																				SLC29A1	SLC29A1							ARL6IP5
																				PPP1R14C	PPP1R14C							SH3D19
																				CEP78	CEP78							LCORL
																				NRG1	NRG1							TBC1D1
																				AP2B1	AP2B1							GUF1
																				TADA2A	TADA2A							CWH43
																				EME1	EME1							CLOCK
																				HNRNPM	HNRNPM							USO1
																				EIF3B	EIF3B							GAB1
																				MGA	MGA							COMMD8
																				MARK3	MARK3							AIMP1
																				ADRBK2	ADRBK2							C4orf32
																				MYH9	MYH9							MSMO1
																				EIF4G3	EIF4G3							CLCN3
																				IFI16	IFI16							FAM172A
																				ACBD6	ACBD6							PARP8
																				NUCKS1	NUCKS1							HMGCR
																				ENAH	ENAH							TTC37
																				PCNXL2	PCNXL2							REEP5
																				AHCTF1	AHCTF1							SEC24A
																				BBX	BBX							UBR2
																				GSK3B	GSK3B							C6orf132
																				PDIA5	PDIA5							SEC63
																				RYK	RYK							CDK19
																				PHC3	PHC3							PHACTR2
																				IGF2BP2	IGF2BP2							HDDC2
																				PAK2	PAK2							MIOS
																				ASAP2	ASAP2							RAB2A
																				MAP4K3	MAP4K3							SH2D4A
																				PSME4	PSME4							SH3BGRL
																				RTN4	RTN4							USP6NL
																				FMNL2	FMNL2							NT5C2
																				CERS6	CERS6							FAM149B1
																				AGPS	AGPS							NUCB2
																				MYO1B	MYO1B							MUC15
																				TRIO	TRIO							CASP1
																				NLN	NLN							ERP27
																				HOMER1	HOMER1							CAB39L
																				NSD1	NSD1							ATP6V1D
																				MANBA	MANBA							VTI1B
																				CUX1	CUX1							ZFYVE21
																				LMBR1	LMBR1							UACA
																				KIF13A	KIF13A							ZNF770
																				PREP	PREP							PITPNA
																				MTHFD1L	MTHFD1L							PAFAH1B1
																				JPH1	JPH1							GALNT1
																				STK3	STK3							ZNF57
																				EXT1	EXT1							ZNF823
																				MICAL2	MICAL2							BRWD1
																				XPNPEP1	XPNPEP1							TMEM50B
																				SPATS2	SPATS2							TIMP3
																				ZNF609	ZNF609
																				BRMS1L	BRMS1L
																				MNAT1	MNAT1
																				PCNX	PCNX
																				HELZ	HELZ
																				ZNF532	ZNF532
																				KIF16B	KIF16B
																				GMPS	GMPS
																				KIF2A	KIF2A
																				SMAD5	SMAD5
																				TGS1	TGS1
																				SLC16A1	SLC16A1
																				PLOD2	PLOD2
																				GOLIM4	GOLIM4
																				CRMP1	CRMP1
																				BAZ1B	BAZ1B
																				CEP290	CEP290
																				SART3	SART3
																				GABPB1	GABPB1
																				CEP97	CEP97
																				MYNN	MYNN
																				KLF11	KLF11
																				EHBP1	EHBP1
																				GMCL1	GMCL1
																				SFXN1	SFXN1
																				MCM4	MCM4
																				FADS2	FADS2
																				LARP4	LARP4
																				TAF15	TAF15
																				SULF1	SULF1
																				COMMD2
																				ANKRD27
																				DCLRE1B
																				GFM1
																				CENPO
																				PLK4
																				CENPW
																				HELLS
																				PLK1
																				RAD54L
																				P4HA1
																				NUP107
																				KIF18A
																				TIMELESS
																				KIF2C
																				EXO1
																				RARRES1
																				RASSF8
																				VMP1
																				DSCC1
																				C12orf73
																				URB2
																				ZBTB10
																				OSGIN2
																				PTPMT1
																				CHRNA5
																				LRPPRC
																				GLS
																				RIF1
																				USP1
																				LRP8
																				DEPDC1
																				LRRC8D
																				KIF14
																				ADSS
																				STIL
																				SSX2IP
																				HENMT1
																				TTF2
																				SF3B4
																				DTL
																				PYCR2
																				PARP1
																				C1orf131
																				EPT1
																				LCLAT1
																				ALMS1
																				BUB1
																				CKAP2L
																				ACVR1
																				E2F6
																				NCAPH
																				TNIK
																				LRRC58
																				POLQ
																				HLTF
																				BCHE
																				USP13
																				MCM2
																				TM4SF1
																				TRIM59
																				TBCCD1
																				PPAT
																				MND1
																				TACC3
																				PAICS
																				CCNA2
																				NUP155
																				DEPDC1B
																				RNF145
																				PHF15
																				NRM
																				SNX10
																				VKORC1L1
																				CASP2
																				NCAPG2
																				LSM5
																				FIGNL1
																				DBF4
																				MTERFD1
																				CDCA2
																				KIAA0368
																				ZNF367
																				XIAP
																				KIF11
																				SMC3
																				CEP55
																				QSER1
																				CELF1
																				USP28
																				WBP11
																				ARNTL2
																				GTF2H3
																				FOXM1
																				CAPRIN2
																				HNRNPA1
																				CDK4
																				RASSF9
																				NAA25
																				BRCA2
																				SCFD1
																				G2E3
																				DDHD1
																				CDKN3
																				GPX2
																				CASC5
																				DMXL2
																				AAGAB
																				KIF23
																				SCG5
																				RAD51
																				CTDSPL2
																				PRC1
																				RRN3
																				CIRH1A
																				RFWD3
																				KPNB1
																				TMEM97
																				RAD51D
																				PSMC3IP
																				BRCA1
																				GJC1
																				EFTUD2
																				SMCHD1
																				C18orf54
																				SKA1
																				TIMM50
																				CHAF1A
																				RNASEH2A
																				TEAD2
																				MYBL2
																				ASXL1
																				GART
																				DONSON
																				YWHAH
																				MTR
																				RLF
																				IPO9
																				ZC3H11A
																				LPGAT1
																				RPS6KC1
																				MARK1
																				KDM1A
																				SRSF10
																				SLC30A7
																				PTGFRN
																				CHD1L
																				TAF1A
																				CHML
																				HNRNPU
																				SCCPDH
																				NOL10
																				SPAST
																				EML4
																				XPO1
																				ZNF638
																				PLA2R1
																				ABI2
																				ADAM17
																				ODC1
																				PDIA6
																				GTF3C2
																				HSPD1
																				FNDC3B
																				ATP2C1
																				XRN1
																				DHX36
																				SENP2
																				MB21D2
																				LRCH3
																				PCCB
																				DNAJB11
																				WHSC1
																				UBA6
																				NSUN2
																				KIF3A
																				SPRY4
																				E2F3
																				COL12A1
																				BAG2
																				PSMB1
																				SRPK2
																				MET
																				NUP205
																				IGF2BP3
																				DPY19L1
																				RBM28
																				RHEB
																				WHSC1L1
																				LACTB2
																				EPB41L4B
																				TBL1X
																				CXorf57
																				ZNF280C
																				FAM208B
																				CSGALNACT2
																				INPP5F
																				TFAM
																				KIF21A
																				SLC38A1
																				PPTC7
																				PARN
																				RMI2
																				RBBP8
																				TTC39C
																				DSG2
																				EPS15L1
																				ZNF507
																				CTNNBL1

## Sheet: overlap pyeon
Thurlow	p53 bound	p63 bound	t53p63bound		Overlap	p53only	p63only		p53 bound	p63 bound	t53p63bound		Overlap	p53only	p63only		p53 bound	p63 bound	t53p63bound		Overlap	p53only	p63only			p53 bound	p63 bound	t53p63bound		Overlap	p53only	p63only
total genes	p53 dep induced	p53 induced	p53 induced	60	42	7	11		p53 dep induced	p53 induced	p53 induced	48	36	5	7		p53 dep repressed	p53 dep repressed	p53 dep repressed	414	242	24	148			p53 dep repressed	p53 dep repressed	p53 dep repressed	154	101	5	48
on array	of 599	of 717	773	PLTP	PLTP	BNIP3	XPR1		of 599	of 717	773	CES2	CES2	SFTA2	EHD3		1362	2091	2236	DSN1	DSN1	COMMD2	USP1			1362	2091	2236	VAV3	VAV3	FUBP1	CLCA4
16645	HNSCC increased	HNSCC increased	HNSCC increased	KRTAP19-1	KRTAP19-1	SAC3D1	P4HA2		HNSCC decreased	HNSCC decreased	HNSCC decreased	RASSF5	RASSF5	C3orf23	GPD1L		HNSCC increased	HNSCC increased	HNSCC increased	FAM89A	FAM89A	GFM1	LRRC8D			HNSCC decreased	HNSCC decreased	HNSCC decreased	SLC25A12	SLC25A12	ZDHHC21	RALGPS2
	1632	1632	1632	PGF	PGF	TNFRSF10A	OSTM1		956	956	956	CYP3A7	CYP3A7	TRIM24	CAPNS2		1632	1632	1632	CDC25A	CDC25A	TERF1	GPR137B			956	956	956	MLF1IP	MLF1IP	LMBRD1	SERTAD4
	overlap	overlap	overlap	CDKN1A	CDKN1A	C12orf5	UBE2H		overlap	overlap	overlap	EPHA2	EPHA2	RGMA	CRCT1		overlap	overlap	overlap	CEBPZ	CEBPZ	HELLS	ERRFI1			overlap	overlap	overlap	VPS36	VPS36	CYP2R1	FASTKD1
	49	53	60	LEPREL1	LEPREL1	NFKBIA	ZNF562		41	43	48	SDPR	SDPR	BBS2	P2RY14		266	390	414	NMI	NMI	RRP15	HNRNPR			106	149	154	C10orf76	C10orf76	TRIM24	SACM1L
				BAIAP2L1	BAIAP2L1	ACP5	TMEM44					TMEFF2	TMEFF2		SPINK7					SLC7A11	SLC7A11	P4HA1	GNL2						C1orf21	C1orf21		SUCLG2
				TNFRSF10B	TNFRSF10B	C1orf74	GEM					SESN1	SESN1		CEACAM5					SEMA3C	SEMA3C	KIF18A	PPT1						CCDC111	CCDC111		TRPC1
				FADS1	FADS1		ATP6V1G1					TAB3	TAB3							TLE1	TLE1	TIMELESS	STIL						AIM1	AIM1		RMND5B
				IKBIP	IKBIP		SYNGR3					FAM13C	FAM13C							SLC25A32	SLC25A32	KIF2C	UCHL5						FOXP1	FOXP1		SFRP1
				NRP2	NRP2		APOE					BHLHE40	BHLHE40							CBX5	CBX5	FLRT3	DTL						C2orf55	C2orf55		NSMCE4A
				HSPB3	HSPB3		TYMP					HRASLS	HRASLS							SLC6A15	SLC6A15	NBN	LCLAT1						NPAS2	NPAS2		TRIM6
				MARVELD2	MARVELD2							SCIN	SCIN							PTPN2	PTPN2	RASSF8	SP100						PDZD2	PDZD2		SLC16A7
				FSCN1	FSCN1							KCNJ2	KCNJ2							DENND1B	DENND1B	PARP9	E2F6						EPB41L4A	EPB41L4A		MEIS2
				GNAI1	GNAI1							MDM4	MDM4							CCNL1	CCNL1	GTPBP4	MKI67IP						KANK1	KANK1		MLKL
				CTHRC1	CTHRC1							TRAK1	TRAK1							SP110	SP110	SERP1	ZC3H15						MTUS1	MTUS1		USP25
				LY6K	LY6K							ARHGEF3	ARHGEF3							DDX60	DDX60	COL5A2	MCM2						CTPS2	CTPS2		SETD4
				DHRS2	DHRS2							PGAP1	PGAP1							CDCA5	CDCA5	DSCC1	TM4SF1						GABPB2	GABPB2		RAVER2
				POLR2H	POLR2H							SPATA18	SPATA18							POLE2	POLE2	SLC39A4	TRIM59						ELOVL6	ELOVL6		CCBL2
				CPE	CPE							STOX2	STOX2							CKS1B	CKS1B	ATF6	TBCCD1						EMP2	EMP2		MEIS1
				PHF20	PHF20							UNC13B	UNC13B							MPZL1	MPZL1	OSGIN2	FIP1L1						SPATA6	SPATA6		WDR33
				ABCG1	ABCG1							INPP1	INPP1							TIMM17A	TIMM17A	ZNF148	PPAT						MPZL2	MPZL2		DAPL1
				ACOT7	ACOT7							LNX1	LNX1							RRM2	RRM2	GLS	NAA15						TIFA	TIFA		LZTFL1
				MYLK	MYLK							SORBS2	SORBS2							TRIP13	TRIP13	ZNF800	LYAR						RTKN2	RTKN2		CCR2
				ZMAT3	ZMAT3							RALGPS1	RALGPS1							GPX8	GPX8	RIF1	PAICS						PRMT2	PRMT2		SENP7
				METTL8	METTL8							GALNT5	GALNT5							ANLN	ANLN		NUP155						CYBRD1	CYBRD1		PLS1
				ABCA12	ABCA12							MYO6	MYO6							CAV2	CAV2		PPIL1						C12orf26	C12orf26		ARL6IP5
				CMBL	CMBL							CYP3A5	CYP3A5							PAK1IP1	PAK1IP1		ATG5						ING5	ING5		GAB1
				TGFBI	TGFBI							PPP1R3C	PPP1R3C							RPF2	RPF2		PLA2G7						NFIA	NFIA		SEPSECS
				TMEM68	TMEM68							KRT15	KRT15							METTL11A	METTL11A		ORC5						RABGAP1L	RABGAP1L		CLCN3
				RHOBTB1	RHOBTB1							PASK	PASK							FAM92A1	FAM92A1		NAPEPLD						GRAMD1C	GRAMD1C		PARP8
				STAT3	STAT3							MITF	MITF							SQLE	SQLE		SNX10						RECK	RECK		REEP5
				C3orf52	C3orf52							LIMCH1	LIMCH1							TUBA1C	TUBA1C		LSM5						ATM	ATM		FAM135A
				HERC5	HERC5							CYP4F3	CYP4F3							ZWILCH	ZWILCH		DBF4						TMEM45B	TMEM45B		C1GALT1
				MYO6	MYO6							TJP2	TJP2							FANCI	FANCI		MTERFD1						IKZF2	IKZF2		SH2D4A
				TNFRSF10D	TNFRSF10D							IL1R2	IL1R2							LTN1	LTN1		MTSS1						GRAMD3	GRAMD3		STRBP
				PLAUR	PLAUR							PIGR	PIGR							TTC3	TTC3		EBAG9						SCEL	SCEL		FNBP1
				IRF6	IRF6							SFTA2								PHLDB2	PHLDB2		XIAP						LSS	LSS		ALG13
				CYR61	CYR61							C3orf23								RSRC1	RSRC1		SMC3						MPHOSPH9	MPHOSPH9		USP6NL
				IL6R	IL6R							TRIM24								TBL1XR1	TBL1XR1		BCCIP						WDR19	WDR19		NT5C2
				DUSP14	DUSP14							RGMA								TP63	TP63		DNAJC9						USP48	USP48		NUCB2
				IFIT3	IFIT3							BBS2								ACAP2	ACAP2		ANXA7						ST7L	ST7L		MUC15
				TNFAIP3	TNFAIP3							EHD3								XRCC4	XRCC4		CEP55						GOLPH3L	GOLPH3L		CAB39L
				BNIP3								GPD1L								CAMK2D	CAMK2D		SCD						AASS	AASS		DICER1
				SAC3D1								CAPNS2								PRKDC	PRKDC		ATL3						WASF1	WASF1		UACA
				TNFRSF10A								CRCT1								VPS13B	VPS13B		FJX1						PHF10	PHF10		ZNF652
				C12orf5								P2RY14								SLC7A1	SLC7A1		RECQL						N4BP2L2	N4BP2L2		GALNT1
				NFKBIA								SPINK7								CCDC91	CCDC91		KRT75						DOCK9	DOCK9		MBD2
				ACP5								CEACAM5								WDHD1	WDHD1		FOXM1						ZNF280D	ZNF280D		ZNF823
				C1orf74																PTP4A2	PTP4A2		CDK4						NARG2	NARG2
				XPR1																CCDC58	CCDC58		CYP27B1						ZNF506	ZNF506
				P4HA2																ERGIC2	ERGIC2		G2E3						EFNA5	EFNA5
				OSTM1																PPRC1	PPRC1		DUT						TANC1	TANC1
				UBE2H																AK4	AK4		BNC1						DMXL1	DMXL1
				ZNF562																C5orf28	C5orf28		BFAR						EXOC1	EXOC1
				TMEM44																IKBKAP	IKBKAP		RRN3						INTS10	INTS10
				GEM																CTSC	CTSC		CIRH1A						RBPMS	RBPMS
				ATP6V1G1																EFNB2	EFNB2		RFWD3						HOOK3	HOOK3
				SYNGR3																GSPT1	GSPT1		KPNB1						MLLT10	MLLT10
				APOE																PTRH2	PTRH2		XAF1						ARIH2	ARIH2
				TYMP																PRMT2	PRMT2		TMEM97						ZNF207	ZNF207
																				ADSL	ADSL		KIAA0100						EIF4G3	EIF4G3
																				SPEN	SPEN		SMCHD1						EPS15	EPS15
																				SSFA2	SSFA2		TIMM50						LPHN2	LPHN2
																				MAP1B	MAP1B		RNASEH2A						RASAL2	RASAL2
																				CNTNAP2	CNTNAP2		HM13						KAT2B	KAT2B
																				FUS	FUS		MYBL2						MAGI1	MAGI1
																				USP10	USP10		ASXL1						BCL11A	BCL11A
																				TMEM181	TMEM181		THRAP3						REV1	REV1
																				IFIT3	IFIT3		JAK1						GPD2	GPD2
																				PTPRF	PTPRF		ZC3H11A						BAZ2B	BAZ2B
																				C3orf26	C3orf26		LPGAT1						STK39	STK39
																				ODZ2	ODZ2		PTGFRN						HIBCH	HIBCH
																				OXR1	OXR1		EML4						SPAG16	SPAG16
																				JMJD1C	JMJD1C		PSMD14						EMB	EMB
																				DNM1L	DNM1L		ADAM17						CTNNA1	CTNNA1
																				TMCC3	TMCC3		ODC1						PDLIM5	PDLIM5
																				NDE1	NDE1		PDIA6						PRDM5	PRDM5
																				DST	DST		POLE4						AKAP9	AKAP9
																				ATP5G2	ATP5G2		PPIG						GPR126	GPR126
																				C15orf23	C15orf23		SF3B1						UTRN	UTRN
																				UBA2	UBA2		HSPD1						SNX9	SNX9
																				YKT6	YKT6		FNDC3B						SMARCA2	SMARCA2
																				ABHD2	ABHD2		SMARCC1						NCOA2	NCOA2
																				MRPS15	MRPS15		ATP2C1						MID1	MID1
																				RUVBL1	RUVBL1		WWTR1						LGR4	LGR4
																				DCUN1D1	DCUN1D1		DHX36						EXPH5	EXPH5
																				CDC42EP3	CDC42EP3		SENP2						ARHGEF12	ARHGEF12
																				IQCA1	IQCA1		PTPLB						MPP7	MPP7
																				MRPL36	MRPL36		RBP1						PARD3	PARD3
																				MYO10	MYO10		DNAJB11						FGD4	FGD4
																				CSNK1A1	CSNK1A1		UBA6						NTN4	NTN4
																				ARSJ	ARSJ		SRP72						RORA	RORA
																				PDGFA	PDGFA		ABCE1						GLCE	GLCE
																				TRA2A	TRA2A		CLCN3						INADL	INADL
																				CDK6	CDK6		FAF2						TOP2B	TOP2B
																				BAIAP2L1	BAIAP2L1		CLPTM1L						LNPEP	LNPEP
																				PTPRK	PTPRK		NSUN2						SMAD5	SMAD5
																				TTF1	TTF1		TTC37						SPINK5	SPINK5
																				PTK2	PTK2		CXCL14						ACADM	ACADM
																				PAWR	PAWR		SPRY4						YTHDC2	YTHDC2
																				BAZ1A	BAZ1A		SPARC						RHOT1	RHOT1
																				MYH10	MYH10		C6orf106						FUBP1
																				SPAG9	SPAG9		MAP3K7						ZDHHC21
																				MRPS23	MRPS23		E2F3						LMBRD1
																				MAGOH	MAGOH		COL12A1						CYP2R1
																				CDC42BPA	CDC42BPA		SEC63						TRIM24
																				SSR3	SSR3		DCBLD1						CLCA4
																				PARL	PARL		BAG2						RALGPS2
																				RPL39L	RPL39L		CD164						SERTAD4
																				TCTEX1D2	TCTEX1D2		PSMB1						FASTKD1
																				PDE7A	PDE7A		SRPK2						SACM1L
																				C8orf76	C8orf76		MET						SUCLG2
																				RDX	RDX		RPA3						TRPC1
																				MYO5A	MYO5A		IGF2BP3						RMND5B
																				GLG1	GLG1		GARS						SFRP1
																				CDC25B	CDC25B		DPY19L1						NSMCE4A
																				EIF3I	EIF3I		MLL5						TRIM6
																				MACF1	MACF1		LAMB1						SLC16A7
																				YBX1	YBX1		UBE2H						MEIS2
																				NASP	NASP		RHEB						MLKL
																				TMEM45A	TMEM45A		WHSC1L1						USP25
																				UMPS	UMPS		RAB2A						SETD4
																				ATP1B3	ATP1B3		CSPP1						RAVER2
																				ATP11B	ATP11B		LACTB2						CCBL2
																				WDR43	WDR43		KIAA1429						MEIS1
																				PNO1	PNO1		PHF20L1						WDR33
																				WDR54	WDR54		DERL1						DAPL1
																				PKP4	PKP4		EPB41L4B						LZTFL1
																				CDCA7	CDCA7		EXOSC3						CCR2
																				C2orf47	C2orf47		TBL1X						SENP7
																				TARS	TARS		PLP2						PLS1
																				BDP1	BDP1		PRTFDC1						ARL6IP5
																				HSPA4	HSPA4		ARHGAP21						GAB1
																				ZFP42	ZFP42		CSGALNACT2						SEPSECS
																				PHF14	PHF14		TFAM						CLCN3
																				EGFR	EGFR		SF1						PARP8
																				TPST1	TPST1		BCAT1						REEP5
																				PPP1R14C	PPP1R14C		KIF21A						FAM135A
																				MTDH	MTDH		SLC38A1						C1GALT1
																				USP9X	USP9X		KPNA3						SH2D4A
																				TMEM138	TMEM138		PLEK2						STRBP
																				SSSCA1	SSSCA1		VTI1B						FNBP1
																				ENDOD1	ENDOD1		UBE2I						ALG13
																				SRGAP1	SRGAP1		RBBP8						USP6NL
																				PTPN11	PTPN11		DSG2						NT5C2
																				PSMD9	PSMD9		XRN2						NUCB2
																				AKAP13	AKAP13		CTNNBL1						MUC15
																				KTN1	KTN1		LGALS1						CAB39L
																				AP2B1	AP2B1								DICER1
																				EME1	EME1								UACA
																				RALBP1	RALBP1								ZNF652
																				RALY	RALY								GALNT1
																				KHDRBS1	KHDRBS1								MBD2
																				MAN1A2	MAN1A2								ZNF823
																				TFG	TFG
																				PTMA	PTMA
																				CWC27	CWC27
																				EIF3B	EIF3B
																				CCT6A	CCT6A
																				MGA	MGA
																				EID1	EID1
																				PPP2R5C	PPP2R5C
																				MARK3	MARK3
																				ZNF207	ZNF207
																				RAB31	RAB31
																				ESF1	ESF1
																				EIF4G3	EIF4G3
																				VANGL1	VANGL1
																				IFI16	IFI16
																				NUCKS1	NUCKS1
																				ENAH	ENAH
																				BBX	BBX
																				NAA50	NAA50
																				GSK3B	GSK3B
																				PDIA5	PDIA5
																				IGF2BP2	IGF2BP2
																				IL1RAP	IL1RAP
																				PAK2	PAK2
																				CRIM1	CRIM1
																				PSME4	PSME4
																				RTN4	RTN4
																				FMNL2	FMNL2
																				METTL8	METTL8
																				AGPS	AGPS
																				MYO1B	MYO1B
																				ARPC2	ARPC2
																				LRRFIP1	LRRFIP1
																				TRIO	TRIO
																				NIPBL	NIPBL
																				NLN	NLN
																				FRYL	FRYL
																				TMEM165	TMEM165
																				BMP2K	BMP2K
																				FNIP2	FNIP2
																				PALLD	PALLD
																				FAT1	FAT1
																				CREB5	CREB5
																				CDK13	CDK13
																				GLI3	GLI3
																				CUX1	CUX1
																				PTPRZ1	PTPRZ1
																				CALD1	CALD1
																				ZC3HAV1	ZC3HAV1
																				KIF13A	KIF13A
																				MTHFD1L	MTHFD1L
																				STK3	STK3
																				EXT1	EXT1
																				MRPL13	MRPL13
																				ATRX	ATRX
																				MICAL2	MICAL2
																				GLRX3	GLRX3
																				MBNL2	MBNL2
																				WNK1	WNK1
																				ERC1	ERC1
																				SPATS2	SPATS2
																				CLIP1	CLIP1
																				BRMS1L	BRMS1L
																				CHD9	CHD9
																				ZNF532	ZNF532
																				CEP350	CEP350
																				GMPS	GMPS
																				DOCK5	DOCK5
																				TGS1	TGS1
																				MLL	MLL
																				SLC16A1	SLC16A1
																				PLOD2	PLOD2
																				GOLIM4	GOLIM4
																				ITGB6	ITGB6
																				SDAD1	SDAD1
																				EPSTI1	EPSTI1
																				CEP290	CEP290
																				SART3	SART3
																				RNASEH1	RNASEH1
																				KARS	KARS
																				KDELR3	KDELR3
																				MYNN	MYNN
																				EHBP1	EHBP1
																				YTHDC2	YTHDC2
																				MCM4	MCM4
																				THBS1	THBS1
																				PRPF4B	PRPF4B
																				SULF1	SULF1
																				COMMD2
																				GFM1
																				TERF1
																				HELLS
																				RRP15
																				P4HA1
																				KIF18A
																				TIMELESS
																				KIF2C
																				FLRT3
																				NBN
																				RASSF8
																				PARP9
																				GTPBP4
																				SERP1
																				COL5A2
																				DSCC1
																				SLC39A4
																				ATF6
																				OSGIN2
																				ZNF148
																				GLS
																				ZNF800
																				RIF1
																				USP1
																				LRRC8D
																				GPR137B
																				ERRFI1
																				HNRNPR
																				GNL2
																				PPT1
																				STIL
																				UCHL5
																				DTL
																				LCLAT1
																				SP100
																				E2F6
																				MKI67IP
																				ZC3H15
																				MCM2
																				TM4SF1
																				TRIM59
																				TBCCD1
																				FIP1L1
																				PPAT
																				NAA15
																				LYAR
																				PAICS
																				NUP155
																				PPIL1
																				ATG5
																				PLA2G7
																				ORC5
																				NAPEPLD
																				SNX10
																				LSM5
																				DBF4
																				MTERFD1
																				MTSS1
																				EBAG9
																				XIAP
																				SMC3
																				BCCIP
																				DNAJC9
																				ANXA7
																				CEP55
																				SCD
																				ATL3
																				FJX1
																				RECQL
																				KRT75
																				FOXM1
																				CDK4
																				CYP27B1
																				G2E3
																				DUT
																				BNC1
																				BFAR
																				RRN3
																				CIRH1A
																				RFWD3
																				KPNB1
																				XAF1
																				TMEM97
																				KIAA0100
																				SMCHD1
																				TIMM50
																				RNASEH2A
																				HM13
																				MYBL2
																				ASXL1
																				THRAP3
																				JAK1
																				ZC3H11A
																				LPGAT1
																				PTGFRN
																				EML4
																				PSMD14
																				ADAM17
																				ODC1
																				PDIA6
																				POLE4
																				PPIG
																				SF3B1
																				HSPD1
																				FNDC3B
																				SMARCC1
																				ATP2C1
																				WWTR1
																				DHX36
																				SENP2
																				PTPLB
																				RBP1
																				DNAJB11
																				UBA6
																				SRP72
																				ABCE1
																				CLCN3
																				FAF2
																				CLPTM1L
																				NSUN2
																				TTC37
																				CXCL14
																				SPRY4
																				SPARC
																				C6orf106
																				MAP3K7
																				E2F3
																				COL12A1
																				SEC63
																				DCBLD1
																				BAG2
																				CD164
																				PSMB1
																				SRPK2
																				MET
																				RPA3
																				IGF2BP3
																				GARS
																				DPY19L1
																				MLL5
																				LAMB1
																				UBE2H
																				RHEB
																				WHSC1L1
																				RAB2A
																				CSPP1
																				LACTB2
																				KIAA1429
																				PHF20L1
																				DERL1
																				EPB41L4B
																				EXOSC3
																				TBL1X
																				PLP2
																				PRTFDC1
																				ARHGAP21
																				CSGALNACT2
																				TFAM
																				SF1
																				BCAT1
																				KIF21A
																				SLC38A1
																				KPNA3
																				PLEK2
																				VTI1B
																				UBE2I
																				RBBP8
																				DSG2
																				XRN2
																				CTNNBL1
																				LGALS1

## Sheet: summary tables
		Total genes		HNSCC Up		HNSCC Down
				Thurlow	Pyeon	Thurlow	Pyeon
		Total genes		1840	1632	1528	956
	TP53 induced	TP53 bound	599	57	49	54	41
		TP63 bound	718	69	53	62	43
		TP53/TP63 all	773	72	60	67	48
		TP53 only	55	3	7	5	5
		TP63 only	174	15	11	13	7
		TP53/TP63 overlap	544	54	42	49	36
	TP53 repressed	TP53 bound	1362	293	266	131	106
		TP63 bound	2091	444	390	224	149
		TP53/TP63 all	2236	473	414	234	154
		TP53 only	145	29	24	10	5
		TP63 only	874	180	148	103	48
		TP53/TP63 overlap	1217	264	242	121	101
		Total genes		HNSCC Up		HNSCC Down
				Thurlow	Pyeon	Thurlow	Pyeon
		Total genes		1840	1632	1528	956
	TP53 induced	TP53 bound	599	0.903856	0.669323	0.578984	0.138506
		TP63 bound	718	0.909453	0.921436	0.717213	0.409817
		TP53/TP63 all	773	0.95227	0.876219	0.712596	0.306007
		TP53 only	55	0.951351	0.91626	0.577441	0.207336
		TP63 only	174	0.877991	0.960723	0.819454	0.878126
		TP53/TP63 overlap	544	0.821929	0.758038	0.579663	0.209824
	TP53 repressed	TP53 bound	1362	0	0	0.294654	0.000723667
		TP63 bound	2091	0	0	0.00606746	0.00268846
		TP53/TP63 all	2236	0	0	0.0143002	0.00816381
		TP53 only	145	0.377264	0.533801	0.99932	0.998708
		TP63 only	874	0	1.27185e-11	0.00470826	0.650332
		TP53/TP63 overlap	1217	0	0	0.182951	9.89572e-05

## Sheet: Tables
		Thurlow et al.	p53 induced genes	p53 repressed genes
			(p53/p63 bound)	(p53/p63 bound)
			773	2236
		HNSCC	72	473
		Increased
		1840	ns	p < 1e-16
		HNSCC	67	234
		Decreased
		1528	ns	(p=0.014)
		Pyeon et al.	p53 induced genes	p53 repressed genes
			(p53/p63 bound)	(p53/p63 bound)
			773	2236
		HNSCC	60	414
		Increased
		1528	ns	p < 1e-16
		HNSCC	48	154
		Decreased
		956	ns	(p=0.0082)

## Sheet: Sheet1
	Thurlow et al.							Pyeon et al.
	HNSCC vs normal increased		HNSCC vs normal Decreased					HNSCC vs normal increased		HNSCC vs normal Decreased
	1840		1528					1528		956
	p53 induced genes	p53 repressed genes	p53 induced genes	p53 repressed genes				p53 induced genes	p53 repressed genes	p53 induced genes	p53 repressed genes
	(p53/p63 bound)	(p53/p63 bound)	(p53/p63 bound)	(p53/p63 bound)				(p53/p63 bound)	(p53/p63 bound)	(p53/p63 bound)	(p53/p63 bound)
	773	2236	773	2236				773	2236	773	2236
	Overlap		Overlap					Overlap		Overlap
	72	473	67	234				60	414	48	154
	DQX1	DSN1	TP53I3	MTF1				PLTP	DSN1	CES2	VAV3
	IL1B	RBL1	ZNF561	VAV3				KRTAP19-1	FAM89A	RASSF5	SLC25A12
	GLS2	AURKA	GPX3	MBOAT2				PGF	CDC25A	CYP3A7	MLF1IP
	PGF	STMN1	PRDM1	VPS36				CDKN1A	CEBPZ	EPHA2	VPS36
	GDF15	ORC1	DTWD1	ZSWIM7				LEPREL1	NMI	SDPR	C10orf76
	ACPL2	ISG20L2	GRN	C10orf76				BAIAP2L1	SLC7A11	TMEFF2	C1orf21
	BLCAP	UBE2T	CES2	C1orf21				TNFRSF10B	SEMA3C	SESN1	CCDC111
	RANGAP1	INTS7	RASSF5	PPP1R12B				FADS1	TLE1	TAB3	AIM1
	UCN2	CDC25A	SLAMF7	SRSF3				IKBIP	SLC25A32	FAM13C	FOXP1
	PON3	CEBPZ	ZMAT5	AIM1				NRP2	CBX5	BHLHE40	C2orf55
	BAIAP2L1	HJURP	XPC	GPSM2				HSPB3	SLC6A15	HRASLS	NPAS2
	EZH2	PHIP	KRCC1	FOXP1				MARVELD2	PTPN2	SCIN	PDZD2
	DFNB31	PBK	SDPR	C2orf55				FSCN1	DENND1B	KCNJ2	EPB41L4A
	TNFRSF10B	SLC25A32	SLC13A4	PDZD2				GNAI1	CCNL1	MDM4	KANK1
	FLNA	ERCC6L	SESN1	PIK3R1				CTHRC1	SP110	TRAK1	MTUS1
	IKBIP	TRMT2B	LYNX1	EPB41L4A				LY6K	DDX60	ARHGEF3	CTPS2
	TBX3	DNA2	TAB3	SNCA				DHRS2	CDCA5	PGAP1	GABPB2
	ISYNA1	CBX5	SIAE	RAPGEF2				POLR2H	POLE2	SPATA18	ELOVL6
	NRP2	CEP152	RASAL1	HIPK2				CPE	CKS1B	STOX2	EMP2
	RHBDD2	AURKB	ALDH7A1	KANK1				PHF20	MPZL1	UNC13B	SPATA6
	CTHRC1	GINS2	C5orf4	VPS13A				ABCG1	TIMM17A	INPP1	MPZL2
	ICAM4	ENOSF1	FAM13C	SLC7A1				ACOT7	RRM2	LNX1	TIFA
	CYP2S1	PTPN2	ZNF654	TAOK3				MYLK	TRIP13	SORBS2	RTKN2
	POLR2H	CCNL1	SCIN	RAB27A				ZMAT3	GPX8	RALGPS1	PRMT2
	ADAM23	HIST1H2AM	CROT	GABPB2				METTL8	ANLN	GALNT5	CYBRD1
	EFNB1	CDCA5	IL16	ELOVL6				ABCA12	CAV2	MYO6	C12orf26
	CD276	MKI67	IL33	UAP1				CMBL	PAK1IP1	CYP3A5	ING5
	PHF20	POLE2	IL13RA1	FAR1				TGFBI	RPF2	PPP1R3C	NFIA
	ABCG1	LRRC8B	LACC1	SPATA6				TMEM68	METTL11A	KRT15	RABGAP1L
	ACOT7	CKS1B	ARHGEF3	TRMT1L				RHOBTB1	FAM92A1	PASK	GRAMD1C
	ZMAT3	DARS2	GOLGB1	CPVL				STAT3	SQLE	MITF	RECK
	CERS6	RRM2	SPATA18	GNE				C3orf52	TUBA1C	LIMCH1	ATM
	PGAP1	CENPA	UNC13B	MPZL2				HERC5	ZWILCH	CYP4F3	TMEM45B
	PPP2R2B	MSH2	HSDL2	ABLIM1				MYO6	FANCI	TJP2	IKZF2
	TMEM68	TRIP13	ENPP2	TMBIM4				TNFRSF10D	LTN1	IL1R2	GRAMD3
	RIMS2	ANLN	CELF2	GSPT1				PLAUR	TTC3	PIGR	SCEL
	E2F7	TUBB	FAM107B	TIFA				IRF6	PHLDB2	SFTA2	LSS
	SMAD3	KIFC1	LNX1	PRMT2				CYR61	RSRC1	C3orf23	MPHOSPH9
	ECE1	RMI1	SORBS2	CYBRD1				IL6R	TBL1XR1	TRIM24	WDR19
	RAB8B	ESCO2	RETSAT	C10orf57				DUSP14	TP63	RGMA	USP48
	MDC1	FAM92A1	DHRS12	C12orf26				IFIT3	ACAP2	BBS2	ST7L
	C3orf52	SQLE	GALNT5	NFIA				TNFAIP3	XRCC4	EHD3	GOLPH3L
	CSNK1E	DDX10	ECSCR	RABGAP1L				BNIP3	CAMK2D	GPD1L	AASS
	PLAUR	CDK1	CYP3A5	GRAMD1C				SAC3D1	PRKDC	CAPNS2	WASF1
	CBX6	NCAPD2	KCNK7	RPS6KA2				TNFRSF10A	VPS13B	CRCT1	PHF10
	ARTN	DIP2B	PPP1R3C	RECK				C12orf5	SLC7A1	P2RY14	N4BP2L2
	DYRK3	XPOT	GJA4	DLC1				NFKBIA	CCDC91	SPINK7	DOCK9
	IL6	BUB1B	C1QTNF7	PARVA				ACP5	WDHD1	CEACAM5	ZNF280D
	WISP1	ZWILCH	IL1R2	TMEM45B				C1orf74	PTP4A2		NARG2
	DDIT4	PARP2	SFTA2	IKZF2				XPR1	CCDC58		ZNF506
	PUS1	ORC6	TP53	SCEL				P4HA2	ERGIC2		EFNA5
	NMNAT3	UHRF1	C3orf23	FGF14				OSTM1	PPRC1		TANC1
	KRT8	PDCD2L	C10orf32	CLASP2				UBE2H	AK4		DMXL1
	TNFAIP3	GPI	PID1	PRKAR2A				ZNF562	C5orf28		EXOC1
	SAC3D1	CEP192	EHD3	KRCC1				TMEM44	IKBKAP		INTS10
	TNFRSF10A	U2SURP	GPD1L	TFPI				GEM	CTSC		RBPMS
	NFKBIA	FANCI	DUSP22	PER2				ATP6V1G1	EFNB2		HOOK3
	XPR1	ATAD5	ZNF423	OXCT1				SYNGR3	GSPT1		MLLT10
	TAF1B	AKT3	CAPNS2	CREB3L2				APOE	PTRH2		ARIH2
	P4HA2	PHLDB2	CRCT1	ERMP1				TYMP	PRMT2		ZNF207
	POMZP3	RSRC1	P2RY14	NIPAL2					ADSL		EIF4G3
	AKR1C1	TBL1XR1	EIF4E3	RNLS					SPEN		EPS15
	ADM	TP63	SPINK7	N4BP2L2					SSFA2		LPHN2
	NTS	ACAP2	BMX	DOCK9					MAP1B		RASAL2
	CABYR	CD109	VWF	EEA1					CNTNAP2		KAT2B
	SLC5A3	PRKDC	GUCY2C	EFNA5					FUS		MAGI1
	COL8A1	VPS13B	SLC12A6	UBE2G1					USP10		BCL11A
	STK31	ABCC4		CTDSPL					TMEM181		REV1
	C10orf35	KNTC1		NSA2					IFIT3		GPD2
	GABARAPL1	VRK1		SLC25A46					PTPRF		BAZ2B
	SYNGR3	CCDC91		DMXL1					C3orf26		STK39
	TYMP	WDHD1		ATP10D					ODZ2		HIBCH
		C1orf135		EXOC1					OXR1		SPAG16
		CEP70		AIG1					JMJD1C		EMB
		ATL2		RBPMS					DNM1L		CTNNA1
		FAM161A		HOOK3					TMCC3		PDLIM5
		RAPGEF5		MLLT10					NDE1		PRDM5
		SETX		UCHL3					DST		AKAP9
		RACGAP1		DAAM1					ATP5G2		GPR126
		TIPIN		ARIH2					C15orf23		UTRN
		DLGAP5		PPP2R5C					UBA2		SNX9
		CDC45		EPS15					YKT6		SMARCA2
		ARL6IP6		LPHN2					ABHD2		NCOA2
		TTC26		KAT2B					MRPS15		MID1
		MTBP		MAGI1					RUVBL1		LGR4
		PPRC1		BAZ2B					DCUN1D1		EXPH5
		MRPL42		STK39					CDC42EP3		ARHGEF12
		TOM1L1		HIBCH					IQCA1		MPP7
		PRR11		SPAG16					MRPL36		PARD3
		DDX11		CAB39					MYO10		FGD4
		BRD9		UBE2D2					CSNK1A1		NTN4
		C5orf28		PDLIM5					ARSJ		RORA
		CDC25C		PRDM5					PDGFA		GLCE
		IKBKAP		INPP4B					TRA2A		INADL
		CTSC		AKAP9					CDK6		TOP2B
		DHRS13		UTRN					BAIAP2L1		LNPEP
		POLG2		SNX9					PTPRK		SMAD5
		KRI1		SMARCA2					TTF1		SPINK5
		PTRH2		MOB3B					PTK2		ACADM
		ADSL		GNAQ					PAWR		YTHDC2
		SPEN		NCOA2					BAZ1A		RHOT1
		SSFA2		EXPH5					MYH10		FUBP1
		CNTNAP2		MPP7					SPAG9		ZDHHC21
		C8orf47		MIPEP					MRPS23		LMBRD1
		FUS		MBNL2					MAGOH		CYP2R1
		USP10		WNK1					CDC42BPA		TRIM24
		PTPRF		FGD4					SSR3		CLCA4
		C3orf26		THSD4					PARL		RALGPS2
		PRELID2		NCOR1					RPL39L		SERTAD4
		RNF217		LNPEP					TCTEX1D2		FASTKD1
		DOCK1		SPINK5					PDE7A		SACM1L
		DNM1L		MLL					C8orf76		SUCLG2
		NDE1		PARP4					RDX		TRPC1
		CCBL1		NFIX					MYO5A		RMND5B
		MPHOSPH9		EFEMP1					GLG1		SFRP1
		DIEXF		DHRS12					CDC25B		NSMCE4A
		C15orf23		WIBG					EIF3I		TRIM6
		UBA2		NUP88					MACF1		SLC16A7
		LIN9		ACADM					YBX1		MEIS2
		CEP170		GLTSCR2					NASP		MLKL
		RUVBL1		BCAP29					TMEM45A		USP25
		DCUN1D1		IMPDH2					UMPS		SETD4
		CCDC88A		PEX3					ATP1B3		RAVER2
		USP34		DPYSL2					ATP11B		CCBL2
		PPP3R1		ZDHHC21					WDR43		MEIS1
		IQCA1		LMBRD1					PNO1		WDR33
		MYO10		AKD1					WDR54		DAPL1
		DROSHA		CYP2R1					PKP4		LZTFL1
		G3BP2		TXNDC15					CDCA7		CCR2
		ARSJ		GNAI3					C2orf47		SENP7
		PDGFA		NUDT13					TARS		PLS1
		SNX13		CLCA4					BDP1		ARL6IP5
		CDK6		ATG4C					HSPA4		GAB1
		BAIAP2L1		PRKACB					ZFP42		SEPSECS
		EZH2		RALGPS2					PHF14		CLCN3
		XPO5		ELOVL1					EGFR		PARP8
		PTPRK		MED8					TPST1		REEP5
		TTF1		SH3YL1					PPP1R14C		FAM135A
		PTK2		MALL					MTDH		C1GALT1
		FAM122B		SACM1L					USP9X		SH2D4A
		ARL3		SUCLG2					TMEM138		STRBP
		TMEM194A		GORASP1					SSSCA1		FNBP1
		PAWR		HPSE					ENDOD1		ALG13
		ANP32A		PLRG1					SRGAP1		USP6NL
		BAZ1A		CDK7					PTPN11		NT5C2
		MYH10		SAR1B					PSMD9		NUCB2
		SPAG9		DAB2					AKAP13		MUC15
		MRPS23		MRPS36					KTN1		CAB39L
		CFDP1		PAPD4					AP2B1		DICER1
		DNMT1		RMND5B					EME1		UACA
		CDC42BPA		SFRP1					RALBP1		ZNF652
		PARL		PRSS3					RALY		GALNT1
		RPL39L		ANXA1					KHDRBS1		MBD2
		PPM1G		ZC4H2					MAN1A2		ZNF823
		SPRED2		NRP1					TFG
		MED27		CCDC6					PTMA
		PDE7A		ATL3					CWC27
		CKAP5		TRIM6					EIF3B
		MYO5A		TMEM218					CCT6A
		GLG1		ACAD8					MGA
		CDC25B		SLC16A7					EID1
		SLC25A33		PYROXD1					PPP2R5C
		CEP85		MTRF1					MARK3
		MACF1		ALG5					ZNF207
		NASP		LPCAT2					RAB31
		ZFYVE9		MLKL					ESF1
		SNX27		SHMT1					EIF4G3
		PRRC2C		CRYZL1					VANGL1
		CAMSAP2		PALMD					IFI16
		SRGAP2		CCBL2					NUCKS1
		DNAH14		ALG14					ENAH
		C1orf31		MEIS1					BBX
		UMPS		TRAK2					NAA50
		ATP11B		DBI					GSK3B
		PNO1		MOB4					PDIA5
		WDR54		CCNYL1					IGF2BP2
		ARHGAP26		UBE2E1					IL1RAP
		EGFR		LZTFL1					PAK2
		MRPS17		CCR2					CRIM1
		GBAS		THOC7					PSME4
		STAG3L4		CHMP2B					RTN4
		PHTF2		CCDC80					FMNL2
		GMNN		RABL3					METTL8
		SLC29A1		ARL6IP5					AGPS
		PPP1R14C		SH3D19					MYO1B
		CEP78		LCORL					ARPC2
		NRG1		TBC1D1					LRRFIP1
		AP2B1		GUF1					TRIO
		TADA2A		CWH43					NIPBL
		EME1		CLOCK					NLN
		HNRNPM		USO1					FRYL
		EIF3B		GAB1					TMEM165
		MGA		COMMD8					BMP2K
		MARK3		AIMP1					FNIP2
		ADRBK2		C4orf32					PALLD
		MYH9		MSMO1					FAT1
		EIF4G3		CLCN3					CREB5
		IFI16		FAM172A					CDK13
		ACBD6		PARP8					GLI3
		NUCKS1		HMGCR					CUX1
		ENAH		TTC37					PTPRZ1
		PCNXL2		REEP5					CALD1
		AHCTF1		SEC24A					ZC3HAV1
		BBX		UBR2					KIF13A
		GSK3B		C6orf132					MTHFD1L
		PDIA5		SEC63					STK3
		RYK		CDK19					EXT1
		PHC3		PHACTR2					MRPL13
		IGF2BP2		HDDC2					ATRX
		PAK2		MIOS					MICAL2
		ASAP2		RAB2A					GLRX3
		MAP4K3		SH2D4A					MBNL2
		PSME4		SH3BGRL					WNK1
		RTN4		USP6NL					ERC1
		FMNL2		NT5C2					SPATS2
		CERS6		FAM149B1					CLIP1
		AGPS		NUCB2					BRMS1L
		MYO1B		MUC15					CHD9
		TRIO		CASP1					ZNF532
		NLN		ERP27					CEP350
		HOMER1		CAB39L					GMPS
		NSD1		ATP6V1D					DOCK5
		MANBA		VTI1B					TGS1
		CUX1		ZFYVE21					MLL
		LMBR1		UACA					SLC16A1
		KIF13A		ZNF770					PLOD2
		PREP		PITPNA					GOLIM4
		MTHFD1L		PAFAH1B1					ITGB6
		JPH1		GALNT1					SDAD1
		STK3		ZNF57					EPSTI1
		EXT1		ZNF823					CEP290
		MICAL2		BRWD1					SART3
		XPNPEP1		TMEM50B					RNASEH1
		SPATS2		TIMP3					KARS
		ZNF609							KDELR3
		BRMS1L							MYNN
		MNAT1							EHBP1
		PCNX							YTHDC2
		HELZ							MCM4
		ZNF532							THBS1
		KIF16B							PRPF4B
		GMPS							SULF1
		KIF2A							COMMD2
		SMAD5							GFM1
		TGS1							TERF1
		SLC16A1							HELLS
		PLOD2							RRP15
		GOLIM4							P4HA1
		CRMP1							KIF18A
		BAZ1B							TIMELESS
		CEP290							KIF2C
		SART3							FLRT3
		GABPB1							NBN
		CEP97							RASSF8
		MYNN							PARP9
		KLF11							GTPBP4
		EHBP1							SERP1
		GMCL1							COL5A2
		SFXN1							DSCC1
		MCM4							SLC39A4
		FADS2							ATF6
		LARP4							OSGIN2
		TAF15							ZNF148
		SULF1							GLS
		COMMD2							ZNF800
		ANKRD27							RIF1
		DCLRE1B							USP1
		GFM1							LRRC8D
		CENPO							GPR137B
		PLK4							ERRFI1
		CENPW							HNRNPR
		HELLS							GNL2
		PLK1							PPT1
		RAD54L							STIL
		P4HA1							UCHL5
		NUP107							DTL
		KIF18A							LCLAT1
		TIMELESS							SP100
		KIF2C							E2F6
		EXO1							MKI67IP
		RARRES1							ZC3H15
		RASSF8							MCM2
		VMP1							TM4SF1
		DSCC1							TRIM59
		C12orf73							TBCCD1
		URB2							FIP1L1
		ZBTB10							PPAT
		OSGIN2							NAA15
		PTPMT1							LYAR
		CHRNA5							PAICS
		LRPPRC							NUP155
		GLS							PPIL1
		RIF1							ATG5
		USP1							PLA2G7
		LRP8							ORC5
		DEPDC1							NAPEPLD
		LRRC8D							SNX10
		KIF14							LSM5
		ADSS							DBF4
		STIL							MTERFD1
		SSX2IP							MTSS1
		HENMT1							EBAG9
		TTF2							XIAP
		SF3B4							SMC3
		DTL							BCCIP
		PYCR2							DNAJC9
		PARP1							ANXA7
		C1orf131							CEP55
		EPT1							SCD
		LCLAT1							ATL3
		ALMS1							FJX1
		BUB1							RECQL
		CKAP2L							KRT75
		ACVR1							FOXM1
		E2F6							CDK4
		NCAPH							CYP27B1
		TNIK							G2E3
		LRRC58							DUT
		POLQ							BNC1
		HLTF							BFAR
		BCHE							RRN3
		USP13							CIRH1A
		MCM2							RFWD3
		TM4SF1							KPNB1
		TRIM59							XAF1
		TBCCD1							TMEM97
		PPAT							KIAA0100
		MND1							SMCHD1
		TACC3							TIMM50
		PAICS							RNASEH2A
		CCNA2							HM13
		NUP155							MYBL2
		DEPDC1B							ASXL1
		RNF145							THRAP3
		PHF15							JAK1
		NRM							ZC3H11A
		SNX10							LPGAT1
		VKORC1L1							PTGFRN
		CASP2							EML4
		NCAPG2							PSMD14
		LSM5							ADAM17
		FIGNL1							ODC1
		DBF4							PDIA6
		MTERFD1							POLE4
		CDCA2							PPIG
		KIAA0368							SF3B1
		ZNF367							HSPD1
		XIAP							FNDC3B
		KIF11							SMARCC1
		SMC3							ATP2C1
		CEP55							WWTR1
		QSER1							DHX36
		CELF1							SENP2
		USP28							PTPLB
		WBP11							RBP1
		ARNTL2							DNAJB11
		GTF2H3							UBA6
		FOXM1							SRP72
		CAPRIN2							ABCE1
		HNRNPA1							CLCN3
		CDK4							FAF2
		RASSF9							CLPTM1L
		NAA25							NSUN2
		BRCA2							TTC37
		SCFD1							CXCL14
		G2E3							SPRY4
		DDHD1							SPARC
		CDKN3							C6orf106
		GPX2							MAP3K7
		CASC5							E2F3
		DMXL2							COL12A1
		AAGAB							SEC63
		KIF23							DCBLD1
		SCG5							BAG2
		RAD51							CD164
		CTDSPL2							PSMB1
		PRC1							SRPK2
		RRN3							MET
		CIRH1A							RPA3
		RFWD3							IGF2BP3
		KPNB1							GARS
		TMEM97							DPY19L1
		RAD51D							MLL5
		PSMC3IP							LAMB1
		BRCA1							UBE2H
		GJC1							RHEB
		EFTUD2							WHSC1L1
		SMCHD1							RAB2A
		C18orf54							CSPP1
		SKA1							LACTB2
		TIMM50							KIAA1429
		CHAF1A							PHF20L1
		RNASEH2A							DERL1
		TEAD2							EPB41L4B
		MYBL2							EXOSC3
		ASXL1							TBL1X
		GART							PLP2
		DONSON							PRTFDC1
		YWHAH							ARHGAP21
		MTR							CSGALNACT2
		RLF							TFAM
		IPO9							SF1
		ZC3H11A							BCAT1
		LPGAT1							KIF21A
		RPS6KC1							SLC38A1
		MARK1							KPNA3
		KDM1A							PLEK2
		SRSF10							VTI1B
		SLC30A7							UBE2I
		PTGFRN							RBBP8
		CHD1L							DSG2
		TAF1A							XRN2
		CHML							CTNNBL1
		HNRNPU							LGALS1
		SCCPDH
		NOL10
		SPAST
		EML4
		XPO1
		ZNF638
		PLA2R1
		ABI2
		ADAM17
		ODC1
		PDIA6
		GTF3C2
		HSPD1
		FNDC3B
		ATP2C1
		XRN1
		DHX36
		SENP2
		MB21D2
		LRCH3
		PCCB
		DNAJB11
		WHSC1
		UBA6
		NSUN2
		KIF3A
		SPRY4
		E2F3
		COL12A1
		BAG2
		PSMB1
		SRPK2
		MET
		NUP205
		IGF2BP3
		DPY19L1
		RBM28
		RHEB
		WHSC1L1
		LACTB2
		EPB41L4B
		TBL1X
		CXorf57
		ZNF280C
		FAM208B
		CSGALNACT2
		INPP5F
		TFAM
		KIF21A
		SLC38A1
		PPTC7
		PARN
		RMI2
		RBBP8
		TTC39C
		DSG2
		EPS15L1
		ZNF507
		CTNNBL1
