# Supplementary material for: Genome-wide characterization reveals complex interplay between TP53 and TP63 in response to genotoxic stress
Source: Nucleic Acids Res. 2014 May 13;42(10):6270–85. doi: 10.1093/nar/gku299 (PMC4041465; doi:10.1093/nar/gku299)
Supplement: SUPPLEMENTARY DATA [file supp_gku299_nar-03118-x-2013-File008.zip › NAR-03118-2013 Suppl files/Supplementary_file_7.xls]

## Sheet: Sheet1
Supllementary table S6: ChIP-seq library reads
	Mapped read	Uniquely mapped
Input rep 1	23420198	22737364
Input rep 2	23420198	22737364
TP63 untreated rep1	19296755	16172839
TP63 untreated rep1	13588440	9504612
TP63 Adrimycin rep1	12170570	11209886
TP63 Adrimycin rep1	17354806	13869007
TP63 Cisplatin rep1	10595985	9219542
TP63 Cisplatin rep1	12291953	9194010
TP53 untreated rep1	12467374	10943884
TP53 untreated rep1	6080813	5077767
TP53 Adrimycin rep1	14973535	13966308
TP53 Adrimycin rep1	20500418	17901899
TP53 Cisplatin rep1	11878895	10490449
TP53 Cisplatin rep1	24105477	18586957
