# Supplementary material for: Genome-wide characterization reveals complex interplay between TP53 and TP63 in response to genotoxic stress
Source: Nucleic Acids Res. 2014 May 13;42(10):6270–85. doi: 10.1093/nar/gku299 (PMC4041465; doi:10.1093/nar/gku299)
Supplement: SUPPLEMENTARY DATA [file supp_gku299_nar-03118-x-2013-File008.zip › NAR-03118-2013 Suppl files/Supplementary_file_8.xls]

## Sheet: ChIP primers
DDB2ChF	CTTAGCTCGGCTACCTGTGG
DDB2Chr	GATCATGGAGGGAGGATTGA
XPCChFTSS	CTCTTGGCCTTGGATTTCTG
XPCChRTSS	GAAGTGGAATTTGCCCAGAC
RRM2BChF	TCTGGTCACCCAGTTGGAA
RRM2BchR	AAACGGAAGTGGTGGAATTG
BRCA1chF	TGGCTGTAGACCTAAGGAGCAGGT
BRCA1chR	CTCCAGCTGGTGGGCCAACT
ChctrlF	TGCCACACACCAGTGACTTT
ChCtrlR	ACAGCCAGAAGCTCCAAAAA
MDM2ChF	GGTTGACTCAGCTTTTCCTCTTG 3’
MDM2ChR	GGAAAATGCATGGTTTAAATAGCC
CDKN1A2.2KbF	GTGGCTCTGATTGGCTTTCT
CDKN1A2.2KbR	CTGAAAACAGGCAGCCCAAG
RAD51BChF	CTTCTGGAGGAGGCAGGTGT
RAD51BChR	ACTGGGCTCTTTGCTTGAAA
BRCA1ChF	TGGCTGTAGACCTAAGGAGCAGGT
BRCA1ChR	CTCCAGCTGGTGGGCCAACT
MSH2ChF	CTCCCCGATGTTTTCTCTCA
MSH2ChR	CTGACTACAGCATGGGCAAG

## Sheet: RT-PCR primers
DDB2QTF	TCAAGGACAAACCCACCTTC
DDB2QTR	AAACTTCAGCCCAGTGATGC
XPCQTF	GGGGCTACCATGAATGAAGA
XPCQTR	CCCAGCACAGGCTCACTAAG
RRM2BQTF	TAAACAGGCACAGGCTTCCT
RRM2BQTR	TTCCAGTGAGGGAGATCCTTT
BRCA2QTF	AACAAAGGCAACGCGTCTT
BRCA2QTR	GGCAGAGTGGATGTTTTTGC
FANCD2QTF	CCCAGAACTGATCAACTCTCCT
FANCD2QTR	CCATCATCACACGGAAGAAA
RAD51BTF	AAAGGGTGGGGAAACTTGAA
RAD51BTR	CCCACTCGTTTTAGTTTCTTGC
MSH2QTF	TTGGAAAAGAAGATGCAGTCAA
MSH2QTR	TGTTTGCCAGGGTCCAAG
XRCC4QTF	CTTGGGACAGAACCTAAAATGG
XRCC4QTR	GACGTCTCAGGTAGTGAAGAATCA
BRCA1QTF	TTGTTGATGTGGAGGAGCAA
BRCA1QTR	CAGATTCCAGGTAAGGGGTTC
RPLPOF	ATCAACGGGTACAAACGAGTC
RPLPOR	CAGATGGATCAGCCAAGAAGG
TP63F	GACAGGAAGGCGGATGAAGATAG
TP63R	TGTTTCTGAAGTAAGTGCTGGTGC
P53QTF	CCCCAGCCAAAGAAGAAAC
P53QTR	AACATCTCGAAGCGCTCAC
18SQTF	CATTCGTATTGCGCCGCTA
18SQTR	CGACGGTATCTGATCGTC
CDKN1AQTF	TGGGTGGTACCCTCTGGA
CDKN1AQTR	TGAATTTCATAACCGCCT
